# Supplementary material for: Systematic analysis of brain and skull ischemic injury expression profiles reveals associations of the tumor immune microenvironment and cell death with ischemic stroke
Source: Front Immunol. 2022 Dec 20;13:1082546. doi: 10.3389/fimmu.2022.1082546 (PMC9809284; doi:10.3389/fimmu.2022.1082546)
Supplement: Supplementary Table 1 — Differential expression genes for each group. [file Table_1.xlsx]

## Sheet: B2B_vs_BC
GeneName	baseMean	log2FoldChange	lfcSE	stat	pvalue	padj
Spp1	4063.33	9.49075	0.330811	28.6894	5.18083e-181	9.99226e-177
Lcp1	1335.17	4.31134	0.173696	24.8212	5.29788e-136	5.10901e-132
Mki67	596.145	5.4312	0.219628	24.7291	5.20203e-135	3.34438e-131
Vim	6317.08	6.30071	0.25536	24.6738	2.0428e-134	9.84986e-131
Ms4a6d	489.303	5.08598	0.235416	21.6042	1.63853e-103	6.32045e-100
Ptprc	407.289	3.85699	0.178769	21.5753	3.06667e-103	9.85781e-100
Apod	5586.56	2.89388	0.134949	21.4443	5.16722e-102	1.42372e-98
Lyz2	1504.42	5.54956	0.263992	21.0217	4.15225e-98	1.00105e-94
Lgals1	2290.68	4.46859	0.214299	20.8521	1.45727e-96	3.12292e-93
Osmr	691.958	3.9951	0.192838	20.7174	2.41393e-95	4.65575e-92
Timp1	682.781	5.71556	0.283849	20.1359	3.57523e-90	6.26868e-87
Ctsc	1588.07	4.34182	0.217497	19.9627	1.16314e-88	1.86946e-85
Plek	1123.99	2.73979	0.137902	19.8677	7.75469e-88	1.1505e-84
Hmox1	2370.8	5.68292	0.2879	19.7392	9.93352e-87	1.36848e-83
S100a9	347.798	5.58622	0.291095	19.1904	4.45407e-82	5.72704e-79
Msn	2542	4.03621	0.211889	19.0487	6.73823e-81	8.12252e-78
Top2a	567.4	5.67	0.304998	18.5903	3.85229e-77	4.37054e-74
Mcm6	295.88	4.01811	0.218432	18.3953	1.43352e-75	1.53602e-72
Tlr13	332.793	3.94461	0.214578	18.3831	1.79317e-75	1.82025e-72
Cd53	546.507	2.93446	0.159782	18.3654	2.48716e-75	2.39849e-72
C3ar1	461.639	4.5727	0.250148	18.28	1.19441e-74	1.09698e-71
Tgfbi	707.338	4.76974	0.261098	18.268	1.48842e-74	1.30487e-71
Mpeg1	1398.8	2.9108	0.166956	17.4346	4.50764e-68	3.77995e-65
Ifitm3	982.96	3.91449	0.225675	17.3457	2.12479e-67	1.70754e-64
Plin2	859.552	4.87541	0.282121	17.2813	6.50601e-67	5.01925e-64
Fcrls	501.265	2.74595	0.159951	17.1675	4.65009e-66	3.44947e-63
Cp	1526.8	3.54531	0.206666	17.1548	5.78946e-66	4.1356e-63
AU020206	304.391	3.98672	0.232769	17.1274	9.27547e-66	6.38914e-63
Glipr2	354.017	5.30217	0.310006	17.1035	1.39832e-65	9.29983e-63
Steap4	502.272	8.05354	0.472759	17.0352	4.50079e-65	2.89356e-62
Emp1	482.468	5.38837	0.321952	16.7366	7.09766e-63	4.2779e-60
Gfap	8738.02	2.98611	0.178416	16.7368	7.07458e-63	4.2779e-60
Cnn3	2306.37	2.53745	0.151749	16.7213	9.16259e-63	5.35512e-60
Apobec1	466.801	5.0458	0.307359	16.4166	1.45474e-60	8.25221e-58
Vav1	343.287	3.13284	0.191186	16.3864	2.3937e-60	1.31906e-57
Cd84	185.166	4.71633	0.289988	16.2639	1.78155e-59	9.54464e-57
Clcf1	314.549	4.8574	0.298977	16.2467	2.35629e-59	1.22826e-56
Serpina3n	2641.48	3.77653	0.235164	16.0592	4.9321e-58	2.5033e-55
Socs3	507.582	3.38237	0.211756	15.973	1.97162e-57	9.75041e-55
Lyn	426.785	3.69833	0.234021	15.8034	2.94764e-56	1.42128e-53
Ptx3	421.456	8.50711	0.542397	15.6843	1.93778e-55	9.11559e-53
Cebpd	479.333	4.54258	0.289917	15.6686	2.48147e-55	1.13953e-52
Apbb1ip	333.049	2.6829	0.171683	15.627	4.76612e-55	2.13777e-52
Ggta1	398.468	3.46949	0.222113	15.6204	5.2906e-55	2.31909e-52
Lilrb4a	282.672	7.10985	0.456169	15.586	9.06497e-55	3.88524e-52
Ly6a	477.266	4.08379	0.262547	15.5545	1.48224e-54	6.21477e-52
Fcgr2b	514.679	4.15957	0.268525	15.4904	4.02569e-54	1.65199e-51
Lcp2	217.955	3.51138	0.228636	15.3579	3.13386e-53	1.25922e-50
Slfn9	196.028	4.41509	0.287817	15.3399	4.13704e-53	1.62839e-50
Ptpn6	241.63	3.513	0.229207	15.3268	5.0626e-53	1.95285e-50
Tagln2	723.878	3.42228	0.224046	15.2749	1.12393e-52	4.25044e-50
Emilin2	374.634	4.92207	0.325716	15.1115	1.35929e-51	5.04166e-49
Cd44	711.196	5.10022	0.34097	14.958	1.38166e-50	5.02792e-48
S1pr3	1001.23	3.19771	0.214165	14.9311	2.06938e-50	7.39113e-48
Lilr4b	467.714	8.84657	0.593247	14.9121	2.74908e-50	9.64027e-48
Myo1f	329.015	4.45241	0.300173	14.8328	8.98837e-50	3.09569e-47
Rrm2	219.299	3.55339	0.240925	14.7489	3.12579e-49	1.05767e-46
Ccr2	218.907	5.63655	0.385368	14.6264	1.90562e-48	6.33683e-46
Ifi44	160.527	3.85418	0.264083	14.5946	3.04001e-48	9.93774e-46
Pdpn	1123.48	3.87275	0.267054	14.5018	1.1807e-47	3.79535e-45
Mcm3	298.501	3.85823	0.266143	14.4968	1.26839e-47	4.0104e-45
Xdh	275.839	3.99016	0.275717	14.4719	1.82275e-47	5.67023e-45
Cd68	609.937	3.25096	0.225593	14.4108	4.42867e-47	1.35581e-44
Ms4a6b	200.545	4.41479	0.307153	14.3733	7.61277e-47	2.29418e-44
Uhrf1	287.753	4.61895	0.323685	14.2699	3.3713e-46	1.00034e-43
Srgn	605.235	3.65436	0.256941	14.2225	6.63926e-46	1.94017e-43
Fyb	255.143	3.4205	0.240887	14.1996	9.2167e-46	2.65317e-43
Hck	164.344	4.81305	0.339077	14.1946	9.89928e-46	2.80776e-43
Ncf4	164.403	4.67205	0.329608	14.1746	1.31648e-45	3.67985e-43
Lgmn	4364.24	1.83472	0.129885	14.1257	2.63714e-45	7.26608e-43
Ccr5	524.05	2.45355	0.173925	14.1069	3.44161e-45	9.34905e-43
S100a6	585.777	3.41416	0.243395	14.0273	1.06186e-44	2.84446e-42
Hmgb2	304.571	3.52827	0.252918	13.9502	3.13566e-44	8.28458e-42
Capg	262.393	4.79957	0.344158	13.9458	3.33474e-44	8.69151e-42
Ly86	431.063	2.1044	0.151839	13.8594	1.11663e-43	2.87154e-41
Zc3hav1	306.467	2.73366	0.19789	13.814	2.09767e-43	5.32339e-41
Trim30a	171.931	3.28733	0.238443	13.7866	3.06684e-43	7.68182e-41
Itgb2	407.557	3.95682	0.288035	13.7373	6.07084e-43	1.50113e-40
Cybb	130.723	5.39254	0.392643	13.7339	6.35719e-43	1.55204e-40
Pla2g4a	257.645	2.97464	0.216827	13.719	7.81888e-43	1.88503e-40
Serpine1	338.966	5.22758	0.381917	13.6877	1.20198e-42	2.86205e-40
Ctsz	1880.67	2.74122	0.200569	13.6672	1.59445e-42	3.75027e-40
Il1r1	281.008	2.54203	0.186243	13.649	2.04644e-42	4.75538e-40
C3	307.42	7.8769	0.577698	13.635	2.48068e-42	5.69581e-40
Irgm1	531.236	2.16049	0.158508	13.6301	2.65035e-42	6.0138e-40
Tubb6	535.679	4.42253	0.324723	13.6194	3.07172e-42	6.88886e-40
Msr1	605.682	10.0336	0.7394	13.5699	6.04143e-42	1.33932e-39
Anxa3	451.299	3.58029	0.26404	13.5597	6.94557e-42	1.52226e-39
Anxa2	1024.44	3.72378	0.276723	13.4567	2.81171e-41	6.0932e-39
Lgals3	213.999	7.35531	0.55168	13.3326	1.49691e-40	3.20787e-38
Tspo	177.754	4.06738	0.305928	13.2952	2.46777e-40	5.23031e-38
Arg1	405.739	8.87615	0.668564	13.2764	3.17115e-40	6.64804e-38
Stab1	1211.01	3.61884	0.273113	13.2503	4.49227e-40	9.31638e-38
Ucp2	1094.51	3.71671	0.280533	13.2488	4.58733e-40	9.41232e-38
Ccl6	316.008	5.18392	0.391405	13.2444	4.86294e-40	9.87279e-38
Tpm4	1103.51	2.42441	0.183749	13.1942	9.47834e-40	1.90426e-37
A2m	199.8	3.97189	0.301356	13.1801	1.14277e-39	2.27223e-37
Tmem106a	151.37	4.9346	0.375442	13.1434	1.85635e-39	3.65341e-37
Lgals3bp	608.277	2.82229	0.215705	13.084	4.06517e-39	7.91968e-37
Pros1	826.431	2.67062	0.204324	13.0705	4.85438e-39	9.36264e-37
Adgre1	318.922	2.5671	0.196978	13.0324	8.00011e-39	1.5277e-36
Dab2	1323.46	3.47676	0.266988	13.0222	9.15075e-39	1.7303e-36
Tyrobp	340.069	2.94543	0.228104	12.9127	3.81762e-38	7.14859e-36
S100a11	396.825	5.11853	0.396441	12.9112	3.89246e-38	7.21865e-36
Ccl9	178.719	7.08578	0.550313	12.8759	6.15103e-38	1.12592e-35
Hk3	172.637	5.15687	0.40052	12.8754	6.18797e-38	1.12592e-35
Jpt2	287.084	3.02971	0.235952	12.8404	9.74202e-38	1.75602e-35
Sbno2	1481	2.87186	0.224534	12.7903	1.8572e-37	3.31664e-35
Nckap1l	785.197	2.15265	0.17047	12.6277	1.48559e-36	2.62868e-34
Adamts1	817.529	3.01246	0.238694	12.6206	1.62651e-36	2.85187e-34
C1qb	1243.72	2.25439	0.178988	12.5952	2.2444e-36	3.8998e-34
Tnfrsf1b	254.505	3.23325	0.257331	12.5646	3.30705e-36	5.69492e-34
Plce1	413.067	2.88233	0.229579	12.5549	3.73734e-36	6.37894e-34
Ncf2	243.867	3.24316	0.258975	12.5231	5.58213e-36	9.44409e-34
Fcgr1	378.917	2.85264	0.228014	12.5108	6.51609e-36	1.09283e-33
Fam111a	161.437	3.46927	0.277758	12.4902	8.43972e-36	1.40325e-33
Vwa5a	607.798	2.04109	0.163497	12.484	9.13045e-36	1.50512e-33
Ms4a6c	152.824	6.31899	0.50838	12.4297	1.80422e-35	2.94899e-33
Dock2	330.129	3.27861	0.263831	12.4269	1.86706e-35	3.02605e-33
C4b	1183.44	3.09116	0.249002	12.4142	2.18818e-35	3.51695e-33
Ifi202b	164.021	7.33136	0.591704	12.3903	2.95087e-35	4.7036e-33
Plcg2	231.64	2.67203	0.215755	12.3846	3.16713e-35	5.00693e-33
Arhgap30	300.547	2.89351	0.234154	12.3573	4.4491e-35	6.92014e-33
Ccna2	232.55	2.68713	0.217452	12.3573	4.44577e-35	6.92014e-33
Prc1	118.826	4.13895	0.335153	12.3495	4.90451e-35	7.56747e-33
Mgst1	256.872	4.05716	0.328982	12.3325	6.05717e-35	9.2718e-33
Tnfrsf1a	577.973	3.12896	0.254418	12.2985	9.22879e-35	1.40154e-32
Stat3	2852.93	2.16937	0.176732	12.2749	1.23569e-34	1.86194e-32
Oasl2	427.878	4.15679	0.338796	12.2693	1.3236e-34	1.97894e-32
Csf2rb2	121.109	4.5171	0.368312	12.2643	1.40749e-34	2.07543e-32
Pclaf	140.057	4.08466	0.333055	12.2642	1.40966e-34	2.07543e-32
Ckap2l	116.912	4.09632	0.334069	12.2619	1.45056e-34	2.11947e-32
Pbk	123.588	5.92596	0.485762	12.1993	3.13452e-34	4.54553e-32
Bin2	307.787	2.37453	0.194753	12.1925	3.40927e-34	4.90706e-32
Tm4sf1	646.445	3.00846	0.246816	12.1891	3.55449e-34	5.07817e-32
Col16a1	1152.68	2.47261	0.202871	12.1881	3.59857e-34	5.10336e-32
Tpx2	291.046	2.60747	0.214085	12.1796	3.99056e-34	5.61795e-32
Fcgr3	325.69	2.58552	0.212344	12.1761	4.16804e-34	5.82529e-32
Il13ra1	354.367	2.72029	0.223436	12.1748	4.23242e-34	5.87271e-32
Bub1b	98.5598	5.38934	0.44408	12.1359	6.81172e-34	9.38411e-32
Arhgdib	267.9	3.09427	0.255104	12.1295	7.37304e-34	1.00854e-31
Arpc1b	1194.73	3.36073	0.27727	12.1208	8.19907e-34	1.11363e-31
C5ar1	139.657	6.45005	0.534429	12.0691	1.53899e-33	2.0757e-31
B2m	1856.22	1.52014	0.125983	12.0663	1.59212e-33	2.13244e-31
Ccnd1	1421.62	2.40062	0.198995	12.0637	1.64212e-33	2.18424e-31
Flnc	261.1	4.57672	0.37948	12.0605	1.70745e-33	2.25559e-31
Rac2	305.841	4.44668	0.36906	12.0487	1.9713e-33	2.58643e-31
Adam8	491.832	3.21601	0.268003	11.9999	3.55714e-33	4.63558e-31
Naip2	100.081	4.13951	0.345121	11.9944	3.80289e-33	4.92258e-31
Ehd4	500.284	1.84707	0.154337	11.9678	5.24218e-33	6.74039e-31
Igfbp3	843.474	2.70761	0.226531	11.9525	6.30061e-33	8.04768e-31
Ifi27	647.718	1.77463	0.148793	11.9268	8.58126e-33	1.08886e-30
Bmp2k	643.362	1.71528	0.144813	11.8449	2.28824e-32	2.88453e-30
Tmem176a	693.004	2.26343	0.191188	11.8387	2.46109e-32	3.08228e-30
Parp9	229.457	2.454	0.208668	11.7603	6.24991e-32	7.77691e-30
Abca1	1544.95	1.67063	0.142078	11.7585	6.38574e-32	7.89499e-30
C1qa	1706.14	1.93146	0.16433	11.7536	6.77011e-32	8.31688e-30
Cd14	349.501	3.75448	0.320054	11.7308	8.86273e-32	1.08187e-29
Csf3r	551.591	2.88409	0.245901	11.7286	9.09014e-32	1.10265e-29
Ccl12	178.149	7.9389	0.677114	11.7246	9.53438e-32	1.14931e-29
Mrc1	514.589	3.62917	0.310243	11.6978	1.30767e-31	1.56653e-29
Cav1	674.692	1.96655	0.168348	11.6815	1.58544e-31	1.88755e-29
Gsap	319.658	2.10869	0.180527	11.6808	1.59875e-31	1.89172e-29
Ctsl	2622.85	1.33375	0.11424	11.675	1.71043e-31	2.01153e-29
Stat1	399.019	1.8854	0.162045	11.635	2.73513e-31	3.19712e-29
Mcl1	2598.41	1.40724	0.121652	11.5678	6.00349e-31	6.97526e-29
Bcl3	119.874	5.76452	0.498727	11.5585	6.6903e-31	7.72669e-29
Tgm2	588.87	3.298	0.285652	11.5455	7.77666e-31	8.92788e-29
Ckap2	108.022	3.58143	0.311116	11.5116	1.15363e-30	1.31657e-28
Slc5a3	1310.16	1.47153	0.128078	11.4893	1.49359e-30	1.69452e-28
Ccnb2	103.913	3.54842	0.30897	11.4847	1.57547e-30	1.77696e-28
Irf7	175.866	3.62379	0.316847	11.4371	2.72978e-30	3.06101e-28
Slc43a3	92.3203	5.29166	0.46366	11.4128	3.60914e-30	4.02368e-28
Prr11	87.2087	4.06566	0.3563	11.4108	3.69397e-30	4.09458e-28
Pdia4	991.432	1.37217	0.120416	11.3953	4.41363e-30	4.86433e-28
Dhrs1	1971.96	1.45108	0.127492	11.3817	5.15616e-30	5.65039e-28
Ifitm1	236.517	4.03427	0.355517	11.3476	7.61991e-30	8.30312e-28
Csf2rb	339.935	4.20641	0.371369	11.3268	9.67136e-30	1.04793e-27
Cd93	758.784	3.04043	0.269114	11.2979	1.34401e-29	1.44815e-27
S100a8	107.689	5.69525	0.504625	11.2861	1.53678e-29	1.64666e-27
Ect2	98.9971	3.91475	0.347016	11.2812	1.62574e-29	1.73236e-27
Slc15a3	227.134	3.34518	0.296977	11.2641	1.97296e-29	2.09079e-27
Clic1	635.694	3.70889	0.329448	11.2579	2.11732e-29	2.23152e-27
Klhl6	146.02	3.6372	0.324443	11.2106	3.6176e-29	3.79199e-27
Ncf1	461.151	3.44029	0.307272	11.1962	4.25484e-29	4.43584e-27
Tgfbr2	722.635	1.83383	0.164444	11.1517	7.0239e-29	7.28333e-27
Cd180	150.723	2.94947	0.264518	11.1504	7.13169e-29	7.35555e-27
Sla	220.311	2.32076	0.208935	11.1076	1.15251e-28	1.18237e-26
Gbp2b	178.935	3.30433	0.297613	11.1028	1.21614e-28	1.24104e-26
S100a10	626.381	1.86345	0.167845	11.1022	1.22395e-28	1.24244e-26
Vwf	797.594	2.44884	0.220643	11.0987	1.27333e-28	1.2858e-26
Rab32	146.907	4.30104	0.38801	11.0849	1.48558e-28	1.49232e-26
Hcls1	349.521	2.95649	0.266743	11.0836	1.50608e-28	1.50507e-26
Plscr2	118.713	3.17086	0.286418	11.0707	1.73998e-28	1.72984e-26
Irf9	596.956	2.34537	0.211996	11.0633	1.88985e-28	1.8692e-26
Rnase4	303.203	2.11423	0.191184	11.0586	1.99114e-28	1.95934e-26
Samd9l	231.638	2.08409	0.188639	11.048	2.24073e-28	2.19375e-26
Itgb1	2813.64	1.31948	0.119571	11.0351	2.58757e-28	2.52053e-26
Fam46c	217	3.11823	0.284701	10.9527	6.45214e-28	6.25339e-26
C1qc	1201.73	2.25374	0.205796	10.9513	6.54808e-28	6.31464e-26
Cxcl16	138.523	3.81903	0.349152	10.938	7.58257e-28	7.27587e-26
Nfkbiz	381.465	2.10731	0.192691	10.9362	7.73542e-28	7.38579e-26
Slc16a1	1628.12	1.30243	0.11961	10.8889	1.30134e-27	1.2364e-25
Bcan	3290.29	-1.23852	0.113817	-10.8817	1.40986e-27	1.33294e-25
Il4ra	334.051	3.19014	0.293192	10.8807	1.42434e-27	1.34006e-25
Tnfaip2	180.498	3.84942	0.35411	10.8707	1.58973e-27	1.4884e-25
Tgif1	106.641	3.74477	0.345178	10.8488	2.02014e-27	1.88224e-25
Cyp1b1	276.892	3.47873	0.320714	10.8468	2.06438e-27	1.91422e-25
Samsn1	104.397	3.66102	0.338705	10.8089	3.12473e-27	2.88358e-25
Hk2	196.068	3.79767	0.351914	10.7915	3.77669e-27	3.46862e-25
Smc4	466.387	2.05617	0.190883	10.7719	4.67345e-27	4.27189e-25
Ifi30	156.427	3.04753	0.283578	10.7467	6.14003e-27	5.58598e-25
Ube2c	83.1662	6.15635	0.575533	10.6968	1.05379e-26	9.49743e-25
Knstrn	121.958	4.00369	0.374276	10.6972	1.0493e-26	9.49743e-25
Gbp3	433.177	2.62792	0.246118	10.6775	1.29733e-26	1.1638e-24
Il33	893.976	1.96977	0.184643	10.668	1.437e-26	1.28312e-24
Npl	232.574	2.5691	0.241004	10.66	1.56657e-26	1.39237e-24
Aurkb	105.53	4.13137	0.388089	10.6454	1.83169e-26	1.61314e-24
Tlr7	193.516	2.54348	0.238924	10.6456	1.82814e-26	1.61314e-24
Rnf213	668.795	1.75471	0.164861	10.6436	1.86822e-26	1.63783e-24
Ctss	2091.62	1.50793	0.141826	10.6322	2.11037e-26	1.84175e-24
Cd52	92.8972	3.93023	0.369961	10.6234	2.31992e-26	2.0155e-24
Itgam	329.747	2.55601	0.240785	10.6153	2.52845e-26	2.18683e-24
Icam1	186.595	3.79384	0.358231	10.5905	3.2987e-26	2.84027e-24
Lgals9	439.532	2.84795	0.269221	10.5785	3.7492e-26	3.21382e-24
Ulbp1	70.6349	4.55494	0.430967	10.5691	4.1446e-26	3.53703e-24
Igsf6	170.194	3.50544	0.332172	10.5531	4.9151e-26	4.1761e-24
Eif2ak2	454.999	1.90823	0.181313	10.5245	6.66301e-26	5.63638e-24
Rhoc	491.567	2.27978	0.217135	10.4994	8.69768e-26	7.32542e-24
Lcn2	2817.91	10.8889	1.04877	10.3825	2.97946e-25	2.49847e-23
Pecam1	912.87	1.90739	0.183734	10.3813	3.01701e-25	2.51901e-23
Birc5	131.269	3.35192	0.322947	10.3792	3.08434e-25	2.56413e-23
Aspg	334.524	2.92108	0.282724	10.3319	5.05431e-25	4.18379e-23
Cdca3	74.8013	3.70325	0.361381	10.2475	1.21469e-24	1.00118e-22
Nlrc5	125.551	5.09681	0.497627	10.2422	1.2824e-24	1.0525e-22
Hpgds	386.884	1.47646	0.144246	10.2357	1.37132e-24	1.12071e-22
Ddx58	275.916	1.95373	0.191357	10.2099	1.79079e-24	1.45734e-22
Grn	1885.24	2.17421	0.213784	10.1701	2.69513e-24	2.18407e-22
Mvp	391.786	3.01465	0.296452	10.1691	2.72451e-24	2.19865e-22
Cd36	132.25	5.54099	0.545851	10.1511	3.27659e-24	2.63315e-22
Neat1	4592.91	2.47159	0.243522	10.1494	3.33547e-24	2.66935e-22
Ripk1	261.483	1.90979	0.188573	10.1276	4.16906e-24	3.32267e-22
Casp8	158.562	2.39082	0.236728	10.0994	5.55624e-24	4.41001e-22
Sat1	1550.43	1.47672	0.146411	10.0861	6.36486e-24	5.03111e-22
Fgf2	322.838	1.55706	0.154896	10.0523	8.9732e-24	7.06392e-22
Dock8	263.394	2.33645	0.23306	10.0251	1.18255e-23	9.2715e-22
Pdlim4	268.54	2.77811	0.277833	9.99922	1.53608e-23	1.19945e-21
Olfml3	649.145	2.1432	0.214427	9.995	1.60285e-23	1.24654e-21
Cdk1	96.4742	7.05585	0.70682	9.98253	1.81764e-23	1.4079e-21
Cd9	850.017	1.85121	0.18567	9.97039	2.05411e-23	1.58471e-21
Lmnb1	439.753	2.09499	0.210162	9.96849	2.09382e-23	1.60252e-21
Prdx1	3209.88	1.08655	0.108995	9.96878	2.08778e-23	1.60252e-21
Csf1	892.853	2.02755	0.203942	9.94177	2.7393e-23	2.08826e-21
Cenpf	163.617	3.59923	0.362178	9.93775	2.85198e-23	2.1656e-21
Oas2	89.8779	4.00153	0.402683	9.93718	2.86831e-23	2.16945e-21
Gucy2g	145.156	-2.72622	0.274467	-9.93278	2.99788e-23	2.2586e-21
Nfam1	188.3	2.76605	0.279287	9.90395	4.00162e-23	3.00308e-21
Cdca2	72.5102	4.43357	0.448573	9.88373	4.89753e-23	3.66119e-21
Cenpe	148.818	2.40147	0.243162	9.876	5.29009e-23	3.93938e-21
Slc7a7	104.39	3.13057	0.317482	9.86063	6.16622e-23	4.57415e-21
Edem1	801.952	1.32004	0.133988	9.85187	6.72778e-23	4.9716e-21
Prg4	359.819	3.27229	0.332572	9.83934	7.62056e-23	5.60983e-21
Tbxas1	137.041	2.56987	0.261617	9.823	8.96357e-23	6.5734e-21
Skap2	536.274	1.76415	0.179727	9.81573	9.63401e-23	7.0383e-21
Pik3ap1	154.662	3.12468	0.31837	9.81461	9.7413e-23	7.06317e-21
Ikzf1	203.7	2.26582	0.23086	9.81473	9.72944e-23	7.06317e-21
Gcnt1	98.6018	3.37469	0.345064	9.7799	1.37351e-22	9.92165e-21
Atf3	114.516	5.49004	0.561854	9.7713	1.49524e-22	1.07607e-20
Foxm1	150.963	2.84251	0.291088	9.76514	1.58897e-22	1.13927e-20
Mcm2	298.977	2.46407	0.252379	9.76336	1.61708e-22	1.15513e-20
Nr4a1	2039.17	-1.87163	0.191806	-9.75791	1.70632e-22	1.21438e-20
Ehd2	335.733	2.33245	0.239078	9.75602	1.73846e-22	1.23271e-20
Col5a3	246.164	2.88267	0.296135	9.73429	2.15322e-22	1.52122e-20
Lingo1	5889.25	-1.33748	0.137444	-9.73109	2.22199e-22	1.56407e-20
Cdc20	141.509	3.76417	0.387277	9.71956	2.48844e-22	1.74525e-20
Galnt15	130.2	3.18422	0.328047	9.70659	2.82629e-22	1.97503e-20
Ltbr	273.575	2.69835	0.279043	9.67004	4.04215e-22	2.81447e-20
Hfe	113.064	3.21712	0.332989	9.66135	4.40032e-22	3.05284e-20
Pf4	85.822	3.57631	0.370291	9.65811	4.54181e-22	3.13971e-20
Fas	78.6106	3.37855	0.349932	9.65485	4.68824e-22	3.22936e-20
Nusap1	206.434	1.85504	0.192736	9.62477	6.28493e-22	4.31379e-20
Tlr1	241.26	1.96727	0.204615	9.61451	6.94358e-22	4.74897e-20
Cd63	1932.95	2.30213	0.239869	9.59746	8.19409e-22	5.58443e-20
Mcm5	402.347	2.47314	0.258526	9.56631	1.10791e-21	7.52406e-20
Pirb	61.5671	4.99781	0.523382	9.54907	1.3087e-21	8.85645e-20
Ttc9b	863.757	-1.37279	0.143801	-9.54648	1.34181e-21	9.04875e-20
Gbp5	216.468	3.01865	0.316348	9.54217	1.39875e-21	9.39986e-20
Cdca8	134.807	2.9095	0.3053	9.52997	1.57336e-21	1.05366e-19
Odc1	1338.88	1.31026	0.137612	9.52144	1.70795e-21	1.13984e-19
Cep55	73.7771	4.20319	0.441499	9.52027	1.72728e-21	1.14876e-19
B4galt1	286.242	1.86738	0.19652	9.50227	2.05356e-21	1.36106e-19
Dlgap5	60.6608	5.36511	0.565356	9.48979	2.31507e-21	1.52913e-19
Cotl1	1548.44	2.77053	0.292154	9.48309	2.46863e-21	1.625e-19
Tap1	149.374	2.38624	0.2519	9.47295	2.72044e-21	1.78466e-19
Cd63-ps	117.134	2.50119	0.264151	9.46879	2.83091e-21	1.85084e-19
Espl1	108.779	2.76419	0.292913	9.43691	3.83927e-21	2.50162e-19
Kif11	165.181	3.00889	0.319556	9.41584	4.69293e-21	3.04756e-19
Hspb6	204.946	3.14827	0.334456	9.4131	4.81714e-21	3.11772e-19
Col3a1	431.577	3.52469	0.374557	9.4103	4.94741e-21	3.19133e-19
Lox	184.081	3.60296	0.38309	9.405	5.20295e-21	3.34497e-19
Cd109	69.0811	3.26055	0.346842	9.40068	5.4213e-21	3.47377e-19
Alox5ap	67.0454	3.62628	0.386458	9.38335	6.39064e-21	4.06786e-19
Tgm1	498.631	7.7864	0.830052	9.38062	6.55875e-21	4.16114e-19
Trim47	218.832	3.25431	0.34705	9.37709	6.78186e-21	4.28858e-19
Ifi27l2a	69.3255	5.42974	0.580779	9.34907	8.842e-21	5.57306e-19
Neurl3	67.7303	4.08264	0.436834	9.34598	9.10467e-21	5.70135e-19
Zfp36	175.179	2.75814	0.295106	9.34624	9.08164e-21	5.70135e-19
Kif2c	65.1126	4.50562	0.482861	9.3311	1.04775e-20	6.53981e-19
Cd72	134.751	4.49526	0.483286	9.30145	1.38543e-20	8.61958e-19
Egr3	3450.35	-1.13193	0.121719	-9.29953	1.41069e-20	8.74855e-19
Fabp7	1112.72	1.44734	0.155708	9.29524	1.46881e-20	9.07978e-19
Mfsd1	1089.02	1.36356	0.146772	9.29037	1.53746e-20	9.47382e-19
Gusb	555.081	2.66658	0.287063	9.28919	1.5547e-20	9.54949e-19
Chaf1b	69.9585	3.36346	0.362314	9.28329	1.64325e-20	1.00132e-18
Nuf2	116.604	3.25367	0.350493	9.28313	1.64576e-20	1.00132e-18
Rps27l	271.727	1.79941	0.193834	9.28325	1.64383e-20	1.00132e-18
Gbp7	357.898	2.04558	0.220376	9.28224	1.6595e-20	1.0065e-18
Bub1	69.5303	6.57269	0.709255	9.26703	1.914e-20	1.15722e-18
Pbxip1	2158.53	1.67121	0.180728	9.24709	2.30696e-20	1.39045e-18
Slfn2	197.192	3.5769	0.387087	9.24054	2.45251e-20	1.47357e-18
Ctsh	547.216	2.08543	0.226384	9.21195	3.20264e-20	1.9183e-18
Tk1	124.701	3.27403	0.355676	9.20508	3.41403e-20	2.03859e-18
Ier3	317.297	2.00228	0.217545	9.20399	3.4491e-20	2.05317e-18
Nes	1043.15	2.34432	0.254796	9.20076	3.55417e-20	2.10921e-18
Ifit3	148.301	3.27409	0.355967	9.19776	3.65504e-20	2.16242e-18
Gm42047	407.568	3.0623	0.33305	9.19471	3.7602e-20	2.21783e-18
Sdc4	1501.34	2.04891	0.223243	9.17794	4.39423e-20	2.58389e-18
Lamp2	2615.54	1.0671	0.116368	9.17004	4.72833e-20	2.77189e-18
Fn1	4172.96	2.75517	0.300959	9.15464	5.45391e-20	3.18756e-18
Cdkn2c	138.276	2.68023	0.293343	9.13683	6.43086e-20	3.74719e-18
Tnfrsf12a	298.251	3.1079	0.340256	9.13401	6.60099e-20	3.83474e-18
Irf5	167.675	2.3758	0.26032	9.12643	7.07954e-20	4.10039e-18
Ifit3b	162.41	2.1615	0.236985	9.12083	7.45481e-20	4.30482e-18
Adgrl4	542.622	1.47235	0.161449	9.11957	7.54228e-20	4.34233e-18
Ermard	387.994	1.64019	0.180149	9.10463	8.65589e-20	4.96863e-18
Ddx60	79.4664	2.90853	0.319486	9.1038	8.72266e-20	4.9921e-18
Iqgap3	85.4381	4.1289	0.453556	9.10339	8.75516e-20	4.99588e-18
Slc11a1	202.845	3.39722	0.373461	9.0966	9.32031e-20	5.30268e-18
Krcc1	539.462	1.37567	0.151312	9.09163	9.75611e-20	5.5343e-18
Slc6a17	9367.17	-1.07483	0.118756	-9.05079	1.41937e-19	8.02795e-18
Upp1	152.077	2.59315	0.286575	9.04877	1.44589e-19	8.15404e-18
Nfe2l2	699.85	2.15292	0.238006	9.04566	1.48763e-19	8.36499e-18
Slc37a2	220.606	2.27029	0.251514	9.02652	1.77215e-19	9.93591e-18
Isg15	129.484	3.15199	0.349756	9.01199	2.02351e-19	1.13123e-17
Ahnak	1256.9	1.99922	0.222176	8.99838	2.2908e-19	1.27696e-17
Nek6	1159.87	1.3534	0.150665	8.98289	2.63742e-19	1.46593e-17
Cast	357.573	1.50217	0.167533	8.9664	3.06366e-19	1.69309e-17
Tmem176b	771.388	1.98233	0.221094	8.966	3.07477e-19	1.69437e-17
Laptm5	1151.07	1.84185	0.205612	8.95788	3.30984e-19	1.81871e-17
Thbs1	597.393	5.77475	0.645655	8.94402	3.75277e-19	2.05624e-17
Itga6	769.492	1.42145	0.159058	8.93666	4.01123e-19	2.19163e-17
Arhgap11a	179.115	1.92637	0.215652	8.93276	4.1551e-19	2.26382e-17
Ccl2	203.774	9.45969	1.05995	8.92462	4.47224e-19	2.42975e-17
Cdc6	76.7919	3.16012	0.354534	8.91346	4.94633e-19	2.67977e-17
Ccdc80	756.663	2.09615	0.235511	8.90043	5.56306e-19	3.00545e-17
Lemd1	279.254	-2.24294	0.252495	-8.8831	6.50202e-19	3.50292e-17
Vstm2l	874.524	-1.57105	0.176914	-8.88033	6.66618e-19	3.58135e-17
Flna	4069.52	1.66475	0.18772	8.86824	7.43102e-19	3.97014e-17
Fgfrl1	544.27	1.50828	0.170097	8.86717	7.50306e-19	3.99755e-17
Spc25	76.344	3.41005	0.385088	8.85523	8.35099e-19	4.43706e-17
Fcgr4	79.8899	7.09633	0.801407	8.85484	8.38034e-19	4.44043e-17
Pik3cg	172.252	2.0533	0.231923	8.85334	8.4938e-19	4.48821e-17
Cxcl1	195.175	9.39729	1.06244	8.84502	9.15118e-19	4.82237e-17
Pld4	302.959	2.3253	0.262927	8.84388	9.24498e-19	4.85853e-17
Jak3	393.752	2.26278	0.255949	8.84075	9.50798e-19	4.98316e-17
Gm7993	481.98	1.49436	0.169169	8.83353	1.01424e-18	5.30125e-17
Slc14a1	358.372	1.58151	0.17934	8.8185	1.16006e-18	6.04707e-17
B430306N03Rik	52.6774	4.10587	0.465758	8.81545	1.19206e-18	6.1971e-17
Tlr4	147.938	3.14969	0.357425	8.81215	1.22768e-18	6.36512e-17
P4hb	3558.6	1.33504	0.15157	8.80802	1.27373e-18	6.5862e-17
Angptl4	180.427	3.05788	0.347228	8.80655	1.29056e-18	6.65536e-17
Nlrp3	64.9593	3.20532	0.364369	8.79689	1.40654e-18	7.21489e-17
Cd300lf	201.335	9.45045	1.07772	8.76894	1.8035e-18	9.22653e-17
F13a1	274.51	3.83511	0.437678	8.76239	1.91152e-18	9.75329e-17
Ptbp3	1098.44	1.27986	0.146074	8.76175	1.92247e-18	9.78329e-17
Clec7a	53.5257	5.1814	0.591813	8.75513	2.03875e-18	1.03264e-16
Nrep	2488.42	-1.07911	0.123317	-8.75069	2.12048e-18	1.07062e-16
Cstb	509.151	1.49095	0.170578	8.74058	2.31915e-18	1.16665e-16
Mob1a	1106.39	1.34903	0.154344	8.7404	2.32278e-18	1.16665e-16
Arhgap9	77.8194	4.16706	0.477964	8.71836	2.82253e-18	1.41031e-16
Pon3	86.2839	2.61458	0.30034	8.70538	3.16505e-18	1.57331e-16
Enpp1	139.839	2.49119	0.286451	8.69672	3.41629e-18	1.69383e-16
Knl1	51.5767	5.86708	0.675639	8.68376	3.82911e-18	1.8888e-16
Nrn1	2940.36	-1.53871	0.177363	-8.67546	4.11877e-18	2.0265e-16
Mdfic	236.163	2.61073	0.301034	8.67253	4.22626e-18	2.07409e-16
Trim25	322.197	1.7423	0.201175	8.66063	4.69183e-18	2.29674e-16
Nfkbia	432.376	1.87158	0.216461	8.64626	5.3214e-18	2.59832e-16
Clec5a	126.51	2.98894	0.346368	8.62937	6.16919e-18	3.00468e-16
1110008P14Rik	2012.47	-1.28437	0.148978	-8.62123	6.62386e-18	3.21799e-16
Fignl1	78.4241	3.07807	0.357718	8.60473	7.64951e-18	3.70694e-16
Fcer1g	120.349	3.28671	0.382192	8.59965	7.99626e-18	3.86526e-16
Cckbr	1095.77	-1.14491	0.133219	-8.59424	8.38199e-18	4.04159e-16
Clec4d	97.3775	7.81736	0.910139	8.58919	8.75871e-18	4.2127e-16
Irf8	289.777	2.29899	0.267729	8.58699	8.92786e-18	4.28337e-16
Brip1	46.7181	4.00681	0.466891	8.5819	9.33154e-18	4.46594e-16
Gpr35	65.8349	3.83297	0.44983	8.52093	1.58278e-17	7.48521e-16
Aim2	111.904	2.21801	0.260303	8.52088	1.58343e-17	7.48521e-16
Lgi2	2316.3	-1.29197	0.151621	-8.52107	1.58083e-17	7.48521e-16
Esco2	51.7489	4.16151	0.488675	8.51591	1.65287e-17	7.77834e-16
Itpripl2	168.02	2.39742	0.281524	8.51587	1.65351e-17	7.77834e-16
Gm44751	61.2098	3.58778	0.421998	8.50189	1.86536e-17	8.7536e-16
Ifi204	53.601	6.18705	0.72923	8.48436	2.16917e-17	1.01545e-15
Emilin1	201.362	2.88159	0.339834	8.4794	2.26353e-17	1.05706e-15
Gpnmb	152.367	4.23665	0.49995	8.47415	2.36802e-17	1.10319e-15
Ccnb1	106.187	4.32657	0.510836	8.46959	2.46251e-17	1.14445e-15
Tnc	504.074	3.11376	0.36786	8.46454	2.57163e-17	1.19229e-15
Tmem252	83.6862	3.16719	0.374221	8.46342	2.59641e-17	1.20089e-15
Golm1	665.275	1.28398	0.151873	8.45431	2.80736e-17	1.29535e-15
Galnt4	175.555	1.79316	0.212137	8.45284	2.84307e-17	1.3087e-15
Myof	287.668	2.17752	0.257644	8.45168	2.87131e-17	1.31855e-15
Pgd	1167.37	1.5316	0.181287	8.4485	2.95071e-17	1.35179e-15
Ifit1	103.041	2.78655	0.330021	8.44355	3.07831e-17	1.4069e-15
Tifab	186.374	2.75672	0.327139	8.42675	3.5541e-17	1.62052e-15
Sqor	136.365	2.06016	0.244622	8.42184	3.70629e-17	1.68593e-15
Ndc80	45.5087	5.08433	0.604842	8.40604	4.24086e-17	1.92455e-15
Ddx21	1125.58	1.02926	0.12252	8.40077	4.43571e-17	2.00825e-15
Arap1	441.11	1.94869	0.232088	8.39635	4.60585e-17	2.0804e-15
Capza1	735.268	1.04945	0.125123	8.38741	4.9699e-17	2.23959e-15
Myd88	186.152	1.84696	0.220579	8.37325	5.60501e-17	2.51404e-15
Tmpo	883.335	1.13332	0.135349	8.37337	5.59937e-17	2.51404e-15
Nrros	237.226	2.23919	0.267591	8.36795	5.86307e-17	2.62369e-15
Pilra	51.4856	4.32554	0.517728	8.35486	6.55091e-17	2.92471e-15
Ttf2	80.1304	2.69796	0.323624	8.33671	7.63888e-17	3.40256e-15
Plod1	644.595	1.5213	0.18251	8.3354	7.72386e-17	3.43249e-15
Anxa5	1511.06	1.14518	0.13745	8.33161	7.97507e-17	3.53598e-15
Pimreg	45.2404	5.07563	0.60965	8.32548	8.39844e-17	3.71515e-15
Dbf4	138.137	1.95627	0.234989	8.32494	8.43696e-17	3.72365e-15
Mcm7	518.13	1.54648	0.186026	8.31324	9.31244e-17	4.10066e-15
Lig1	438.322	1.45037	0.17449	8.31203	9.40816e-17	4.13337e-15
Lpxn	71.5416	2.88796	0.348154	8.29505	1.08542e-16	4.75786e-15
Hells	265.82	1.59154	0.192055	8.28691	1.1623e-16	5.0833e-15
Brca1	104.273	2.34106	0.282537	8.28583	1.17289e-16	5.11799e-15
Spi1	234.738	3.00825	0.363106	8.28477	1.18333e-16	5.1519e-15
Sgpl1	1498.78	1.47095	0.177757	8.27507	1.28386e-16	5.57696e-15
Cenpi	52.6932	4.02472	0.488188	8.24419	1.66282e-16	7.19078e-15
Trim56	419.331	1.7459	0.211797	8.24326	1.67584e-16	7.23085e-15
Iqgap1	1329.29	1.89073	0.229734	8.2301	1.87062e-16	8.05329e-15
Egr4	343.563	-1.9804	0.240963	-8.2187	2.05729e-16	8.83716e-15
Chil1	1295.38	4.20082	0.5117	8.20955	2.22026e-16	9.49494e-15
Rab3il1	442.364	2.01086	0.244978	8.20833	2.24285e-16	9.5703e-15
Hmmr	123.502	2.1201	0.258773	8.19289	2.55019e-16	1.08338e-14
Itpka	1896.01	-1.18464	0.144592	-8.19295	2.54899e-16	1.08338e-14
Efemp2	347.727	2.33279	0.285379	8.17437	2.97424e-16	1.26075e-14
Rplp0	2584.44	1.41219	0.172806	8.17215	3.02935e-16	1.2813e-14
Kntc1	88.5845	3.54365	0.433815	8.16858	3.12046e-16	1.31694e-14
Akr1b8	75.8629	4.00322	0.490253	8.16562	3.19786e-16	1.3454e-14
Rrm1	629.64	1.40226	0.171731	8.16547	3.20183e-16	1.3454e-14
Cavin1	859.758	2.02744	0.24834	8.16395	3.24235e-16	1.35946e-14
Pttg1	56.2689	3.81433	0.467852	8.15284	3.55481e-16	1.48724e-14
Cxcr2	144.124	9.85681	1.20995	8.14647	3.7469e-16	1.56421e-14
Fes	239.497	2.61417	0.321286	8.13661	4.06515e-16	1.6934e-14
Myo1g	53.6088	4.29934	0.528588	8.13364	4.16601e-16	1.73168e-14
Syk	310.839	1.93463	0.238099	8.12534	4.46124e-16	1.85041e-14
Hspb1	138.242	3.42406	0.422877	8.09706	5.63022e-16	2.32527e-14
Wipf1	501.514	1.47473	0.182195	8.09422	5.76311e-16	2.37506e-14
Mt1	3524.24	1.26424	0.156407	8.08307	6.31581e-16	2.59729e-14
Otud7a	907.229	-1.04303	0.129258	-8.06931	7.06961e-16	2.9011e-14
Anxa1	230.554	2.87532	0.356576	8.0637	7.40176e-16	3.03095e-14
Ybx1	4476.06	1.11258	0.138074	8.05785	7.76481e-16	3.17288e-14
Ercc6l	52.019	4.43455	0.551023	8.04785	8.42578e-16	3.42844e-14
Cacng5	245.568	2.19628	0.273462	8.03137	9.63901e-16	3.90562e-14
Pabpc1	5166.4	1.03815	0.129415	8.02191	1.04117e-15	4.20105e-14
Aspm	87.552	3.71015	0.462863	8.01566	1.09551e-15	4.41108e-14
Plac8	56.2426	6.27411	0.782822	8.01473	1.10377e-15	4.4351e-14
Ostf1	439.588	1.7284	0.215822	8.00845	1.16166e-15	4.64832e-14
Cln5	425.479	1.51934	0.189714	8.00855	1.16073e-15	4.64832e-14
Cacng3	1918.91	-1.0747	0.134214	-8.00733	1.17226e-15	4.68105e-14
Elf4	113.202	3.03392	0.379119	8.00255	1.21865e-15	4.85622e-14
Rrbp1	1976.82	1.39317	0.174155	7.99962	1.24801e-15	4.96297e-14
Gatm	2232.7	1.09238	0.136698	7.99122	1.33614e-15	5.30252e-14
Rad51	95.4303	2.73876	0.342767	7.99015	1.34772e-15	5.33749e-14
Serpina3h	53.666	3.94814	0.494284	7.9876	1.37596e-15	5.43813e-14
Ifitm2	71.2215	3.22484	0.404148	7.97936	1.4709e-15	5.80148e-14
Kif18b	47.1242	5.73386	0.718778	7.97723	1.49654e-15	5.86874e-14
Cd151	715.985	1.78847	0.224198	7.97719	1.49708e-15	5.86874e-14
Ampd3	806.537	1.3791	0.172871	7.97761	1.49197e-15	5.86874e-14
Spidr	140.545	2.38223	0.299147	7.96341	1.67361e-15	6.54745e-14
Tuba1c	684.277	1.30139	0.163552	7.95706	1.76179e-15	6.87848e-14
Ctsa	2338.42	1.12866	0.141978	7.94951	1.87254e-15	7.29608e-14
C1s1	136.166	2.35079	0.295823	7.9466	1.91698e-15	7.4542e-14
Ly6c1	1194.7	1.56701	0.197499	7.93429	2.11698e-15	8.21533e-14
Cyba	218.286	3.44142	0.434488	7.92062	2.36324e-15	9.13422e-14
Fgr	57.7666	4.91148	0.620147	7.91987	2.3776e-15	9.17135e-14
Dtx3l	232.237	1.84959	0.233781	7.91166	2.53984e-15	9.77763e-14
Cd200r1	62.3193	2.65705	0.336075	7.90612	2.65528e-15	1.02017e-13
Unc93b1	411.722	1.82467	0.230835	7.90465	2.68687e-15	1.02821e-13
Rbm3	1408.28	1.17746	0.148953	7.90489	2.68171e-15	1.02821e-13
Hnrnpf	1259.01	1.2626	0.159798	7.90125	2.76126e-15	1.05458e-13
Hmgn1	1251.19	1.16974	0.14807	7.89989	2.7914e-15	1.06399e-13
Emx1	408.173	-1.27152	0.160961	-7.89955	2.79907e-15	1.06481e-13
Timeless	296.648	1.51834	0.192233	7.89844	2.82423e-15	1.07226e-13
Fam81a	4827.83	-1.04304	0.132158	-7.89234	2.96577e-15	1.12379e-13
Ptges	319.651	2.45793	0.311724	7.88496	3.14629e-15	1.18985e-13
Cdc45	82.7563	2.86783	0.364411	7.86978	3.5526e-15	1.34088e-13
Pcna	1139.01	1.14306	0.145633	7.84889	4.19729e-15	1.58111e-13
Parp14	218.494	2.18909	0.279159	7.84173	4.44384e-15	1.67073e-13
Asf1b	65.0536	3.61192	0.460694	7.84017	4.49952e-15	1.68837e-13
Fli1	188.829	2.12367	0.271886	7.8109	5.67831e-15	2.12655e-13
Rhoj	202.1	2.64603	0.338932	7.80699	5.85722e-15	2.18931e-13
Clec4n	49.8029	4.19669	0.538138	7.79854	6.26261e-15	2.33631e-13
S1pr2	86.6869	2.56416	0.329189	7.78934	6.73626e-15	2.50815e-13
G6pdx	599.673	2.05435	0.263944	7.78327	7.06754e-15	2.62643e-13
Ncapg	58.8159	3.43172	0.441066	7.78052	7.22254e-15	2.67887e-13
Hba-a1	752.984	-1.11011	0.142758	-7.77615	7.47628e-15	2.76766e-13
Sh3bp2	139.174	2.72342	0.350418	7.77194	7.72948e-15	2.85591e-13
Psd4	74.9709	2.86098	0.368166	7.7709	7.79277e-15	2.87379e-13
Aqp4	2797.38	1.26679	0.163093	7.76728	8.01926e-15	2.95167e-13
Tyms	104.432	2.73353	0.352402	7.75685	8.70643e-15	3.19241e-13
Anxa4	338.38	1.51743	0.195689	7.7543	8.8833e-15	3.25109e-13
Milr1	54.7852	6.97149	0.899279	7.75231	9.02378e-15	3.29624e-13
Gins2	79.2956	3.40411	0.439204	7.75064	9.14333e-15	3.3336e-13
Fermt3	248.493	2.70955	0.349829	7.74535	9.53178e-15	3.45563e-13
Mis18bp1	100.834	1.98178	0.255978	7.742	9.78627e-15	3.5346e-13
Slc39a8	189.76	1.64263	0.212189	7.74135	9.83693e-15	3.54626e-13
Lum	134.155	2.64555	0.342164	7.73183	1.06011e-14	3.80753e-13
Ppp1r18	343.104	1.9303	0.249796	7.7275	1.09678e-14	3.9319e-13
Mrps6	227.204	1.41504	0.183488	7.71187	1.23988e-14	4.43666e-13
Btk	107.381	3.00609	0.390483	7.69839	1.37791e-14	4.91233e-13
Vasp	399.541	2.25766	0.293465	7.69311	1.43599e-14	5.10997e-13
Neil3	43.7269	4.38807	0.570582	7.69051	1.46555e-14	5.20554e-13
Adam17	522.591	1.45049	0.188957	7.67631	1.63736e-14	5.78382e-13
Brip1os	482.835	1.3157	0.171777	7.65934	1.86895e-14	6.58983e-13
Fbxo5	76.335	2.37974	0.310907	7.65417	1.94559e-14	6.84755e-13
Ppp1r3b	67.1218	3.0787	0.402741	7.64438	2.09947e-14	7.37566e-13
Ttk	71.8463	3.55936	0.466071	7.63694	2.22451e-14	7.80074e-13
Cks1b	99.9436	2.87616	0.376636	7.63644	2.2331e-14	7.81664e-13
Rasal3	139.746	1.95767	0.25667	7.62717	2.39961e-14	8.3843e-13
Rinl	84.2937	2.30123	0.302256	7.61349	2.66791e-14	9.30488e-13
Havcr2	152.694	1.84533	0.242415	7.61224	2.69377e-14	9.37811e-13
Bcl2a1d	39.6834	3.75332	0.493968	7.59831	3.0003e-14	1.04077e-12
Pola1	145.92	1.56953	0.206886	7.58645	3.28782e-14	1.13846e-12
Gpr65	38.071	5.18328	0.683281	7.58587	3.30268e-14	1.14156e-12
Ifi207	44.6743	6.24715	0.824575	7.5762	3.55815e-14	1.22546e-12
Itpkb	761.882	1.51536	0.200012	7.57632	3.55494e-14	1.22546e-12
Tgfb1	286.561	2.27863	0.30084	7.57424	3.61247e-14	1.24196e-12
Inpp5d	684.747	1.37317	0.181464	7.56719	3.81389e-14	1.30887e-12
Mcm4	423.526	1.39486	0.184525	7.55919	4.05576e-14	1.3894e-12
Cyp20a1	244.871	1.52609	0.202005	7.5547	4.19831e-14	1.43569e-12
Cd38	106.187	2.33877	0.309628	7.5535	4.23731e-14	1.44646e-12
Cybrd1	143.267	2.76737	0.367093	7.5386	4.7505e-14	1.61878e-12
Micall2	106.705	2.9548	0.392118	7.53549	4.86504e-14	1.65489e-12
Cdk2	160.985	2.36119	0.313405	7.53398	4.9215e-14	1.67115e-12
S100a16	1329.85	1.48561	0.197335	7.52837	5.13791e-14	1.74156e-12
Hp	89.7167	9.17216	1.21919	7.52315	5.34739e-14	1.80939e-12
Rbl1	151.649	2.52322	0.335556	7.51954	5.49682e-14	1.85669e-12
Slc39a1	1174.13	1.65861	0.220806	7.51162	5.84022e-14	1.96924e-12
Trip13	62.4713	3.09264	0.411976	7.50684	6.05703e-14	2.03878e-12
Nid1	364.363	1.97843	0.263589	7.50577	6.10689e-14	2.05198e-12
Il1b	96.862	4.28854	0.57141	7.50518	6.13461e-14	2.05771e-12
Ccl7	83.803	8.17354	1.08941	7.50274	6.24957e-14	2.09263e-12
Rhbdf2	108.281	3.67435	0.490069	7.49763	6.49821e-14	2.17211e-12
Itpripl1	76.6868	2.77399	0.370079	7.49567	6.59617e-14	2.20104e-12
Tor3a	408.032	1.38476	0.184816	7.49265	6.74975e-14	2.2484e-12
Irf1	230.078	1.76949	0.236177	7.49224	6.7709e-14	2.25156e-12
Amotl1	1020.51	1.72106	0.230051	7.48123	7.36315e-14	2.44429e-12
Renbp	152.153	2.7575	0.368645	7.4801	7.42677e-14	2.46117e-12
Slc16a9	83.9599	2.78955	0.373487	7.46894	8.08457e-14	2.67456e-12
Palld	292.261	2.18216	0.292278	7.46603	8.26478e-14	2.7295e-12
Gm8995	83.0031	3.03331	0.406903	7.45463	9.01211e-14	2.97122e-12
Alox5	87.882	2.10956	0.28324	7.44795	9.47984e-14	3.1201e-12
Gas2l3	102.241	2.34109	0.314382	7.44665	9.57369e-14	3.14562e-12
AB124611	48.1994	4.42071	0.594558	7.43528	1.04343e-13	3.42257e-12
Pmp22	654.517	1.49679	0.201841	7.41572	1.20969e-13	3.96116e-12
Tes	108.298	1.94672	0.262584	7.41369	1.22833e-13	4.01539e-12
Kif4	103.666	2.37216	0.320209	7.40815	1.28069e-13	4.17946e-12
Tln1	1904.22	1.65863	0.224101	7.40125	1.34903e-13	4.39507e-12
Nwd2	1119.67	-1.51571	0.204831	-7.39979	1.36405e-13	4.43649e-12
R3hdm1	11977.1	-1.17461	0.159316	-7.37283	1.6704e-13	5.42375e-12
Smc2	376.796	1.47985	0.200976	7.36334	1.79367e-13	5.81421e-12
Rn7sk	90.6176	2.79384	0.379643	7.35911	1.85141e-13	5.99129e-12
Uaca	539.744	1.90196	0.258841	7.348	2.01199e-13	6.50003e-12
Erap1	414.433	1.29983	0.176911	7.34736	2.02161e-13	6.52019e-12
Plscr1	69.0038	2.61299	0.355705	7.34595	2.043e-13	6.57818e-12
Plxnb2	1468.78	1.55865	0.212196	7.34531	2.05289e-13	6.59901e-12
Ptafr	106.547	3.16554	0.431265	7.34013	2.13394e-13	6.84812e-12
Slc2a9	42.4408	3.50901	0.478572	7.33226	2.26298e-13	7.25019e-12
Mmp9	133.908	2.59948	0.354566	7.33143	2.27707e-13	7.28321e-12
Lipa	641.038	1.43345	0.195727	7.32375	2.41132e-13	7.69985e-12
Nuak2	58.1823	4.43977	0.607324	7.31038	2.66378e-13	8.47918e-12
Gm8730	1723.64	1.31067	0.17929	7.31037	2.66417e-13	8.47918e-12
Tram2	127.365	2.33653	0.319871	7.30461	2.78079e-13	8.83577e-12
Wdfy4	186.793	1.99712	0.273571	7.30019	2.87366e-13	9.10086e-12
Aldh1l2	149.426	2.56161	0.351137	7.2952	2.98218e-13	9.42905e-12
Kif15	150.532	2.37595	0.325718	7.29451	2.99742e-13	9.46175e-12
Sult4a1	7922.85	-1.15073	0.157837	-7.29062	3.08542e-13	9.70776e-12
Akna	150.79	2.51645	0.345707	7.27916	3.35914e-13	1.05346e-11
Lima1	584.158	1.43658	0.197419	7.27683	3.41747e-13	1.07001e-11
Clic4	2319.81	1.22385	0.168259	7.2736	3.50028e-13	1.09416e-11
Casp12	42.9985	3.45651	0.475585	7.26792	3.65077e-13	1.13936e-11
Cytip	48.8502	4.14181	0.570433	7.26083	3.84722e-13	1.19873e-11
Ada	51.1336	3.11435	0.429149	7.25703	3.95672e-13	1.23086e-11
Anp32b	1612.74	1.10828	0.152744	7.25577	3.99393e-13	1.24043e-11
Sp110	81.482	2.84657	0.392537	7.25172	4.11501e-13	1.27393e-11
Tacc3	273.423	1.47202	0.203032	7.25017	4.16248e-13	1.28657e-11
Tmem123	562.636	1.2582	0.173667	7.24491	4.32712e-13	1.33531e-11
Myl12a	532.455	1.83773	0.253846	7.23957	4.501e-13	1.38675e-11
Id1	368.533	1.84303	0.254609	7.23868	4.53077e-13	1.3937e-11
Ikbke	77.0912	2.06176	0.284944	7.23566	4.6327e-13	1.42278e-11
Rab7b	87.3476	2.66173	0.368048	7.23201	4.75888e-13	1.45921e-11
Smim3	273.635	2.15437	0.298035	7.2286	4.88014e-13	1.49402e-11
Oasl1	35.4723	4.42247	0.611849	7.22805	4.89996e-13	1.49771e-11
Ecscr	120.622	2.58955	0.358333	7.22665	4.95062e-13	1.50841e-11
Tor4a	117.089	2.32421	0.32179	7.22276	5.09411e-13	1.54969e-11
Mtmr11	187.852	2.10922	0.292369	7.21424	5.42358e-13	1.64732e-11
Slfn1	69.7123	7.91167	1.09764	7.20788	5.68309e-13	1.72193e-11
Npas4	508.798	-1.91195	0.265262	-7.20778	5.6871e-13	1.72193e-11
Ptgr1	62.6818	2.65048	0.367743	7.20744	5.70141e-13	1.72356e-11
Cxcl10	61.2155	7.71945	1.07169	7.20308	5.88678e-13	1.77681e-11
Tspan4	331.57	2.51283	0.348886	7.20245	5.91416e-13	1.78229e-11
Slc38a5	184.589	1.56316	0.217086	7.20063	5.9936e-13	1.80341e-11
Sh3pxd2b	740.956	1.50971	0.209695	7.19957	6.04031e-13	1.81463e-11
Snx18	750.475	1.12624	0.156513	7.19584	6.20772e-13	1.86203e-11
Hmga2	45.9111	6.71522	0.933553	7.19319	6.32938e-13	1.89557e-11
Cd48	49.9953	2.73401	0.380374	7.18768	6.59034e-13	1.97066e-11
Akap12	1419.43	1.50886	0.210116	7.18107	6.91668e-13	2.06505e-11
Ncaph	127.578	3.14748	0.438846	7.17217	7.38171e-13	2.20048e-11
S100a13	346.711	2.18455	0.304991	7.16266	7.91247e-13	2.35506e-11
Plekhg2	265.285	1.94441	0.2718	7.15381	8.4403e-13	2.50829e-11
Arl11	44.9691	3.78099	0.528749	7.15082	8.62621e-13	2.55566e-11
Mmp8	35.594	5.58202	0.780971	7.14754	8.83485e-13	2.61346e-11
Stra6	254.737	2.78929	0.390601	7.14103	9.26343e-13	2.73186e-11
Nxpe5	37.9541	4.98214	0.698126	7.13645	9.57724e-13	2.8201e-11
Tlr2	323.378	5.02211	0.704114	7.13253	9.85436e-13	2.89727e-11
Pcsk1	1122.02	-1.45151	0.203533	-7.13157	9.9228e-13	2.91295e-11
Gpx1	1730.11	1.17772	0.165214	7.12847	1.01489e-12	2.9748e-11
Phf11b	35.2303	3.49454	0.492793	7.0913	1.32862e-12	3.87673e-11
Ctla2a	68.3514	2.17786	0.307168	7.09013	1.33988e-12	3.90367e-11
Dock1	1085.04	1.25423	0.176971	7.08722	1.36829e-12	3.98042e-11
Serping1	233.033	2.38355	0.33677	7.07767	1.46603e-12	4.25834e-11
Myc	208.878	2.07221	0.292797	7.07731	1.46976e-12	4.26275e-11
Cdc42se1	1771.84	1.25844	0.177905	7.07366	1.50895e-12	4.36328e-11
C330027C09Rik	184.745	1.43008	0.202277	7.06989	1.55061e-12	4.47033e-11
Acer2	232.744	1.53094	0.216587	7.06847	1.56653e-12	4.5095e-11
Diras2	5697.61	-1.45556	0.206281	-7.05621	1.71104e-12	4.91815e-11
Prrx1	376.42	1.17882	0.16708	7.05543	1.72073e-12	4.93866e-11
Slfn5	273.952	1.83097	0.259572	7.0538	1.74096e-12	4.98927e-11
Cfh	1262.74	1.72251	0.244236	7.05264	1.75555e-12	5.02363e-11
Gtse1	67.3134	3.3378	0.473589	7.04788	1.8167e-12	5.18323e-11
Maff	91.7532	2.73749	0.38892	7.03869	1.94049e-12	5.5201e-11
Cmtm3	341.384	2.0275	0.288491	7.02795	2.09592e-12	5.93599e-11
Lat2	70.0018	2.90106	0.412951	7.02519	2.13778e-12	6.04566e-11
Tnf	34.2853	8.74844	1.24561	7.0234	2.16534e-12	6.11464e-11
Podxl	1464.54	1.59434	0.227088	7.02081	2.20585e-12	6.21083e-11
Nt5dc2	166.544	2.54154	0.362013	7.02057	2.20971e-12	6.21263e-11
Rhbdf1	424.484	1.7189	0.244846	7.02035	2.2131e-12	6.2131e-11
Slc1a5	82.0416	2.42268	0.345267	7.01684	2.26938e-12	6.36185e-11
Kif20b	84.0573	2.68789	0.383153	7.0152	2.29622e-12	6.42776e-11
Hal	139.886	6.63165	0.945875	7.01113	2.36406e-12	6.60806e-11
Nsl1	47.4227	2.73165	0.389735	7.00899	2.40048e-12	6.70014e-11
Dynlt1-ps1	178.079	1.80603	0.258011	6.9998	2.56335e-12	7.14442e-11
Cyth4	605.347	1.80083	0.257994	6.98012	2.94936e-12	8.18478e-11
Fblim1	53.069	3.24192	0.464589	6.97804	2.99331e-12	8.29483e-11
Ggh	247.93	1.19071	0.170701	6.97538	3.05054e-12	8.44129e-11
Ddr2	503.949	1.29462	0.185782	6.96847	3.20408e-12	8.8408e-11
Vav3	200.404	1.4875	0.213525	6.96638	3.25207e-12	8.96039e-11
Sdf2l1	351.838	1.68378	0.241878	6.96129	3.37168e-12	9.27668e-11
Syngr2	143.495	2.12607	0.305563	6.95789	3.45402e-12	9.47621e-11
Fam167a	47.5814	2.90362	0.417807	6.94966	3.66165e-12	1.00226e-10
Soat2	42.8755	4.70983	0.677821	6.94849	3.69221e-12	1.00866e-10
Dna2	111.118	2.26329	0.325914	6.94445	3.79949e-12	1.0365e-10
Apobr	70.2493	3.28748	0.473546	6.94227	3.85835e-12	1.05107e-10
Arhgap45	325.663	2.10436	0.30351	6.93341	4.1081e-12	1.11753e-10
P2ry2	42.6574	3.9664	0.57301	6.92205	4.4517e-12	1.2059e-10
Samhd1	653.503	1.4025	0.202648	6.92089	4.48815e-12	1.21407e-10
Gm6136	759.291	1.10461	0.159687	6.91734	4.60196e-12	1.24311e-10
Kif23	154.877	1.99871	0.289228	6.91051	4.82901e-12	1.29898e-10
BE692007	32.122	5.76272	0.834032	6.90947	4.86463e-12	1.30674e-10
Magt1	668.585	1.11294	0.161383	6.89626	5.33882e-12	1.43212e-10
Nedd1	140.196	1.58849	0.230445	6.89315	5.45692e-12	1.46177e-10
Trem2	426.395	1.29196	0.187461	6.89188	5.50581e-12	1.47282e-10
Agtrap	262.761	1.78295	0.258728	6.89123	5.5312e-12	1.47757e-10
Bdkrb2	67.7322	2.67042	0.387984	6.88282	5.86773e-12	1.5653e-10
Loxl2	60.9843	3.69376	0.536941	6.87926	6.01658e-12	1.60279e-10
Col4a1	2154.42	1.4388	0.209324	6.87352	6.26354e-12	1.66628e-10
Treml2	66.3368	2.62562	0.382292	6.86809	6.50683e-12	1.72624e-10
Lix1l	812.851	1.48826	0.216927	6.86064	6.8553e-12	1.81121e-10
Bst1	66.0925	4.43619	0.646696	6.85977	6.89696e-12	1.81972e-10
Spata6	103.377	1.84435	0.269098	6.85382	7.19046e-12	1.89457e-10
Birc3	128.798	1.94311	0.283604	6.85147	7.30971e-12	1.92336e-10
Fgl2	159	2.57909	0.376713	6.84629	7.57897e-12	1.99149e-10
Ctsd	3525.7	1.22382	0.178766	6.84593	7.59827e-12	1.99385e-10
Casp4	43.4657	3.39644	0.496204	6.84484	7.65624e-12	2.00633e-10
Lrrc25	57.763	2.80951	0.410533	6.84357	7.72446e-12	2.02146e-10
Heatr5a	342.693	1.3237	0.193505	6.84064	7.88416e-12	2.06046e-10
Pygl	104.213	2.17466	0.318005	6.83843	8.00635e-12	2.08956e-10
Nhsl1	1129.9	1.03001	0.150722	6.83383	8.26757e-12	2.15482e-10
Gm42741	284.342	-1.64345	0.240815	-6.82453	8.82145e-12	2.29298e-10
Gsdmd	110.408	2.03036	0.298143	6.81002	9.75862e-12	2.53317e-10
Spata13	632.648	1.36193	0.200114	6.80575	1.00523e-11	2.60591e-10
Rtp4	128.419	2.1586	0.317225	6.80464	1.01303e-11	2.62258e-10
Sgo1	30.1697	5.36096	0.788139	6.80205	1.03139e-11	2.66654e-10
Ptbp1	741	1.39035	0.204526	6.79795	1.06122e-11	2.73632e-10
H2-Q4	75.1542	2.92466	0.430571	6.79252	1.10189e-11	2.83362e-10
Ly75	70.8391	2.38611	0.351279	6.79262	1.10114e-11	2.83362e-10
Elovl1	460.006	1.44431	0.212718	6.78979	1.12297e-11	2.88399e-10
Nfkb2	139.437	2.27551	0.335461	6.78324	1.17513e-11	3.01393e-10
Hbb-bs	1776.8	-1.02292	0.150823	-6.78227	1.18303e-11	3.03017e-10
Slc4a11	139.961	2.13783	0.315346	6.77931	1.20752e-11	3.08878e-10
Ccl3	38.029	5.71347	0.843	6.77755	1.22232e-11	3.12249e-10
Arhgef39	30.1337	3.89856	0.575315	6.77638	1.23221e-11	3.13945e-10
Cpt1a	957.959	1.26009	0.185949	6.77652	1.23102e-11	3.13945e-10
P2ry6	177.6	2.22649	0.328618	6.77534	1.24118e-11	3.15814e-10
Sec24d	281.761	1.42794	0.210855	6.77214	1.26892e-11	3.22446e-10
Tubb2b	1998.17	1.15487	0.170682	6.76622	1.32191e-11	3.35029e-10
Wwtr1	665.086	1.15499	0.170716	6.76556	1.32796e-11	3.3612e-10
Piezo2	45.6595	2.86323	0.423226	6.76526	1.33068e-11	3.36367e-10
Sipa1	497.586	1.56474	0.231457	6.76041	1.37602e-11	3.47374e-10
Il18rap	33.9305	6.27416	0.928763	6.75539	1.4245e-11	3.59143e-10
Ifit2	437.637	1.16991	0.173247	6.75281	1.45007e-11	3.65111e-10
Adamts9	235.237	2.8379	0.420516	6.74862	1.49255e-11	3.75316e-10
Hcar2	48.3706	7.38853	1.0957	6.7432	1.54939e-11	3.89103e-10
Piezo1	377.885	1.61369	0.239444	6.73931	1.59135e-11	3.99122e-10
Xlr	51.0884	2.46348	0.365682	6.73668	1.62051e-11	4.05907e-10
Pgm1	382.419	1.12457	0.167024	6.73299	1.66207e-11	4.15776e-10
Tnfrsf11b	105.909	1.75159	0.260607	6.72119	1.80248e-11	4.50315e-10
Psmb8	46.1488	3.62253	0.539043	6.72029	1.81368e-11	4.5253e-10
Ugt1a7c	32.6531	3.7131	0.55294	6.71519	1.87822e-11	4.68025e-10
Car13	131.31	2.36114	0.351879	6.7101	1.94491e-11	4.8402e-10
Frmd8	627.624	1.7778	0.264965	6.70957	1.95193e-11	4.85141e-10
Eme1	26.1641	4.86812	0.726206	6.70349	2.03498e-11	5.04481e-10
Elf1	256.942	1.51076	0.225425	6.70181	2.05854e-11	5.09667e-10
Map3k8	98.9835	2.48332	0.370912	6.69516	2.15436e-11	5.32025e-10
Myo7a	114.712	2.35582	0.351861	6.6953	2.15234e-11	5.32025e-10
E2f7	33.3558	4.18352	0.625168	6.69183	2.20393e-11	5.43571e-10
Il10rb	167.559	1.32219	0.197592	6.69149	2.20905e-11	5.44137e-10
Cysltr1	58.4277	2.42761	0.362894	6.68959	2.23793e-11	5.49847e-10
Clspn	148.852	2.61527	0.391543	6.67941	2.39909e-11	5.88694e-10
Col18a1	130.182	2.42945	0.363767	6.67858	2.41271e-11	5.91282e-10
Esyt1	483.172	1.64953	0.247127	6.67483	2.47525e-11	6.05295e-10
Fxyd1	493.947	1.68489	0.252603	6.67013	2.55574e-11	6.23957e-10
Nupr1	202.229	1.87056	0.280481	6.66909	2.57392e-11	6.27601e-10
Troap	47.5705	3.38563	0.507756	6.66783	2.59615e-11	6.32221e-10
Cd300c2	117.477	1.9176	0.2876	6.6676	2.60027e-11	6.32426e-10
Gm44250	129.54	1.69148	0.253882	6.66244	2.69311e-11	6.54182e-10
Nptx2	745.727	-1.25563	0.1886	-6.65765	2.78233e-11	6.75003e-10
Xaf1	228.652	1.76836	0.265772	6.65366	2.85888e-11	6.91836e-10
Psme2b	108.599	1.93434	0.291087	6.64523	3.02741e-11	7.31701e-10
Lbp	175.45	3.37566	0.508376	6.64009	3.13494e-11	7.5674e-10
Gbp9	275.047	1.85946	0.280099	6.63858	3.16729e-11	7.63594e-10
Dennd2c	35.0472	3.3204	0.500543	6.6336	3.27608e-11	7.88835e-10
Emp3	133.966	2.66219	0.401335	6.63334	3.28175e-11	7.89215e-10
Prmt8	1436.53	-1.16537	0.175724	-6.63182	3.31572e-11	7.95401e-10
Dysf	234.146	2.04906	0.308988	6.63151	3.3226e-11	7.96061e-10
Frrs1	108.09	2.47486	0.373398	6.62794	3.40415e-11	8.1416e-10
Parvg	195.312	1.66433	0.251113	6.62783	3.40658e-11	8.1416e-10
Rad54l	70.6432	2.77399	0.418721	6.62489	3.47496e-11	8.29474e-10
Itgb5	1153.68	1.23572	0.186573	6.62322	3.51453e-11	8.37882e-10
Arid5a	316.69	1.71688	0.2596	6.61358	3.75138e-11	8.92144e-10
Nek2	51.9397	2.87037	0.434166	6.61122	3.81175e-11	9.0427e-10
Rgs1	29.7059	4.63024	0.700752	6.60753	3.90791e-11	9.25944e-10
Slc25a24	168.373	1.78532	0.270491	6.60028	4.10379e-11	9.71163e-10
Kif20a	115.136	1.92025	0.291268	6.59274	4.31775e-11	1.0193e-09
Pole	136.926	2.54005	0.385489	6.58917	4.4228e-11	1.04282e-09
Klf3	947.518	1.00967	0.153237	6.5889	4.43101e-11	1.04348e-09
Gm23935	5768.15	1.66132	0.252848	6.57042	5.0174e-11	1.17869e-09
H19	35.8357	5.93027	0.902653	6.56982	5.03749e-11	1.18197e-09
Rnh1	779.279	1.18323	0.180471	6.55632	5.51536e-11	1.29252e-09
Ly9	29.8424	6.08481	0.929968	6.54303	6.02838e-11	1.41104e-09
Stk17b	272.82	1.21358	0.18556	6.54009	6.14808e-11	1.43557e-09
Baz1a	213.82	1.58272	0.242261	6.53313	6.44113e-11	1.49855e-09
Stard5	236.637	1.24466	0.190544	6.53215	6.48306e-11	1.50649e-09
Irak4	117.168	1.88669	0.289074	6.52667	6.72469e-11	1.56076e-09
Itga5	268.527	2.16402	0.331724	6.52356	6.86579e-11	1.59159e-09
Wasf2	659.767	1.41725	0.217275	6.52286	6.89805e-11	1.59715e-09
2810459M11Rik	278.899	1.46282	0.224512	6.51554	7.24272e-11	1.67094e-09
1810011H11Rik	44.2785	3.27857	0.503518	6.51132	7.44942e-11	1.71657e-09
Vamp8	200.404	2.11574	0.326105	6.4879	8.70405e-11	2.00328e-09
Pglyrp1	120.157	1.94235	0.299722	6.48052	9.14094e-11	2.10133e-09
Slfn8	94.6581	2.75236	0.425007	6.47603	9.41661e-11	2.16212e-09
Nol4	2049.66	-1.04184	0.16102	-6.47029	9.78179e-11	2.2433e-09
Cd302	476.712	1.23566	0.191175	6.46352	1.02292e-10	2.34313e-09
Gsr	527.013	1.10522	0.17108	6.46028	1.04508e-10	2.39103e-09
Tmem173	145.759	2.13732	0.331201	6.45323	1.09489e-10	2.50204e-09
Il1r2	41.3722	3.3004	0.511492	6.4525	1.10022e-10	2.51123e-09
Nde1	488.292	1.20396	0.186899	6.4418	1.18064e-10	2.68209e-09
Fam19a1	977.42	-1.30148	0.202186	-6.43705	1.21818e-10	2.76413e-09
Gfra2	870.447	-1.22592	0.190566	-6.43306	1.25062e-10	2.8344e-09
Asap3	189.877	1.90064	0.295617	6.42941	1.28097e-10	2.89977e-09
Rab29	127.905	1.80916	0.2815	6.42685	1.30273e-10	2.94557e-09
Tlr6	79.9701	2.07524	0.323285	6.41924	1.36954e-10	3.08578e-09
Vgf	3458.52	-1.15582	0.180054	-6.41931	1.36895e-10	3.08578e-09
Mmp19	44.7809	2.75422	0.430024	6.4048	1.50564e-10	3.38848e-09
H2-D1	443.444	2.18584	0.341517	6.4004	1.54975e-10	3.47962e-09
Grrp1	111.66	2.47062	0.386187	6.39746	1.57978e-10	3.54293e-09
Kif14	58.7998	2.50476	0.391639	6.39558	1.59939e-10	3.58275e-09
Tcirg1	535.849	1.71786	0.268728	6.39256	1.63129e-10	3.64997e-09
Cdca7	125.267	1.49955	0.234611	6.39161	1.64146e-10	3.66846e-09
Gbp2	150.259	2.16742	0.339441	6.38528	1.71088e-10	3.81036e-09
Smpdl3b	64.3528	2.80108	0.439276	6.37658	1.81083e-10	4.0283e-09
Gpr183	73.9094	2.08759	0.327477	6.37475	1.83264e-10	4.07214e-09
Il2rg	34.1568	3.21584	0.504784	6.37074	1.88124e-10	4.17532e-09
Serpinh1	473.801	1.99373	0.313281	6.36402	1.96536e-10	4.352e-09
Lsp1	164.08	1.67295	0.26287	6.36418	1.96331e-10	4.352e-09
Hacd4	201.808	1.60405	0.252567	6.35097	2.13967e-10	4.72712e-09
Plk1	104.114	2.61976	0.41253	6.35048	2.1465e-10	4.73679e-09
Pik3r5	174.545	1.85528	0.29235	6.34608	2.20865e-10	4.86837e-09
Mlkl	30.3767	3.79393	0.597981	6.34456	2.23059e-10	4.91112e-09
Lpar6	100.773	1.55425	0.245012	6.34355	2.24523e-10	4.93772e-09
Bach1	479.589	1.13653	0.179194	6.34246	2.26123e-10	4.96724e-09
Bag3	248.567	1.86061	0.293765	6.33366	2.39408e-10	5.24712e-09
Pola2	195.097	1.44182	0.227873	6.32727	2.49541e-10	5.463e-09
Parp12	409.841	1.3119	0.207712	6.31596	2.68489e-10	5.86449e-09
Cdca5	26.3747	5.16372	0.818658	6.30753	2.83518e-10	6.1718e-09
Kirrel2	87.1352	-2.09221	0.331693	-6.30767	2.83263e-10	6.1718e-09
Fxyd5	746.728	1.43439	0.227426	6.30706	2.84386e-10	6.18371e-09
Ctsb	16993.4	1.09448	0.173599	6.30463	2.88879e-10	6.27433e-09
Epha2	76.6905	2.27976	0.36164	6.30394	2.90179e-10	6.29549e-09
Necap2	821.036	1.30241	0.206974	6.29262	3.12158e-10	6.74198e-09
Gm10282	518.604	1.19758	0.190543	6.28511	3.27618e-10	7.06008e-09
Zc3h12a	67.5246	2.92828	0.466362	6.27898	3.408e-10	7.33595e-09
Pdlim5	915.251	1.10405	0.175865	6.27786	3.43258e-10	7.38063e-09
Pkn3	96.6705	2.45383	0.39105	6.27497	3.49703e-10	7.51083e-09
Litaf	607.195	2.11786	0.337994	6.26596	3.70546e-10	7.9408e-09
Hbegf	353.786	1.21822	0.19454	6.26203	3.8001e-10	8.13457e-09
Itgal	26.6457	5.15219	0.823049	6.25988	3.8528e-10	8.23823e-09
Aurka	93.4832	2.33728	0.373747	6.25365	4.00971e-10	8.56425e-09
Igfbp7	703.569	1.63138	0.260883	6.25332	4.01826e-10	8.57303e-09
Plaur	114.368	3.41361	0.545937	6.25276	4.0326e-10	8.59412e-09
Tnfsf8	29.6468	5.68003	0.908654	6.25103	4.07743e-10	8.6705e-09
Ncapg2	233.373	1.4538	0.232744	6.24635	4.20142e-10	8.9145e-09
E2f8	48.3201	2.8752	0.46067	6.24135	4.33823e-10	9.18456e-09
Gm9625	270.178	1.39752	0.224293	6.23077	4.64159e-10	9.81605e-09
Gng5	335.01	1.21166	0.194515	6.22912	4.69052e-10	9.90865e-09
Siglec1	46.1558	3.8348	0.616281	6.22248	4.89345e-10	1.03035e-08
Wdhd1	204.136	1.26939	0.204192	6.21667	5.07829e-10	1.0681e-08
Rbm47	49.4136	3.5579	0.57253	6.21434	5.154e-10	1.08285e-08
Cdk5rap2	704.391	1.07709	0.173585	6.20495	5.47137e-10	1.14703e-08
Arap3	321.068	1.58734	0.255902	6.20292	5.54257e-10	1.16069e-08
Brinp1	4387.67	-1.25401	0.202438	-6.19453	5.84596e-10	1.22157e-08
Cd37	169.213	1.77044	0.285991	6.19056	5.99527e-10	1.25142e-08
Sash3	108.188	2.07142	0.334661	6.1896	6.03156e-10	1.25763e-08
Adm	78.1166	1.9215	0.310731	6.18381	6.2572e-10	1.30327e-08
Shcbp1	79.5929	1.8787	0.303995	6.18004	6.40866e-10	1.33337e-08
Ap1g2	287.168	1.51665	0.245595	6.17543	6.59846e-10	1.37138e-08
CT010467.1	10667.9	1.6543	0.267955	6.17377	6.66789e-10	1.38432e-08
Hdac9	1116.53	-1.16997	0.189585	-6.17121	6.77699e-10	1.40546e-08
Tep1	224.241	1.61285	0.26138	6.17053	6.8062e-10	1.41e-08
Cdk4	1012.02	1.06559	0.172768	6.16776	6.92641e-10	1.42877e-08
Rab20	25.2804	4.02884	0.653465	6.16535	7.0327e-10	1.44914e-08
Cxcr4	50.878	2.99894	0.486949	6.15863	7.33764e-10	1.50744e-08
P4ha3	225.178	1.59483	0.25896	6.1586	7.33909e-10	1.50744e-08
Cdk5r2	4873.95	-1.18416	0.192446	-6.15318	7.59431e-10	1.55821e-08
Gpr26	7036.21	-1.00618	0.163839	-6.14128	8.18608e-10	1.67606e-08
Trp53	635.78	1.0013	0.163065	6.14051	8.22586e-10	1.68242e-08
Wdr62	71.5124	2.28792	0.372755	6.13786	8.36416e-10	1.70889e-08
Exo1	49.0285	2.45385	0.400091	6.13323	8.61098e-10	1.75746e-08
Ifi44l	33.6297	6.86113	1.11923	6.13021	8.77633e-10	1.78931e-08
Scg2	3874.75	-1.10465	0.180276	-6.12752	8.92587e-10	1.81788e-08
Bgn	416.754	1.62534	0.266368	6.10186	1.04843e-09	2.13078e-08
Vamp3	868.872	1.07803	0.176853	6.09563	1.09005e-09	2.21303e-08
Car10	2496.93	-1.16727	0.191691	-6.08933	1.13386e-09	2.29954e-08
5430427O19Rik	22.2419	4.38924	0.721053	6.08726	1.14858e-09	2.32695e-08
Shc1	562.433	1.29336	0.212673	6.08147	1.19084e-09	2.41004e-08
Cflar	651.579	1.39848	0.230083	6.07815	1.21574e-09	2.45785e-08
Arhgdig	789.126	-1.22013	0.200816	-6.07584	1.23343e-09	2.49101e-08
Racgap1	417.638	1.17683	0.193801	6.07236	1.26044e-09	2.54024e-08
Runx1	84.4697	2.86758	0.472639	6.06718	1.30178e-09	2.62081e-08
Ccl4	24.0176	5.7674	0.950627	6.06695	1.30364e-09	2.62183e-08
Colec12	503.736	1.96794	0.325106	6.05323	1.4197e-09	2.84931e-08
Ticam2	28.0783	3.11575	0.514797	6.05239	1.42714e-09	2.86125e-08
Dap	209.69	1.8456	0.305285	6.04552	1.48933e-09	2.97975e-08
Cep128	153.6	1.38079	0.228456	6.04403	1.50315e-09	3.00427e-08
Themis2	120.336	2.61995	0.434262	6.03311	1.60835e-09	3.2112e-08
Gm3608	113.438	1.45319	0.240897	6.03241	1.61532e-09	3.22178e-08
Chil3	36.0558	6.96863	1.1554	6.03134	1.62607e-09	3.23987e-08
Lif	41.7379	4.26192	0.706805	6.02984	1.64121e-09	3.26667e-08
Mcm10	83.5409	2.29145	0.380064	6.02913	1.64847e-09	3.27774e-08
Cd300lb	33.3959	7.74302	1.28637	6.0193	1.75172e-09	3.47944e-08
Igtp	111.02	2.30484	0.383204	6.01467	1.80251e-09	3.57666e-08
Il6ra	233.475	1.90043	0.316026	6.01351	1.81547e-09	3.59866e-08
Ccnd3	443.363	1.42136	0.236506	6.0098	1.85748e-09	3.66686e-08
Trim12c	190.208	1.21533	0.202977	5.98754	2.13044e-09	4.19712e-08
Mlip	879.156	-1.05481	0.176235	-5.98524	2.16072e-09	4.25244e-08
Ms4a4c	28.1892	5.5765	0.932719	5.97876	2.24845e-09	4.41607e-08
Rpl3	216.19	1.10733	0.185305	5.97574	2.29049e-09	4.49407e-08
Was	93.7159	2.37881	0.398144	5.97474	2.30452e-09	4.51701e-08
Ska1	29.1258	4.11825	0.689755	5.97059	2.36391e-09	4.6287e-08
Mgp	396.262	2.01951	0.338356	5.96859	2.39312e-09	4.67641e-08
Slc16a10	154.806	1.3869	0.23242	5.96721	2.4135e-09	4.71145e-08
Ezh2	249.471	1.31012	0.219731	5.96237	2.48599e-09	4.84315e-08
Zfp217	188.427	1.4556	0.244175	5.96129	2.5025e-09	4.8704e-08
C730002L08Rik	351.272	-1.77985	0.29861	-5.96045	2.51541e-09	4.89061e-08
Haus8	134.388	1.46531	0.245866	5.95981	2.52533e-09	4.90494e-08
Usp18	61.0518	2.99458	0.502518	5.95915	2.53553e-09	4.9198e-08
Adamtsl3	112.933	1.95284	0.327824	5.95697	2.56951e-09	4.98071e-08
Cers2	1417.01	1.18859	0.199644	5.95354	2.62407e-09	5.08137e-08
F630028O10Rik	26.5346	3.70069	0.622493	5.94495	2.76536e-09	5.3389e-08
Rph3a	6005.71	-1.28404	0.216013	-5.94428	2.77673e-09	5.35547e-08
Slfn4	405.222	8.82291	1.48541	5.93973	2.85493e-09	5.50081e-08
Acvrl1	362.498	1.49348	0.251451	5.93946	2.85955e-09	5.5042e-08
Sele	47.8962	3.71282	0.625449	5.93625	2.91618e-09	5.60202e-08
Acadl	960.17	1.07928	0.181832	5.93561	2.92762e-09	5.6184e-08
Scpep1	365.884	1.09384	0.184472	5.92961	3.03657e-09	5.81593e-08
Pold1	223.767	1.48872	0.251181	5.92688	3.08751e-09	5.90763e-08
Lrrk1	181.195	1.51333	0.255488	5.92331	3.1553e-09	6.03134e-08
Ccdc184	383.645	-1.02881	0.173862	-5.91739	3.27093e-09	6.24e-08
Igfbp2	1167.84	1.45225	0.245602	5.91301	3.35918e-09	6.40202e-08
H2-Ea-ps	49.874	3.12266	0.528398	5.90967	3.428e-09	6.52674e-08
Cenph	48.0945	2.35767	0.399083	5.90772	3.46877e-09	6.59785e-08
Stil	34.5569	3.77564	0.640361	5.8961	3.72183e-09	7.05137e-08
Iigp1	130.451	2.84102	0.481964	5.89468	3.75417e-09	7.10566e-08
Acod1	33.324	5.50141	0.933566	5.8929	3.79465e-09	7.1682e-08
Nptxr	11166.4	-1.1151	0.189544	-5.88307	4.02721e-09	7.58523e-08
Mmrn2	156.221	1.88643	0.320837	5.87969	4.11024e-09	7.73406e-08
A630001G21Rik	66.2261	1.73198	0.294704	5.87701	4.17741e-09	7.85279e-08
Slc26a2	392.161	1.24361	0.211894	5.86901	4.38405e-09	8.2252e-08
Ifnar2	321.806	1.30935	0.223457	5.85949	4.64282e-09	8.69379e-08
Grap	107.575	1.67857	0.286482	5.85924	4.65004e-09	8.69886e-08
Lingo2	467.342	-1.14986	0.196263	-5.8588	4.66213e-09	8.71303e-08
Cdh5	489.08	1.46324	0.250056	5.85163	4.86777e-09	9.07977e-08
Atf5	358.764	1.24696	0.213125	5.85083	4.89121e-09	9.11466e-08
Procr	51.3555	2.31605	0.395997	5.84866	4.95556e-09	9.21677e-08
Antxr2	93.5333	1.69911	0.290662	5.84564	5.04637e-09	9.3701e-08
Tnfrsf13b	80.0562	1.63416	0.279836	5.83971	5.22913e-09	9.6882e-08
Cmklr1	77.5153	2.7957	0.478886	5.83792	5.28567e-09	9.78356e-08
Kdr	696.021	1.49144	0.255795	5.83062	5.52203e-09	1.01917e-07
Zcchc24	2676.56	1.02976	0.176657	5.82913	5.57167e-09	1.02735e-07
Aif1	190.478	1.26983	0.218144	5.82108	5.84682e-09	1.07706e-07
Sparc	5477.91	1.05784	0.182233	5.80487	6.44169e-09	1.18212e-07
C530044C16Rik	24.3929	3.84015	0.661973	5.80108	6.58904e-09	1.20801e-07
Il11	42.1738	3.07618	0.530725	5.7962	6.78359e-09	1.24014e-07
Ets1	451.68	1.46256	0.252384	5.79497	6.83322e-09	1.24803e-07
Pif1	37.8315	2.55219	0.440514	5.79365	6.8873e-09	1.25672e-07
Dkkl1	436.034	-1.14069	0.1972	-5.78445	7.27513e-09	1.32373e-07
Cenpa	205.034	1.5294	0.264544	5.78125	7.41474e-09	1.34765e-07
Steap3	149.194	1.82005	0.315783	5.76359	8.23438e-09	1.49264e-07
Cebpa	289.226	1.45586	0.252921	5.75617	8.6042e-09	1.55821e-07
Acads	147.531	1.3925	0.242142	5.75074	8.88563e-09	1.60616e-07
Pdia5	131.623	1.27963	0.222685	5.74639	9.11713e-09	1.64646e-07
Eda2r	19.5012	4.70519	0.818872	5.74595	9.14086e-09	1.6492e-07
Axl	1251.23	1.08505	0.189127	5.73718	9.62678e-09	1.73525e-07
Ccl27a	735.622	-1.25679	0.219117	-5.73569	9.71151e-09	1.74726e-07
Col12a1	634.206	1.49913	0.261662	5.72927	1.00864e-08	1.81133e-07
Parp3	283.373	2.0521	0.358439	5.72511	1.03367e-08	1.85454e-07
Arc	3857.76	-1.11332	0.194574	-5.72183	1.05382e-08	1.88894e-07
Myh9	3427.15	1.14286	0.199798	5.72005	1.0649e-08	1.90703e-07
Ms4a4a	21.7003	3.80883	0.666222	5.71706	1.08384e-08	1.93916e-07
Slc12a7	240.837	2.08094	0.364621	5.70714	1.14894e-08	2.04802e-07
Stom	368.015	1.43418	0.251521	5.70201	1.184e-08	2.10856e-07
Rest	217.44	1.317	0.23103	5.70054	1.19427e-08	2.12304e-07
Lrmp	100.064	1.75386	0.308307	5.68868	1.28023e-08	2.27364e-07
Ifi203	96.2419	2.01076	0.353674	5.68536	1.30536e-08	2.31402e-07
Gins1	60.1346	1.93124	0.339928	5.68132	1.33661e-08	2.36724e-07
Tead1	733.2	1.5257	0.268611	5.67995	1.34733e-08	2.38403e-07
Triobp	214.616	2.11277	0.372354	5.67408	1.39437e-08	2.46275e-07
Cenpj	121.273	1.27952	0.225535	5.67329	1.40085e-08	2.47192e-07
Card9	125.151	1.9682	0.346973	5.67248	1.40741e-08	2.48124e-07
Cdk6	244.58	1.31801	0.232632	5.66565	1.46472e-08	2.57052e-07
Aox1	553.811	1.20066	0.211971	5.66427	1.47655e-08	2.58893e-07
Cald1	1015.8	1.12705	0.198995	5.66368	1.48157e-08	2.59537e-07
Oas3	24.9513	3.99743	0.706209	5.6604	1.51022e-08	2.64076e-07
Plcb3	542.005	1.54322	0.272649	5.66007	1.51308e-08	2.64337e-07
Cst7	22.2979	4.6498	0.821826	5.65788	1.53251e-08	2.67247e-07
Fam129a	197.609	1.11766	0.19756	5.6573	1.53769e-08	2.67908e-07
Aff1	555.649	1.09235	0.193116	5.65643	1.5455e-08	2.69027e-07
Prim1	202.983	1.05302	0.186257	5.6536	1.57118e-08	2.73249e-07
Rassf4	350.56	1.59649	0.282479	5.65172	1.5885e-08	2.76012e-07
Fbln1	277.494	2.37522	0.420386	5.6501	1.60356e-08	2.78379e-07
Hunk	730.346	-1.13474	0.200844	-5.64984	1.60596e-08	2.78545e-07
Serpinb6b	61.0829	1.96564	0.3486	5.63867	1.7137e-08	2.96432e-07
Dok5	496.796	-1.13856	0.202043	-5.63521	1.74846e-08	3.01903e-07
Calcrl	208.825	1.13236	0.201083	5.63129	1.78868e-08	3.08295e-07
Scamp2	609.384	1.02511	0.182095	5.62953	1.80706e-08	3.10908e-07
Lhfpl2	598.876	1.49573	0.265725	5.62886	1.81407e-08	3.11836e-07
Psmb9	39.2387	2.32935	0.413858	5.62838	1.81915e-08	3.12152e-07
Wdr46	314.462	1.04577	0.185811	5.62816	1.82143e-08	3.12266e-07
1700016P03Rik	165.945	-1.58514	0.282264	-5.61581	1.9564e-08	3.34217e-07
Map3k1	273.789	1.18374	0.210946	5.6116	2.00466e-08	3.42159e-07
Trim16	63.5047	2.06763	0.368672	5.60831	2.04315e-08	3.48112e-07
Soat1	599.251	1.15818	0.206685	5.60358	2.09966e-08	3.57424e-07
Cyyr1	203.123	1.11107	0.198875	5.58679	2.31308e-08	3.9306e-07
Adgrg5	22.4789	4.19126	0.750601	5.58388	2.35215e-08	3.99348e-07
Tpcn2	124.624	2.35837	0.423	5.57533	2.47058e-08	4.18349e-07
Nmi	99.6578	1.72636	0.309774	5.57297	2.50429e-08	4.23686e-07
Reep4	91.1612	1.60059	0.287423	5.56875	2.56576e-08	4.33706e-07
Cdc25c	23.5192	4.25086	0.76375	5.56577	2.61001e-08	4.40414e-07
Mmp12	30.2085	7.59693	1.36574	5.56252	2.65911e-08	4.48307e-07
Chek2	50.1984	2.45523	0.441527	5.56077	2.68583e-08	4.5178e-07
Plin3	306.86	1.30556	0.234783	5.56071	2.68674e-08	4.5178e-07
Fam114a1	190.437	1.04244	0.18749	5.55999	2.6979e-08	4.53261e-07
Has2	39.8372	3.12193	0.562168	5.55337	2.80214e-08	4.69548e-07
4833407H14Rik	14.1097	7.46774	1.34758	5.54158	2.99757e-08	5.01859e-07
Fanci	29.7644	3.08625	0.557332	5.53754	3.06745e-08	5.13113e-07
Gm9616	193.156	1.13989	0.205862	5.53718	3.0738e-08	5.13729e-07
Bach2os	22.9447	3.49888	0.631912	5.53696	3.0776e-08	5.13919e-07
Zc3h12d	23.2453	6.30718	1.14008	5.53221	3.16217e-08	5.27584e-07
Tedc1	66.3851	1.81561	0.328219	5.5317	3.1715e-08	5.28683e-07
Lrg1	157.315	2.29496	0.415384	5.52492	3.29643e-08	5.49035e-07
Cyp4v3	152.596	1.23521	0.223641	5.52318	3.32918e-08	5.54011e-07
Tirap	120.206	1.57957	0.286065	5.52171	3.35717e-08	5.58188e-07
Mx2	95.0199	1.52784	0.276773	5.52017	3.38665e-08	5.62604e-07
Pgghg	162.015	1.3429	0.243398	5.51729	3.44258e-08	5.70421e-07
Lpin3	41.516	2.69446	0.489787	5.5013	3.77002e-08	6.22537e-07
Cd59a	134.819	1.38088	0.251147	5.4983	3.8348e-08	6.32693e-07
Ccr1	206.697	5.24819	0.954769	5.49681	3.86715e-08	6.37485e-07
Nt5e	159.263	1.21996	0.221948	5.4966	3.87178e-08	6.37702e-07
Rgs16	190.122	1.25676	0.228905	5.4903	4.01253e-08	6.59197e-07
Ifih1	229.36	1.07582	0.196183	5.48375	4.16392e-08	6.83485e-07
Fam107b	254.287	1.20287	0.219427	5.48189	4.20813e-08	6.89568e-07
Gm5637	25.3359	3.41371	0.622981	5.47964	4.26191e-08	6.96606e-07
Thbs2	433.434	1.176	0.214808	5.47465	4.38385e-08	7.1593e-07
Gm42928	24.268	3.72381	0.68024	5.47426	4.39349e-08	7.16426e-07
Rps12-ps3	613.634	1.21716	0.223306	5.45064	5.01885e-08	8.14117e-07
Trip6	151.231	1.47813	0.271426	5.44579	5.15755e-08	8.35913e-07
Tapbp	594.946	1.23502	0.226818	5.44499	5.18092e-08	8.38996e-07
Msln	82.9825	2.26169	0.415665	5.44113	5.29446e-08	8.56663e-07
Ecm1	310.979	1.593	0.292856	5.43954	5.34171e-08	8.63583e-07
Mastl	80.5946	1.49682	0.275491	5.43329	5.5324e-08	8.93663e-07
Mcub	49.5359	2.49858	0.459929	5.43253	5.55608e-08	8.95988e-07
Gm4951	21.3495	7.09185	1.30647	5.42825	5.69081e-08	9.16182e-07
Ppme1	4488.56	-1.07395	0.197963	-5.42497	5.79627e-08	9.31605e-07
BC064078	53.6469	2.49992	0.461368	5.41848	6.01072e-08	9.65268e-07
Efemp1	257.348	1.99541	0.368333	5.4174	6.04706e-08	9.70296e-07
Slitrk1	1773.63	-1.08133	0.199803	-5.412	6.23234e-08	9.98365e-07
Chek1	74.7782	1.89316	0.350702	5.3982	6.73118e-08	1.07605e-06
Chtf18	72.1588	1.74574	0.323646	5.39398	6.89123e-08	1.10026e-06
Kif18a	70.5121	1.56526	0.290473	5.38865	7.09875e-08	1.12965e-06
Cck	5612.83	-1.1389	0.211535	-5.38398	7.2856e-08	1.15747e-06
Nxn	243.25	1.49006	0.277634	5.36699	8.00637e-08	1.26885e-06
Gpr84	36.5768	3.41277	0.63603	5.36573	8.06223e-08	1.27665e-06
Dok1	60.3708	1.88909	0.352168	5.36417	8.13229e-08	1.28564e-06
Ralb	683.851	1.16326	0.216916	5.36271	8.19839e-08	1.29502e-06
Tcaf2	39.7118	2.41807	0.451484	5.35582	8.51673e-08	1.34236e-06
Dera	93.6812	1.91349	0.357292	5.35552	8.53121e-08	1.3432e-06
Gbp6	22.1162	3.72421	0.695437	5.35521	8.5456e-08	1.34436e-06
Glipr1	28.2603	3.0912	0.577622	5.3516	8.71816e-08	1.37039e-06
Ifi47	51.5748	2.457	0.460125	5.33986	9.30163e-08	1.45617e-06
Bard1	46.7387	2.24188	0.420364	5.33319	9.65019e-08	1.50829e-06
Hpgd	133.372	1.40344	0.263752	5.32106	1.03167e-07	1.60596e-06
Trem1	23.9657	7.26253	1.36621	5.31581	1.06186e-07	1.64764e-06
Adcy4	153.501	1.67499	0.315551	5.30815	1.10746e-07	1.71288e-06
Pfn1	2882.22	1.28436	0.242039	5.30644	1.11787e-07	1.72759e-06
Zwilch	116.631	1.22445	0.230818	5.30484	1.12771e-07	1.7414e-06
Col1a2	868.17	1.80218	0.340434	5.29377	1.19819e-07	1.84581e-06
Bdnf	544.705	-1.02741	0.194078	-5.29383	1.19783e-07	1.84581e-06
4930430E12Rik	18.8955	6.91754	1.30727	5.2916	1.21254e-07	1.86573e-06
Spdl1	49.4039	2.18865	0.413625	5.29139	1.21387e-07	1.86573e-06
Rasl11a	86.9214	1.55624	0.294108	5.29137	1.21402e-07	1.86573e-06
Irgm2	97.1671	1.85645	0.35094	5.28995	1.22351e-07	1.8788e-06
Ddias	44.7972	2.08742	0.394792	5.28738	1.24081e-07	1.90084e-06
Cgnl1	492.025	1.4912	0.282076	5.28653	1.24659e-07	1.90817e-06
Rsad2	71.192	1.9063	0.360741	5.28441	1.26111e-07	1.92733e-06
Gldn	112.793	1.29506	0.245257	5.28041	1.28892e-07	1.96828e-06
Gadd45g	375.86	1.7727	0.335884	5.2777	1.30817e-07	1.9961e-06
Il21r	61.9065	2.14368	0.406407	5.2747	1.32972e-07	2.02737e-06
Vat1	833.857	1.35815	0.257624	5.27182	1.35079e-07	2.05625e-06
Apob	24.4208	3.35996	0.638384	5.26323	1.41549e-07	2.15134e-06
Gm14005	25.1047	4.00415	0.761509	5.25818	1.45486e-07	2.20771e-06
Mb21d1	82.0548	1.71899	0.327606	5.24711	1.54502e-07	2.33351e-06
Lsm11	740.126	-1.14449	0.218436	-5.23949	1.61021e-07	2.43005e-06
Pstpip1	106.691	1.83508	0.350263	5.23915	1.61316e-07	2.43261e-06
Mcoln2	17.2905	5.28403	1.01071	5.22802	1.71332e-07	2.57558e-06
Phf11d	45.6088	3.39575	0.649576	5.22764	1.7169e-07	2.57897e-06
Apold1	172.057	1.16195	0.222397	5.22465	1.74482e-07	2.61683e-06
Hspg2	378.213	1.68579	0.323188	5.21614	1.82692e-07	2.73358e-06
Pld2	624.842	1.0626	0.203806	5.21378	1.85031e-07	2.76214e-06
Glis3	214.92	1.27097	0.243943	5.21011	1.88733e-07	2.81523e-06
Angpt2	126.989	2.18014	0.418844	5.20514	1.9385e-07	2.88487e-06
4930452B06Rik	244.074	-1.10285	0.212018	-5.2017	1.97479e-07	2.93434e-06
Cdc14a	144.007	1.33744	0.25725	5.19899	2.00373e-07	2.97276e-06
Cd86	90.5377	1.42293	0.273797	5.19702	2.02512e-07	2.99758e-06
Car7	456.224	-1.05745	0.203605	-5.19362	2.06247e-07	3.05053e-06
Gmfg	50.5345	2.57869	0.496728	5.19134	2.08783e-07	3.08567e-06
Gm13293	72.1694	1.74749	0.336796	5.18855	2.11935e-07	3.12986e-06
Ticrr	26.597	3.46768	0.668416	5.1879	2.12678e-07	3.13843e-06
Slc16a3	248.336	1.51208	0.291661	5.18437	2.16743e-07	3.19353e-06
Parpbp	29.3076	2.57855	0.497459	5.18344	2.17825e-07	3.20701e-06
Icam2	72.6748	2.10046	0.4057	5.17738	2.25021e-07	3.30791e-06
H2-K1	49.3669	2.18613	0.422429	5.17513	2.27749e-07	3.34292e-06
Adcyap1	275.741	-1.9509	0.377104	-5.17338	2.29895e-07	3.36674e-06
Ano6	737.692	1.09912	0.212505	5.17222	2.31323e-07	3.38508e-06
Elk3	269.75	1.17794	0.227962	5.16726	2.3755e-07	3.46568e-06
Ak2	610.089	1.02126	0.197639	5.16727	2.37539e-07	3.46568e-06
Fstl1	1186.45	1.1344	0.219736	5.16257	2.43584e-07	3.54872e-06
Cd33	388.957	1.14932	0.22272	5.16038	2.46451e-07	3.58469e-06
Clec4a3	58.2807	2.20842	0.427984	5.16005	2.46886e-07	3.58831e-06
Ube2l6	173.187	1.03169	0.200258	5.15183	2.5796e-07	3.738e-06
Stat6	454.02	1.19831	0.23275	5.14848	2.62604e-07	3.79674e-06
Ppic	126.627	1.92616	0.37414	5.14823	2.6296e-07	3.79904e-06
Smoc2	556.53	1.5322	0.297995	5.14171	2.72254e-07	3.92742e-06
Zfp366	165.584	1.11358	0.216715	5.13844	2.77023e-07	3.99323e-06
Oas1b	47.6315	2.08341	0.406176	5.12934	2.90765e-07	4.18507e-06
Gng4	650.222	-1.46677	0.286049	-5.1277	2.93304e-07	4.21846e-06
Ifi209	17.8226	6.83074	1.33594	5.11306	3.1698e-07	4.5488e-06
H2-Q6	20.6866	4.29982	0.841376	5.11046	3.21371e-07	4.60838e-06
Bst2	236.717	3.69037	0.723923	5.09774	3.43733e-07	4.91079e-06
Sec61b	362.362	1.01507	0.199179	5.09626	3.46432e-07	4.94204e-06
Cdt1	109.917	2.46888	0.484585	5.09483	3.4905e-07	4.9757e-06
Myo1c	666.987	1.15941	0.227787	5.08988	3.58297e-07	5.09998e-06
Cela1	81.1676	1.64109	0.322731	5.085	3.67618e-07	5.22494e-06
Sp100	169.129	1.58414	0.311667	5.08279	3.71924e-07	5.27837e-06
Svil	336.324	1.20571	0.237411	5.07858	3.80276e-07	5.38897e-06
Apobec3	65.719	2.08966	0.411533	5.07775	3.81931e-07	5.40845e-06
Orai1	154.775	2.0441	0.402822	5.07444	3.88643e-07	5.4914e-06
Fkbp10	146.134	1.64043	0.323417	5.07218	3.93283e-07	5.54451e-06
Trim34b	33.3868	2.30569	0.456308	5.05294	4.35064e-07	6.07609e-06
Adgrg6	106.5	2.1334	0.422308	5.05176	4.3776e-07	6.10185e-06
E2f2	68.6689	2.08004	0.411733	5.05192	4.37389e-07	6.10185e-06
Flt4	123.252	2.01737	0.399437	5.05053	4.4059e-07	6.13549e-06
Npy	1151.25	-1.04283	0.206876	-5.04083	4.63513e-07	6.44076e-06
Shroom4	223.274	1.0301	0.205039	5.02394	5.06232e-07	7.00912e-06
Colq	25.3089	-3.09023	0.61556	-5.0202	5.16183e-07	7.12643e-06
Slc12a4	471.746	1.14882	0.228834	5.02033	5.1582e-07	7.12643e-06
Gjc1	157.132	1.31179	0.261829	5.0101	5.44031e-07	7.50553e-06
Tie1	297.757	1.47439	0.294403	5.00806	5.49815e-07	7.5799e-06
A430105I19Rik	210.465	1.32296	0.26508	4.9908	6.01297e-07	8.24837e-06
Depdc1a	14.3528	4.5724	0.918169	4.97991	6.36129e-07	8.70143e-06
Map2k3	466.005	1.00321	0.201469	4.97948	6.37557e-07	8.71478e-06
Siglece	29.9911	2.29865	0.462033	4.97507	6.52257e-07	8.9031e-06
Kcnh3	2962.74	-1.00414	0.201906	-4.97329	6.58261e-07	8.97236e-06
Glycam1	16.6916	5.84513	1.17593	4.97065	6.67272e-07	9.08234e-06
Zgrf1	153.034	1.02406	0.206032	4.97038	6.68227e-07	9.08252e-06
Gm10156	75.6271	1.42815	0.287363	4.96985	6.70058e-07	9.09886e-06
Lrfn5	1467.9	-1.00817	0.203034	-4.96554	6.85112e-07	9.28584e-06
Abcb1b	195.591	1.03017	0.207483	4.96509	6.86695e-07	9.30077e-06
Ms4a7	30.5088	3.40422	0.685677	4.96476	6.87871e-07	9.31015e-06
Gm7665	21.9853	5.62033	1.1321	4.96451	6.88752e-07	9.31554e-06
Sp140	22.684	3.17064	0.638929	4.96243	6.96172e-07	9.40271e-06
Ppp1r14b	326.864	1.9316	0.389425	4.96012	7.04494e-07	9.49516e-06
Dapp1	114.053	1.36328	0.274858	4.95996	7.05089e-07	9.49655e-06
Tmem74b	84.7019	-1.70634	0.344122	-4.95852	7.10321e-07	9.55367e-06
Gm15721	97.0884	-1.65825	0.334693	-4.95454	7.25025e-07	9.74463e-06
Lyl1	81.8906	2.20304	0.445316	4.94714	7.5313e-07	1.01013e-05
Oas1a	14.0619	4.97524	1.00588	4.94617	7.56894e-07	1.01306e-05
Gm5127	23.3377	2.60064	0.525837	4.94571	7.58677e-07	1.01474e-05
Abcc3	179.282	1.36813	0.276714	4.9442	7.6458e-07	1.02122e-05
Hs3st2	651.312	-1.49086	0.301633	-4.94262	7.70799e-07	1.0284e-05
Cyb5r3	1626	1.04643	0.211738	4.94211	7.72807e-07	1.03007e-05
Sdc1	59.8714	2.6177	0.529938	4.93963	7.82712e-07	1.0404e-05
Plbd1	45.5435	2.48735	0.503542	4.93971	7.82392e-07	1.0404e-05
Gm2415	189.981	-1.00353	0.203158	-4.93965	7.82637e-07	1.0404e-05
Szrd1	938.708	1.15957	0.234767	4.93925	7.84236e-07	1.0417e-05
Rps6ka1	249.021	1.01934	0.206412	4.9384	7.87659e-07	1.04553e-05
Cdkn2a	9.73947	6.93382	1.40471	4.93612	7.9693e-07	1.05638e-05
F7	15.7081	4.69167	0.952041	4.92801	8.30694e-07	1.09963e-05
Sfrp4	271.633	1.70046	0.345472	4.92216	8.55962e-07	1.13152e-05
Oaf	486.275	1.31868	0.268131	4.91806	8.74057e-07	1.14993e-05
Cdh19	323.599	1.07356	0.21834	4.91693	8.79129e-07	1.15581e-05
H2-T22	171.599	1.23101	0.25055	4.91326	8.95763e-07	1.17688e-05
Usp43	160.983	-1.38571	0.282706	-4.90159	9.50654e-07	1.24645e-05
Gm24270	112.235	2.03686	0.415598	4.90104	9.53304e-07	1.24907e-05
Sept5	1017.61	-1.00477	0.205049	-4.90015	9.57658e-07	1.25393e-05
Filip1l	148.844	1.09102	0.222714	4.89874	9.64548e-07	1.26209e-05
Hkdc1	550.692	-1.31752	0.269098	-4.89607	9.77702e-07	1.27757e-05
Cpne2	403.846	1.42451	0.291039	4.89458	9.8518e-07	1.28647e-05
Slc25a45	124.231	1.37935	0.281954	4.89211	9.97606e-07	1.30094e-05
Igsf10	116.381	1.54568	0.316004	4.89133	1.00157e-06	1.30522e-05
Sept10	180.411	1.04873	0.214471	4.88986	1.00909e-06	1.31236e-05
Tec	103.231	1.41479	0.289616	4.88504	1.03405e-06	1.34392e-05
Cnn2	252.76	1.56355	0.320503	4.87844	1.06929e-06	1.38609e-05
Tax1bp3	72.5094	1.43273	0.293686	4.87842	1.06938e-06	1.38609e-05
Capns1	1768.87	1.00572	0.206211	4.87714	1.07636e-06	1.39421e-05
Tlr8	15.1388	4.63846	0.953035	4.86705	1.13279e-06	1.46044e-05
Lmcd1	211.931	1.10114	0.226311	4.86561	1.14106e-06	1.46913e-05
Zmynd15	44.7233	2.28039	0.468782	4.86449	1.14753e-06	1.47648e-05
Lsr	98.228	1.55156	0.318982	4.86411	1.14971e-06	1.4783e-05
Gm4739	26.2127	3.26226	0.670724	4.86379	1.15157e-06	1.4797e-05
Maml2	258.947	1.1388	0.234298	4.8605	1.17093e-06	1.50157e-05
Trim72	54.5338	1.8553	0.381839	4.85886	1.18065e-06	1.51203e-05
Gm48957	145.982	-1.17718	0.242334	-4.8577	1.18759e-06	1.51992e-05
Uap1l1	449.705	1.29851	0.267604	4.85235	1.22009e-06	1.5584e-05
Gnai2	4422.35	1.18697	0.244655	4.85159	1.22477e-06	1.56335e-05
Egr1	5169.23	-1.00375	0.207019	-4.84857	1.24357e-06	1.58107e-05
Acot1	223.497	1.00738	0.207784	4.8482	1.24587e-06	1.58294e-05
Prkcd	354.891	3.1082	0.641666	4.84395	1.2728e-06	1.61504e-05
Retnlg	26.2328	4.32703	0.894755	4.83599	1.32482e-06	1.67772e-05
Myl4	464.081	-1.50569	0.311588	-4.83233	1.34946e-06	1.70782e-05
Slc52a3	68.3637	1.63582	0.338873	4.82725	1.38435e-06	1.74623e-05
Arhgap4	216.616	1.4336	0.297082	4.82561	1.39577e-06	1.75949e-05
Fpr2	37.4842	2.13527	0.443406	4.81562	1.46745e-06	1.84743e-05
Il27ra	23.442	3.01048	0.625372	4.81391	1.48008e-06	1.86091e-05
Gmnn	100.584	1.18852	0.24713	4.80932	1.51446e-06	1.90289e-05
Vcam1	843.03	1.24317	0.258737	4.80475	1.54946e-06	1.94433e-05
Psme2	314.881	1.08378	0.225561	4.80479	1.5491e-06	1.94433e-05
Plp2	171.644	1.6532	0.344454	4.79949	1.59067e-06	1.99215e-05
Cks2	41.4884	2.19858	0.458451	4.79568	1.62127e-06	2.02917e-05
Fadd	71.5811	1.49295	0.311325	4.79549	1.62279e-06	2.02975e-05
Snx8	342.488	1.23518	0.257653	4.79395	1.63529e-06	2.04406e-05
Dhx58	56.5261	1.88213	0.392661	4.79328	1.64074e-06	2.04954e-05
Tnfrsf26	21.8612	3.95161	0.824511	4.79267	1.64576e-06	2.05448e-05
Gimap8	85.8572	1.45345	0.303417	4.79027	1.66559e-06	2.0779e-05
Clec4a1	20.47	3.21466	0.671759	4.78543	1.7062e-06	2.12581e-05
Lamp5	4932.27	-1.49147	0.31181	-4.78326	1.72478e-06	2.14618e-05
Slamf9	43.0902	2.70345	0.565584	4.77993	1.75354e-06	2.17775e-05
Fam60a	27.3916	2.25695	0.472583	4.77578	1.79009e-06	2.21797e-05
Dhfr	206.214	1.14991	0.240782	4.77573	1.79052e-06	2.21797e-05
Olfr1372-ps1	35.0715	2.64684	0.554488	4.77349	1.81065e-06	2.24146e-05
Lrrc74b	46.0467	-2.28298	0.478381	-4.77231	1.82122e-06	2.2531e-05
Irak3	41.7534	2.47468	0.518778	4.77021	1.84033e-06	2.27445e-05
Shisa3	104.151	1.56295	0.327655	4.77011	1.84123e-06	2.27445e-05
Ripk3	44.4521	3.2163	0.675561	4.76093	1.92708e-06	2.37189e-05
Itih2	119.464	1.96574	0.412996	4.7597	1.93879e-06	2.38478e-05
Creld2	418.99	1.05286	0.221262	4.75845	1.95089e-06	2.39661e-05
Tfpi2	17.5591	4.28214	0.900459	4.75551	1.97947e-06	2.42863e-05
Cd74	91.4027	2.45922	0.518284	4.74492	2.08594e-06	2.55114e-05
Cdc42ep4	759.767	1.11368	0.234738	4.74436	2.09163e-06	2.55648e-05
Rad51b	14.6385	3.97947	0.838906	4.74364	2.09912e-06	2.56402e-05
Nlrp12	12.8598	6.35364	1.34047	4.73987	2.13857e-06	2.60559e-05
Trim30b	14.0672	5.56819	1.1747	4.74009	2.13628e-06	2.60559e-05
Lmf2	414.062	1.0169	0.214588	4.73885	2.14937e-06	2.61545e-05
Erbb2	93.5731	1.73484	0.366409	4.73471	2.19364e-06	2.66763e-05
Phf19	70.6957	2.61188	0.552455	4.72777	2.27004e-06	2.75533e-05
Fmod	330.03	-1.78621	0.377931	-4.7263	2.28645e-06	2.77351e-05
Gm49172	110.017	1.57053	0.332427	4.72443	2.30757e-06	2.79561e-05
Gngt2	63.0322	2.05961	0.43597	4.72421	2.31013e-06	2.79696e-05
Kcnk12	146.169	-1.09314	0.23153	-4.72138	2.34246e-06	2.83431e-05
Osm	14.3009	5.61848	1.19048	4.71951	2.36413e-06	2.85695e-05
Arrb2	945.958	1.40179	0.297072	4.71869	2.37373e-06	2.86496e-05
Abi3bp	538.939	-1.17574	0.249194	-4.71816	2.37984e-06	2.87054e-05
Myo1h	78.958	1.5688	0.332566	4.71726	2.39045e-06	2.88151e-05
C1rl	25.229	2.5706	0.545318	4.71394	2.42969e-06	2.92336e-05
Helz2	259.479	1.25948	0.267246	4.71282	2.44315e-06	2.93256e-05
Hlx	54.0267	2.65824	0.565171	4.70342	2.55836e-06	3.06099e-05
Haspin	27.1913	3.9332	0.836448	4.70227	2.57287e-06	3.07643e-05
Btbd17	253.428	-1.03774	0.22097	-4.69629	2.64926e-06	3.15994e-05
Rcsd1	166.986	1.36354	0.290632	4.69163	2.71043e-06	3.22692e-05
Lpo	28.6062	3.2943	0.702751	4.68772	2.76265e-06	3.28098e-05
Pmf1	119.364	1.4752	0.314801	4.68614	2.78403e-06	3.30434e-05
Fam84a	1537.66	-1.04265	0.222852	-4.67866	2.88758e-06	3.42093e-05
Rhoh	37.8038	2.0656	0.441712	4.67635	2.92025e-06	3.45267e-05
Eef2kmt	97.0529	1.41785	0.303202	4.67626	2.92153e-06	3.45267e-05
Naip5	57.4509	2.05317	0.439129	4.67555	2.93163e-06	3.46248e-05
Smo	333.296	1.09111	0.233511	4.67265	2.97332e-06	3.50314e-05
Kcnj8	88.327	1.24371	0.266208	4.67195	2.98358e-06	3.51308e-05
Rad51ap1	84.8906	1.63352	0.350219	4.66428	3.09698e-06	3.63994e-05
Ankle1	25.1891	3.35601	0.720455	4.65818	3.19013e-06	3.74031e-05
Arhgap8	8.11458	6.66914	1.43421	4.65004	3.31863e-06	3.87683e-05
Pole2	32.0235	2.12936	0.458178	4.64745	3.3607e-06	3.92122e-05
Psme1	623.98	1.01445	0.218295	4.64716	3.36536e-06	3.92428e-05
Slfn10-ps	11.8259	6.23272	1.34187	4.64481	3.40384e-06	3.96676e-05
Tcap	115.971	-1.5364	0.330848	-4.64384	3.41991e-06	3.98068e-05
Nid2	82.9342	1.43906	0.309907	4.64353	3.42505e-06	3.98426e-05
Npepl1	326.321	1.21116	0.261496	4.63166	3.62741e-06	4.20756e-05
Rps18-ps3	183.038	1.05497	0.227803	4.63106	3.63791e-06	4.21661e-05
Bhlhe41	672.863	1.01506	0.219261	4.62948	3.66591e-06	4.24396e-05
Cpt2	151.357	1.20454	0.260231	4.62873	3.67923e-06	4.25427e-05
Gltp	770.613	1.26597	0.273665	4.62597	3.72841e-06	4.30433e-05
Doc2a	269.728	-1.16329	0.251478	-4.62581	3.73144e-06	4.30433e-05
Sell	102.84	4.75607	1.02849	4.62434	3.75788e-06	4.32447e-05
Tmbim1	877.639	1.26878	0.274812	4.61691	3.89489e-06	4.46881e-05
Il7r	60.5002	1.6262	0.352613	4.61186	3.99075e-06	4.57336e-05
Mir17hg	33.3476	2.03837	0.442401	4.60751	4.07515e-06	4.66177e-05
Camkk2	6645.01	-1.13949	0.247501	-4.60398	4.14494e-06	4.73599e-05
Gm20559	60.4935	1.55402	0.337899	4.59908	4.24368e-06	4.84307e-05
Ptgdr	33.4189	2.37452	0.516359	4.59859	4.25365e-06	4.85157e-05
Tmc6	134.555	1.21474	0.264701	4.5891	4.45154e-06	5.06829e-05
Snx20	53.4384	2.0618	0.449992	4.58185	4.60881e-06	5.23191e-05
Serpina3i	13.7771	5.53685	1.20977	4.57678	4.72188e-06	5.35396e-05
Mfng	87.2165	1.66906	0.366635	4.55237	5.30451e-06	5.97594e-05
Pard3b	111.29	1.5154	0.333555	4.54317	5.54157e-06	6.22846e-05
Cd101	29.1516	3.30396	0.727643	4.54064	5.60847e-06	6.29265e-05
Mthfd2	199.943	1.12388	0.247826	4.53496	5.76155e-06	6.45313e-05
Gm9118	54.0729	1.47583	0.325655	4.53189	5.84574e-06	6.53605e-05
Clec2i	13.3493	5.48833	1.21347	4.52286	6.10098e-06	6.80171e-05
Slc28a2	13.1013	5.46178	1.20833	4.5201	6.18111e-06	6.88232e-05
Rad51ap2	74.5595	-1.62153	0.358745	-4.52	6.18399e-06	6.88232e-05
Ifi35	44.6368	2.15632	0.478247	4.5088	6.51947e-06	7.2515e-05
Gata2	109.683	1.23431	0.274005	4.50471	6.64648e-06	7.38425e-05
Fam227b	43.2068	-1.86338	0.413923	-4.50176	6.73935e-06	7.47881e-05
Htr2a	927.06	-1.30418	0.290171	-4.49453	6.9723e-06	7.71513e-05
Erg	151.376	1.43786	0.319931	4.49428	6.98053e-06	7.7198e-05
Cd244	12.0583	6.26288	1.39362	4.49398	6.99055e-06	7.72646e-05
Tnfaip8l2	67.1828	2.12079	0.472704	4.48651	7.23989e-06	7.97463e-05
Atp8b4	16.508	3.54864	0.791444	4.48376	7.33396e-06	8.07363e-05
Dnph1	58.9922	1.54512	0.344659	4.48304	7.35858e-06	8.08689e-05
Dusp14	816.942	-1.06242	0.236997	-4.48284	7.36566e-06	8.09006e-05
Slc35f2	111.737	1.05934	0.236387	4.4814	7.41562e-06	8.13567e-05
Cd22	11.7548	4.69402	1.0481	4.47859	7.51365e-06	8.23386e-05
Barx2	105.871	-2.02649	0.452551	-4.47793	7.53695e-06	8.25469e-05
Nbeal2	318.747	1.65615	0.37005	4.47548	7.62411e-06	8.34068e-05
Cd163	79.0443	1.59428	0.356344	4.47398	7.67766e-06	8.3945e-05
Lrp10	573.269	1.04223	0.233158	4.47008	7.8191e-06	8.52981e-05
Parp10	118.178	1.4191	0.317481	4.46987	7.82666e-06	8.53323e-05
Tnfrsf23	76.8374	1.58352	0.35432	4.46918	7.85203e-06	8.55605e-05
Tnfaip8	276.669	1.08922	0.244241	4.45961	8.2108e-06	8.90674e-05
Amn	98.8237	-1.7249	0.387226	-4.45451	8.40854e-06	9.09055e-05
Arhgef40	698.741	1.10349	0.24775	4.45404	8.42689e-06	9.10529e-05
9330188P03Rik	137.064	1.11853	0.251212	4.45253	8.48663e-06	9.1647e-05
Trpv4	31.5901	2.12366	0.477567	4.44683	8.71469e-06	9.40046e-05
9930111J21Rik2	56.1899	1.66664	0.375045	4.44383	8.83704e-06	9.52711e-05
Cd300a	41.9728	2.70433	0.608813	4.44197	8.91375e-06	9.60444e-05
Hspb8	246.934	3.08273	0.694488	4.43885	9.04395e-06	9.72842e-05
Sowahb	404.327	-1.03639	0.23355	-4.43756	9.09834e-06	9.78148e-05
Samd3	28.9033	-2.21059	0.498607	-4.43353	9.27023e-06	9.94964e-05
Cldn2	16.427	4.41789	0.996754	4.43228	9.32431e-06	0.000100021
C1ra	186.116	1.89843	0.42944	4.42071	9.83789e-06	0.000105005
Stat5a	87.1739	2.17559	0.492232	4.41986	9.8767e-06	0.000105302
Cd274	99.5758	1.70152	0.385082	4.4186	9.93436e-06	0.000105742
Cnih3	1069.21	-1.08098	0.245066	-4.41099	1.02899e-05	0.000109165
Gpx8	187.237	1.30928	0.296923	4.4095	1.03609e-05	0.000109858
Tnnc1	194.109	-1.37287	0.311533	-4.40681	1.04904e-05	0.000111108
Il10ra	177.06	1.16208	0.263799	4.40516	1.05704e-05	0.000111773
Dennd1c	73.9218	1.75451	0.39852	4.40256	1.06983e-05	0.000113
Epsti1	19.7847	2.89367	0.657606	4.40031	1.08097e-05	0.000113928
St14	16.65	3.25853	0.741811	4.39267	1.11965e-05	0.000117618
Gm39090	29.1302	2.52143	0.57405	4.39235	1.12132e-05	0.00011773
Kif1c	2789.06	1.04012	0.236963	4.38939	1.13668e-05	0.000119277
Tap2	83.8756	1.9623	0.44723	4.38767	1.14569e-05	0.000120157
Pde3a	116.669	1.61657	0.368513	4.38673	1.1507e-05	0.000120617
Col8a1	167.616	1.57844	0.360366	4.38009	1.18628e-05	0.000123942
Stx11	17.2194	3.46525	0.791264	4.37938	1.19015e-05	0.000124204
Mid1	54.4197	1.78768	0.408212	4.37928	1.19071e-05	0.000124204
Rflna	24.1575	2.72654	0.622764	4.37813	1.197e-05	0.000124658
Bcl2l11	204.22	1.56164	0.356689	4.37817	1.19682e-05	0.000124658
Galns	156.295	1.56449	0.357505	4.37615	1.20796e-05	0.000125663
Adcy8	543.493	-1.15119	0.263126	-4.37504	1.21412e-05	0.000126236
Ttc12	144.606	1.12211	0.256584	4.37326	1.22403e-05	0.000127017
Sulf1	564.183	1.02141	0.23419	4.36148	1.29187e-05	0.000133457
Gbp10	15.7042	3.32857	0.76354	4.3594	1.30422e-05	0.00013466
Trib3	18.8055	3.41153	0.782808	4.35807	1.31216e-05	0.000135262
Prrx2	53.9935	2.4838	0.569904	4.35828	1.31089e-05	0.000135262
Gm43684	58.6102	-1.62936	0.374025	-4.35629	1.32284e-05	0.000136145
Mtbp	93.7592	1.42325	0.326938	4.35326	1.3413e-05	0.000137971
Neu4	172.086	-1.29807	0.298318	-4.3513	1.35331e-05	0.000138985
Pgm5	99.9519	1.28431	0.295349	4.34846	1.371e-05	0.000140726
Slfn3	23.0701	2.64229	0.608233	4.3442	1.39786e-05	0.000143102
Sap30	144.189	1.41009	0.324673	4.3431	1.40488e-05	0.000143669
Srarp	75.6912	1.38766	0.319933	4.33735	1.44214e-05	0.000147323
Ifi211	6.6152	6.3741	1.47103	4.33308	1.47037e-05	0.000149969
Col5a2	294.848	1.68768	0.390188	4.32531	1.5232e-05	0.000155029
Cenpq	126.612	1.05242	0.243339	4.3249	1.526e-05	0.000155232
Hhex	56.1187	1.81105	0.41879	4.32449	1.52883e-05	0.000155438
Homer1	6016.43	-1.12602	0.260731	-4.31871	1.56946e-05	0.0001594
Ceacam1	124.962	1.05553	0.244562	4.316	1.58885e-05	0.000161201
AI427809	11.4971	4.68862	1.08863	4.30691	1.65552e-05	0.000167611
Fam83d	52.841	1.47372	0.342288	4.30548	1.6662e-05	0.000168605
Atp1a1	22017.5	-1.05763	0.245746	-4.30378	1.6791e-05	0.000169821
Ppp1r3g	139.446	-1.26766	0.294815	-4.29983	1.70925e-05	0.000172689
Pald1	259.943	1.06756	0.248675	4.29299	1.76283e-05	0.000177823
Ptger4	68.6545	1.4626	0.340798	4.2917	1.77308e-05	0.00017867
Ldlrap1	169.13	1.59447	0.371604	4.29076	1.7806e-05	0.000179226
Cchcr1	219.932	1.07981	0.251664	4.29066	1.78139e-05	0.000179226
Pnp	113.42	1.17829	0.274672	4.28981	1.78825e-05	0.000179823
Fhod1	231.662	1.03677	0.241975	4.28463	1.83044e-05	0.000183682
Dnase2a	131.901	1.85063	0.432213	4.28176	1.85424e-05	0.000185587
Dok2	48.4978	1.90114	0.444266	4.27927	1.87505e-05	0.000187476
Cbr2	40.5298	3.3221	0.776917	4.276	1.90284e-05	0.000190058
Arhgef5	134.205	1.28344	0.300743	4.26756	1.9762e-05	0.000196672
Padi2	162.913	-1.0556	0.247554	-4.26411	2.00704e-05	0.000199433
Card19	137.461	1.36218	0.32013	4.25509	2.08966e-05	0.000206896
Sox18	166.554	1.29233	0.304186	4.24849	2.15214e-05	0.000212536
Trim21	75.4244	1.43221	0.337413	4.24467	2.18912e-05	0.000215967
Shmt2	534.119	1.05893	0.250192	4.23247	2.31137e-05	0.00022733
Dnase1l1	53.349	1.96442	0.464153	4.23227	2.31347e-05	0.000227421
Zbtb7b	367.01	1.26828	0.299703	4.2318	2.31833e-05	0.000227782
Bnip2	1370.87	1.16431	0.2752	4.23079	2.32874e-05	0.000228572
Shmt1	117.085	1.1132	0.263131	4.2306	2.33073e-05	0.000228651
Ninj1	249.01	1.18706	0.280944	4.22527	2.38654e-05	0.000233769
Spsb2	62.0029	1.79863	0.426473	4.21746	2.47073e-05	0.000241159
Tmem154	30.4005	2.74757	0.651941	4.21445	2.50393e-05	0.000243782
Cnr2	26.2669	3.23345	0.768218	4.20903	2.56474e-05	0.000249451
Rin3	81.5201	1.47019	0.349348	4.20838	2.57211e-05	0.000249916
Mmp2	116.408	1.14442	0.272254	4.20352	2.62797e-05	0.000254702
Pycard	26.8989	2.35727	0.560871	4.20287	2.63553e-05	0.000255178
Cort	92.6818	-1.46266	0.348142	-4.20134	2.65336e-05	0.00025639
Ddx39	431.168	1.0481	0.250457	4.18475	2.85481e-05	0.000275166
Clec2d	146.327	1.04121	0.248995	4.18164	2.89413e-05	0.000278817
Tnfrsf10b	44.2682	1.89393	0.453072	4.18021	2.91246e-05	0.000280303
Cfi	6.2484	6.29142	1.50796	4.17214	3.01749e-05	0.000289976
Tal1	73.7603	1.19726	0.287171	4.16914	3.05753e-05	0.000293532
9330104G04Rik	114.937	-1.17817	0.282683	-4.16781	3.07534e-05	0.000294948
Slco1a5	10.2512	4.48647	1.07692	4.16603	3.09946e-05	0.000296966
4930579G24Rik	29.2927	1.99749	0.479797	4.16319	3.13833e-05	0.000300392
Pctp	14.342	3.18499	0.765073	4.16299	3.14107e-05	0.000300505
Eng	746.012	1.14025	0.274256	4.15759	3.21616e-05	0.000306776
Stag3	136.052	1.2943	0.311386	4.15657	3.23057e-05	0.000307998
H2-Eb1	35.6624	2.44162	0.588137	4.15146	3.30365e-05	0.000314499
Rras	261.451	1.23382	0.297607	4.1458	3.38631e-05	0.000321891
Ccdc88b	192.263	1.41274	0.341232	4.14011	3.47132e-05	0.000329161
Cenpn	75.9205	1.33817	0.323289	4.13923	3.48468e-05	0.000329941
Gm45790	47.8756	-2.16685	0.523901	-4.136	3.53411e-05	0.000333802
Dhrs4	242.059	1.12317	0.271675	4.13426	3.56105e-05	0.000335853
Ddx11	83.058	2.27742	0.55117	4.13197	3.59672e-05	0.000339052
Nlrc3	81.598	1.5421	0.373224	4.13184	3.59874e-05	0.000339076
Fam129b	1181.05	1.02841	0.249045	4.12942	3.63684e-05	0.000342332
Cxcl5	19.3413	3.08541	0.747256	4.12899	3.64362e-05	0.000342803
Rab27a	144.323	1.35961	0.329662	4.12427	3.71918e-05	0.00034889
Cdkl5	4673.47	-1.04085	0.252927	-4.11521	3.86822e-05	0.000362167
Nr1h3	100.82	1.37374	0.333989	4.11312	3.90342e-05	0.000365108
E330020D12Rik	20.0103	2.39094	0.581463	4.11194	3.9235e-05	0.000366275
Cenpl	64.6048	1.388	0.337923	4.10743	4.00081e-05	0.000372591
Sema3g	209.272	1.63732	0.399302	4.10046	4.12326e-05	0.000382886
Proser2	171.065	-1.48717	0.362679	-4.10052	4.12231e-05	0.000382886
Gm36823	23.4049	-2.29741	0.56153	-4.09134	4.28892e-05	0.000396741
Aplnr	37.2599	2.07129	0.506439	4.08991	4.31546e-05	0.000398622
Fhl3	45.8847	1.82583	0.446848	4.08603	4.38823e-05	0.000404347
Def6	74.5959	1.58995	0.389277	4.08437	4.41963e-05	0.00040688
Il1a	41.2635	1.46273	0.358954	4.07496	4.60215e-05	0.000422473
She	185.963	1.21229	0.297513	4.07474	4.60656e-05	0.000422677
Adamts5	138.661	1.04979	0.257959	4.06961	4.70927e-05	0.000431691
Nostrin	99.0273	1.09075	0.268129	4.06802	4.74139e-05	0.000434222
Kifc1	67.8327	1.49579	0.367718	4.06776	4.74675e-05	0.000434317
P2rx7	241.908	1.093	0.269124	4.06131	4.87971e-05	0.000445831
Nradd	45.8496	1.95184	0.481023	4.05768	4.95632e-05	0.000452402
Dock11	221.103	1.09494	0.270426	4.04895	5.14476e-05	0.000468052
Gm6548	85.0662	1.38973	0.34352	4.04557	5.21952e-05	0.000474182
AI662270	14.635	2.77024	0.685216	4.04287	5.28002e-05	0.000479452
Trhde	623.371	-1.14819	0.284072	-4.0419	5.30189e-05	0.000481212
Aunip	9.25801	5.87627	1.45432	4.04056	5.33234e-05	0.000483748
Cln3	306.485	1.23996	0.307323	4.03471	5.46699e-05	0.000494104
Wdr95	33.0942	-1.7486	0.433511	-4.03357	5.49349e-05	0.000496035
Klf2	165.489	1.54025	0.381908	4.03304	5.50589e-05	0.000496921
Lilra6	11.0842	5.20674	1.29114	4.03268	5.51451e-05	0.000497467
Snhg1	165.639	1.03986	0.258092	4.02901	5.60124e-05	0.000504818
Xkr5	11.1811	3.5619	0.884609	4.02652	5.66086e-05	0.000509003
1700017B05Rik	341.763	1.07284	0.266514	4.02544	5.68691e-05	0.000510868
Ptgs2os	30.1992	-1.88149	0.467447	-4.02504	5.69649e-05	0.000511491
Lamb2	720.963	1.04241	0.258995	4.02482	5.70184e-05	0.000511733
C1rb	17.5767	3.09592	0.771355	4.01362	5.97948e-05	0.00053466
Gm48583	101.866	1.17607	0.293415	4.00822	6.11784e-05	0.000545515
BC035044	31.3901	2.06998	0.516513	4.00761	6.13373e-05	0.000546679
Mas1	381.898	-1.13604	0.283518	-4.00692	6.15147e-05	0.000547754
Eif4ebp1	150.012	1.32177	0.330301	4.00173	6.28818e-05	0.000558637
Pold2	220.166	1.0613	0.265351	3.99959	6.3453e-05	0.000563452
Ccl11	9.82537	5.05002	1.26399	3.99531	6.46108e-05	0.000572942
Myom3	78.6179	-1.13432	0.284112	-3.99251	6.53772e-05	0.000578409
Olfr920	24.8669	2.11529	0.529875	3.99204	6.5506e-05	0.000579282
Gbp4	372.068	3.3172	0.831616	3.98885	6.63931e-05	0.000586589
Melk	93.5214	1.63221	0.409518	3.98569	6.7284e-05	0.000593916
Clec12a	11.3736	3.61378	0.906733	3.9855	6.73377e-05	0.000594118
Tmem132d	1430.94	-1.08018	0.271187	-3.98317	6.80029e-05	0.000599165
9330175E14Rik	11.3594	3.86928	0.972318	3.97944	6.90773e-05	0.000607521
Bcl6b	80.4133	1.64069	0.412934	3.97325	7.08976e-05	0.000622906
Togaram2	50.3401	1.31043	0.330055	3.97034	7.1769e-05	0.000630045
Gja4	77.7758	1.47036	0.371566	3.95721	7.58294e-05	0.000660877
A930002C04Rik	18.7788	-2.86649	0.72663	-3.94491	7.9831e-05	0.000692935
Jaml	13.1742	2.99838	0.760284	3.94376	8.02136e-05	0.000695478
Lrp5	287.584	1.16227	0.294715	3.94371	8.02322e-05	0.000695478
Klra2	10.9775	3.54585	0.899349	3.94269	8.05734e-05	0.000697809
Slamf6	19.3377	2.58399	0.6558	3.94021	8.1409e-05	0.000704728
Lyve1	54.6603	2.40987	0.611909	3.93829	8.20658e-05	0.000709459
Adam12	195.637	1.15157	0.292944	3.93104	8.45801e-05	0.00073054
A4galt	58.003	1.55746	0.39673	3.92573	8.64656e-05	0.000745491
Adgrd1	140.024	-1.05692	0.269431	-3.92277	8.7535e-05	0.000753363
Pnoc	102.281	-1.32093	0.336753	-3.92256	8.76121e-05	0.000753504
Smagp	38.6696	1.99061	0.507713	3.92074	8.82776e-05	0.000758064
Hic1	91.0188	1.56027	0.398136	3.91894	8.89379e-05	0.000762375
Gm3294	98.1642	-1.66863	0.426413	-3.91317	9.10912e-05	0.000779102
Gm43843	141.279	-1.48021	0.378695	-3.9087	9.27942e-05	0.000790862
Adamts14	32.1737	2.30054	0.588943	3.90621	9.37535e-05	0.00079798
Kcnk6	167.155	1.08316	0.277503	3.90326	9.49052e-05	0.000807071
Vamp5	59.1315	1.92846	0.494111	3.90288	9.50551e-05	0.000807861
Gm20735	76.1865	-1.13192	0.290338	-3.89865	9.67322e-05	0.000819716
Plekhf1	67.4595	1.6769	0.431182	3.88907	0.000100628	0.000850111
Gpr141	13.1824	2.87186	0.739256	3.8848	0.000102414	0.000863691
2410022M11Rik	81.3355	-1.0371	0.267043	-3.88365	0.0001029	0.000867027
Ch25h	90.1204	5.39361	1.39207	3.87454	0.000106826	0.000897759
Shkbp1	376.156	1.10498	0.285362	3.87219	0.000107862	0.000905278
Lims2	141.269	-1.15328	0.297903	-3.87132	0.000108248	0.000908124
Klk9	18.1862	3.34523	0.864386	3.87007	0.000108806	0.000912012
Cdca7l	60.9152	1.48046	0.383516	3.86023	0.000113281	0.000946643
Apool	87.0847	1.01439	0.263414	3.85091	0.000117678	0.000979987
Nfatc1	178.592	1.08661	0.282383	3.84802	0.000119077	0.000990788
Peg12	12.6506	2.95042	0.768589	3.83875	0.000123663	0.00102365
Rfc4	70.8154	1.17352	0.305885	3.83648	0.000124808	0.00103091
Sox7	58.5147	1.53745	0.400847	3.83552	0.0001253	0.00103409
Gpsm3	44.3023	2.16774	0.565817	3.83116	0.00012754	0.00104988
Mndal	28.4386	1.94464	0.507708	3.83024	0.000128021	0.00105295
Gm7931	57.8476	1.27172	0.332498	3.82475	0.000130904	0.00107482
Gm26917	304.561	1.37421	0.359515	3.82239	0.000132166	0.00108426
Ifitm6	25.4798	2.10325	0.550294	3.82204	0.000132352	0.00108532
Ccdc102a	70.4522	1.57531	0.412463	3.81927	0.000133845	0.00109616
Gm13716	129.542	-1.11514	0.29227	-3.81543	0.000135946	0.0011115
Fam167b	28.6604	2.32054	0.609623	3.80652	0.000140935	0.00115008
Crtap	182.263	1.11743	0.293839	3.80287	0.00014303	0.00116545
Dse	233.665	1.02786	0.270413	3.80106	0.000144079	0.00117202
Tcn2	406.625	1.0539	0.277759	3.79427	0.000148077	0.00120099
Osgin1	36.1069	2.45492	0.647403	3.79194	0.000149473	0.0012113
Pcolce	206.515	1.46075	0.385661	3.78765	0.000152076	0.00122981
Gimap5	15.5922	2.63305	0.6957	3.78475	0.000153863	0.00124165
Gm15328	168.747	-1.01338	0.26828	-3.77733	0.000158516	0.001276
Spc24	53.5583	1.67565	0.444129	3.7729	0.000161361	0.0012962
Fzd7	157.684	1.36446	0.361677	3.7726	0.000161556	0.00129723
Col1a1	549.937	2.22551	0.58999	3.77211	0.000161871	0.00129867
Gpr160	49.8874	1.9788	0.525729	3.76393	0.000167266	0.0013375
Lars2	2423.65	1.05619	0.280785	3.76156	0.000168859	0.00134856
Nrp2	916.731	1.06707	0.28453	3.7503	0.000176626	0.00140189
Runx3	8.45147	4.80589	1.28266	3.74681	0.0001791	0.00141861
Kcnh7	3434.24	-1.02462	0.274123	-3.73781	0.000185628	0.0014649
Naglu	201.982	1.37112	0.367338	3.73259	0.000189523	0.00149441
Fbln5	190.199	1.19727	0.320956	3.73033	0.00019123	0.00150664
Tgm3	110.22	-1.10592	0.29654	-3.7294	0.000191933	0.00151095
Smpd5	13.3991	3.24015	0.869471	3.72658	0.000194095	0.00152609
Dhrs9	12.8048	4.37502	1.17674	3.71792	0.000200872	0.00157297
Prkd2	152.826	1.11628	0.300504	3.71469	0.00020345	0.00159084
Vsig10	90.9731	1.5473	0.417257	3.70825	0.000208694	0.00162695
Itgb7	22.079	2.51642	0.678789	3.70722	0.000209551	0.00163165
Itih4	8.05007	4.75471	1.28267	3.70689	0.000209821	0.0016331
Wfdc17	78.9825	6.02469	1.62615	3.70489	0.000211483	0.00164338
Foxf1	27.5185	1.75374	0.473939	3.70035	0.000215303	0.00167037
Gm37416	64.3128	1.34319	0.363391	3.69628	0.000218784	0.0016933
Kcnmb4	32.2287	-1.56557	0.423587	-3.69598	0.00021904	0.0016946
Trpm6	60.8184	1.46694	0.396977	3.69529	0.000219638	0.00169854
Gad1-ps	16.6296	2.16873	0.588225	3.68691	0.000226994	0.00174842
Cmtm7	42.9783	1.40503	0.381536	3.68256	0.000230905	0.00177571
Ddah2	228.123	1.42499	0.386978	3.68235	0.000231095	0.00177646
Gna15	60.7387	1.44679	0.393585	3.67592	0.000236993	0.00181817
Thsd1	123.296	1.05128	0.286656	3.6674	0.000245032	0.00187612
4933432I09Rik	69.4537	-1.48709	0.40559	-3.66648	0.000245912	0.0018821
Myh2	98.0314	-1.0852	0.296401	-3.66128	0.000250962	0.00191771
Ube2t	46.6291	1.48824	0.407341	3.65355	0.000258639	0.00197013
Gm15912	94.0822	-1.10446	0.302293	-3.6536	0.000258587	0.00197013
Txnip	328.664	1.11859	0.306414	3.65059	0.000261636	0.00198516
AC161607.1	49.1118	1.2839	0.351786	3.64965	0.000262595	0.00199005
1110038B12Rik	199.48	1.02635	0.281265	3.64905	0.000263213	0.00199316
Gm3510	152.425	-1.64037	0.449568	-3.64876	0.000263505	0.00199459
Lrr1	13.0811	3.42277	0.938606	3.64665	0.000265681	0.00200492
Tnfrsf22	46.4467	1.38791	0.380602	3.64663	0.000265701	0.00200492
Syne3	54.8985	1.25401	0.344066	3.64467	0.00026773	0.00201629
Gm44698	31.4944	-1.62362	0.446306	-3.63789	0.000274876	0.00206366
Mx1	54.634	2.35042	0.647054	3.63249	0.000280701	0.00210329
Bcam	338.093	1.00888	0.278248	3.62582	0.000288044	0.0021533
Esm1	10.0251	3.69489	1.01944	3.62442	0.000289609	0.00216332
Il6	8.0055	4.77064	1.31661	3.62342	0.000290738	0.00216923
Mir142hg	10.6438	3.28621	0.907034	3.62303	0.000291175	0.00217015
Cfap43	98.0734	1.32405	0.365456	3.62301	0.000291198	0.00217015
4921513H07Rik	39.1838	-1.46942	0.405839	-3.62069	0.000293814	0.00218551
AU023762	113.488	-1.04747	0.289484	-3.6184	0.00029643	0.00220318
Gm10093	152.927	1.1176	0.308917	3.61781	0.000297102	0.00220732
Cd24a	258.656	1.0602	0.293073	3.61753	0.000297428	0.0022089
Syde1	253.124	1.01365	0.280501	3.61371	0.000301843	0.00223823
Gm10309	4.49572	5.81859	1.61171	3.61019	0.000305967	0.00226359
Chaf1a	168.85	1.05783	0.293232	3.6075	0.000309162	0.00228228
Psma8	11.7469	2.67075	0.741186	3.60334	0.00031415	0.0023179
Rcn3	73.1465	1.47797	0.410762	3.59812	0.000320525	0.00236178
Kcnk4	321.289	-1.01785	0.282887	-3.59807	0.000320586	0.00236178
Apol9a	6.18166	5.27962	1.4685	3.59526	0.000324067	0.00238216
Gm5854	196.55	1.02214	0.284305	3.59524	0.000324093	0.00238216
Creb3l1	81.4752	1.29252	0.35962	3.59412	0.000325486	0.00239061
Cyp4f18	40.9928	5.48827	1.5274	3.59321	0.000326634	0.00239809
Nfkbie	80.1554	1.32847	0.369956	3.59088	0.000329563	0.00241776
Col7a1	104.511	1.34553	0.375213	3.58605	0.000335728	0.00245925
Itpr3	159.151	1.47673	0.412736	3.57791	0.000346357	0.00252846
Batf	20.1598	3.65288	1.02308	3.57047	0.000356347	0.00259353
Kctd16	141.752	-1.10988	0.311484	-3.5632	0.00036636	0.00266339
Plpp2	55.7473	1.74458	0.491122	3.55224	0.000381969	0.00276333
Mboat1	81.9237	1.39378	0.392776	3.54853	0.000387383	0.00279621
Eldr	18.7527	2.49358	0.702968	3.54721	0.000389328	0.00280709
Sigirr	57.8656	1.48983	0.420154	3.54592	0.00039125	0.00281779
Gm11427	10.4394	4.08786	1.15299	3.54545	0.000391941	0.00282171
Myh1	120.331	-1.61933	0.456781	-3.54509	0.000392479	0.00282348
Crispld2	89.9234	1.3035	0.367722	3.54481	0.000392898	0.00282544
Msrb1	396.599	1.06582	0.300966	3.54135	0.00039809	0.00286064
Gm13713	50.711	-1.34934	0.381346	-3.53836	0.000402619	0.00288888
Fignl2	50.5168	1.48226	0.419033	3.53733	0.000404199	0.00289591
Gm21953	22.5353	-1.98762	0.56293	-3.53084	0.000414236	0.00295137
Map3k14	153.544	1.17255	0.33237	3.52783	0.000418986	0.00297861
Nlrp1b	16.1715	2.54809	0.724222	3.51838	0.000434189	0.00307762
A430035B10Rik	106.797	-1.20741	0.343274	-3.51734	0.000435896	0.00308632
Csf2ra	470.178	1.06817	0.304149	3.512	0.000444756	0.00314213
Hyal1	72.1702	1.19431	0.340417	3.50836	0.000450876	0.00317954
Erbb4	1686.12	-1.01727	0.290595	-3.50063	0.000464155	0.00326721
Gm45619	71.745	-1.03093	0.295258	-3.49163	0.000480085	0.00336951
AW112010	27.1662	1.77486	0.508436	3.49083	0.000481526	0.00337716
Ggt1	52.2931	-1.49839	0.429934	-3.48517	0.000491823	0.00343813
Npr1	33.0543	1.54767	0.444382	3.48275	0.000496285	0.00346304
Dok6	105.081	-1.15136	0.33079	-3.48065	0.000500203	0.00348912
Adgre5	178.302	1.03663	0.297856	3.48031	0.000500826	0.0034922
Tfpi	196.114	1.05056	0.301931	3.47948	0.000502389	0.00350183
Bcl2a1a	6.04772	5.24891	1.5123	3.4708	0.000518905	0.00360005
Ska3	60.1046	1.46885	0.424029	3.46403	0.000532156	0.00368667
Gch1	54.1176	1.19771	0.345982	3.46176	0.00053665	0.00370984
Tmem171	5.26151	6.04442	1.74685	3.46018	0.000539805	0.00372628
Syndig1	660.994	-1.15003	0.332532	-3.45841	0.00054337	0.00374552
Smco4	42.1123	1.39131	0.402395	3.45756	0.000545086	0.00375467
AI593442	6805.52	-1.03988	0.301076	-3.45387	0.000552598	0.00380098
Efcab11	15.1344	2.29793	0.665421	3.45335	0.000553662	0.00380695
Nos3	150.983	1.38527	0.401236	3.45251	0.000555404	0.0038162
Col6a6	57.1988	1.14484	0.331641	3.45204	0.000556359	0.00381868
C530050E15Rik	70.2685	-1.0581	0.308269	-3.43237	0.000598324	0.00407495
Naprt	110.183	1.4064	0.409962	3.43056	0.000602345	0.00409536
Stxbp5l	353.928	-1.14696	0.334806	-3.42573	0.000613145	0.00415937
Kdelr3	21.279	2.51393	0.734519	3.42255	0.00062037	0.00419975
Gm14586	76.1567	1.02638	0.300296	3.4179	0.000631065	0.00426019
Trim14	19.5472	2.69644	0.789062	3.41727	0.000632522	0.00426853
Acta1	201.232	-1.00227	0.293338	-3.41677	0.000633693	0.00427494
Rad54b	46.913	1.25586	0.368377	3.40918	0.000651582	0.00437845
Phf11c	29.9139	1.77489	0.520708	3.40861	0.000652948	0.0043821
Asb11	109.059	-1.42089	0.416978	-3.40759	0.000655404	0.00439679
Relb	168.696	1.07156	0.314683	3.40522	0.000661118	0.00443358
Clec4a2	46.4047	1.68354	0.494521	3.40439	0.000663132	0.00444554
Aldh3b1	162.399	1.46849	0.432316	3.3968	0.000681781	0.00455631
Cebpb	133.716	1.32871	0.391303	3.39561	0.000684766	0.00457467
F5	39.8033	1.52417	0.44931	3.39226	0.00069319	0.00462454
Mcemp1	21.2089	2.41032	0.710687	3.39153	0.000695028	0.0046336
Pcdh20	677.966	-1.03678	0.305824	-3.39012	0.000698611	0.00465266
Itgax	28.739	2.14994	0.63466	3.38755	0.000705207	0.0046877
Fabp4	7.05234	4.53382	1.33928	3.38527	0.00071109	0.00471947
Pi16	41.3209	1.9836	0.587638	3.37555	0.00073667	0.00486914
H2-Q7	7.37301	4.60082	1.36371	3.37376	0.000741499	0.00489333
Serpina3g	7.29341	3.96163	1.17426	3.37373	0.000741579	0.00489333
Mfap1a	178.631	1.55974	0.462279	3.37403	0.000740772	0.00489333
Pdzph1	63.0573	-1.33159	0.395295	-3.3686	0.000755509	0.00498001
Gm15997	11.5915	-2.74131	0.813848	-3.36833	0.000756253	0.0049815
Gimap4	54.5267	1.94067	0.576738	3.36492	0.000765669	0.00503613
Tmem40	58.4936	-1.24882	0.371136	-3.36485	0.000765851	0.00503613
Mmp14	452.819	1.01432	0.302196	3.35649	0.00078939	0.00516801
Mall	28.1001	2.18391	0.651651	3.35135	0.000804185	0.00525061
Krt12	118.15	-1.10732	0.330403	-3.35144	0.000803928	0.00525061
H2-T24	156.795	1.0487	0.313293	3.34737	0.000815837	0.00531251
Gatsl3	38.8603	1.7412	0.520534	3.34503	0.000822734	0.00535179
Adgra2	497.999	1.00955	0.301894	3.34406	0.00082561	0.00536508
Igf2bp2	77.2716	1.13059	0.338407	3.3409	0.000835063	0.00541737
Col4a5	93.6849	1.01275	0.303383	3.33819	0.000843259	0.0054632
Atp2c2	44.1912	1.79568	0.539208	3.33021	0.000867803	0.0056109
Ptpn7	16.6361	3.40091	1.02156	3.32914	0.000871132	0.00562677
Tead3	87.85	1.1149	0.335507	3.32304	0.000890435	0.00574183
Rexo5	41.7704	1.31074	0.394483	3.32267	0.000891605	0.00574746
Gm14221	6.29588	4.38784	1.32221	3.31855	0.000904854	0.00582508
Plscr4	51.2679	1.53411	0.462317	3.31831	0.000905635	0.00582815
Naip6	22.5091	2.17481	0.656273	3.31388	0.000920104	0.00591141
Mavs	162.877	1.00195	0.302418	3.31315	0.00092252	0.00592298
Rfx2	74.4488	1.42094	0.429553	3.30795	0.000939811	0.00601997
Asprv1	54.4099	1.59238	0.483298	3.29482	0.000984856	0.00627102
Ror1	30.2812	1.55945	0.473519	3.29333	0.000990096	0.00629815
Scgb3a1	14.812	3.1309	0.951109	3.29184	0.000995334	0.00631689
Rbp1	170.555	2.57545	0.783038	3.28906	0.00100524	0.00637138
5930412G12Rik	69.9441	-1.13637	0.345552	-3.28857	0.00100699	0.00638039
Tgtp2	41.7157	2.15535	0.655671	3.28725	0.00101172	0.00640402
Gm28800	150.228	-1.62988	0.495983	-3.28616	0.00101562	0.00642025
Aldh1a3	66.212	1.06345	0.324336	3.27884	0.00104235	0.006572
Rpl26-ps6	17.2578	1.91905	0.585513	3.27755	0.00104714	0.00659789
Erich2	18.0107	2.18497	0.666982	3.2759	0.00105326	0.00663431
Xkr4	204.136	-1.06574	0.325525	-3.27392	0.00106068	0.00666822
Kcnmb4os2	54.6758	-1.12771	0.344586	-3.27266	0.00106539	0.00669103
Gm42902	92.1915	-1.03831	0.318014	-3.26499	0.00109468	0.0068571
Mybpc3	35.767	-1.67422	0.513279	-3.26182	0.00110699	0.00692526
Sytl4	21.7524	1.81527	0.556974	3.25917	0.0011174	0.00697904
Tmem198b	112.583	1.3104	0.402285	3.2574	0.00112437	0.00701805
Ankrd34c	288.233	-1.42538	0.438033	-3.25404	0.00113777	0.00709021
Recql4	54.4984	1.6532	0.508426	3.2516	0.00114756	0.00714196
Gjd2	81.7663	-1.0061	0.309547	-3.25022	0.00115314	0.00717207
Gm37776	48.184	-1.27507	0.392883	-3.24543	0.00117275	0.00727525
Pim1	85.0834	1.19774	0.369046	3.24551	0.00117242	0.00727525
Eva1b	39.8064	1.51184	0.466344	3.2419	0.00118734	0.00735632
Cbln2	964.461	-1.0126	0.312463	-3.24071	0.00119231	0.00738475
Hfe2	49.2409	-2.54665	0.786871	-3.23642	0.00121037	0.00748458
C1qtnf1	102.581	1.257	0.388563	3.23499	0.00121645	0.00751979
Gm11627	44.5885	-1.49659	0.462707	-3.23442	0.00121888	0.00753239
A730020M07Rik	11.2885	2.3397	0.725222	3.22618	0.00125454	0.00774035
Dpep2	7.11217	4.57555	1.4186	3.22539	0.00125802	0.00775467
Tgtp1	26.154	2.09921	0.651771	3.22078	0.00127842	0.00786208
Smoc1	162.249	1.05183	0.32676	3.21896	0.00128656	0.00790506
Myoc	61.2404	-1.26086	0.391832	-3.21785	0.00129153	0.00793052
Rarres2	93.3471	1.17938	0.366528	3.21772	0.00129216	0.00793186
Ceacam9	8.45482	-4.42657	1.37646	-3.2159	0.00130037	0.00797462
4932441J04Rik	74.6096	-1.09702	0.341197	-3.2152	0.00130352	0.0079889
Map3k6	55.8125	1.2635	0.393552	3.2105	0.00132506	0.0080977
Gimap9	28.012	1.5393	0.479901	3.20753	0.0013388	0.00816519
Col9a1	14.5806	-2.05056	0.6409	-3.1995	0.00137667	0.00837069
Nat8f3	38.1403	-1.33332	0.417072	-3.19686	0.00138932	0.00843434
Rbpms	102.088	1.07205	0.33553	3.1951	0.0013978	0.00848315
Ctse	6.23422	3.74517	1.17345	3.19159	0.00141492	0.00857353
Crabp2	74.9686	1.80262	0.564805	3.19159	0.00141492	0.00857353
Slamf8	17.9616	2.28335	0.716821	3.18538	0.00144562	0.00872666
5430419D17Rik	6.46308	3.77711	1.1872	3.18154	0.00146495	0.0088167
AC087559.2	91.0664	-1.10648	0.347996	-3.17957	0.00147491	0.00887018
Mybl2	60.2039	1.48223	0.467033	3.17372	0.001505	0.00902576
Fanca	63.5768	1.2799	0.404296	3.16575	0.00154684	0.0092422
Arl5c	64.6807	1.22088	0.385829	3.1643	0.00155455	0.00927676
Kctd11	58.0468	1.22531	0.387301	3.16371	0.00155771	0.00928706
Gm4070	18.1442	2.09894	0.664625	3.15808	0.00158815	0.00944511
Loxl1	64.4517	1.47539	0.467169	3.15814	0.00158777	0.00944511
Crip1	72.6967	1.15315	0.365154	3.15799	0.00158863	0.00944511
Akip1	69.4964	1.07752	0.342127	3.14948	0.00163563	0.00969463
Neu2	117.805	-1.67024	0.531978	-3.13967	0.00169137	0.0100004
Gm13420	5.44106	-4.68721	1.49336	-3.13869	0.00169703	0.0100247
Adap2	149.022	1.01843	0.324701	3.13651	0.00170971	0.0100872
Gm6169	21.608	1.7203	0.548856	3.13434	0.00172243	0.010146
Nog	154.586	-1.09585	0.350166	-3.12951	0.00175097	0.0102991
Snai1	16.5393	2.00202	0.639926	3.12852	0.00175691	0.0103184
Cd1d1	29.2441	2.15822	0.690957	3.12353	0.00178695	0.0104693
Nrm	102.102	1.28253	0.411634	3.11572	0.00183498	0.0107182
Rassf9	73.6075	1.04669	0.335988	3.11526	0.00183783	0.0107283
Gm7694	124.906	1.06593	0.342578	3.1115	0.00186141	0.0108462
Rbks	65.2807	1.06061	0.34093	3.11094	0.00186492	0.0108592
Zbp1	64.501	5.40932	1.73992	3.10894	0.00187757	0.0109239
Ttc32	75.5649	1.06962	0.344165	3.10788	0.00188435	0.0109534
Pgf	82.4869	1.55639	0.502007	3.10033	0.00193305	0.0111792
Cdkn3	37.376	1.23523	0.398626	3.09871	0.00194363	0.0112202
Rspo1	215.097	-1.28105	0.413649	-3.09695	0.00195524	0.0112771
Prkch	173.942	1.20919	0.390526	3.09631	0.00195947	0.0112981
Pdlim3	29.3524	-1.6656	0.539008	-3.09012	0.00200075	0.0115064
Angptl2	66.3026	1.05296	0.340867	3.08907	0.00200785	0.0115357
Plin4	131.376	1.62596	0.526903	3.08587	0.00202955	0.01165
8430408G22Rik	16.1726	2.35914	0.764788	3.0847	0.00203758	0.0116926
Slc12a3	33.4417	1.28083	0.415256	3.08443	0.0020394	0.0116995
Tmc4	53.2862	1.0741	0.348481	3.08224	0.00205449	0.0117721
Ahnak2	67.0277	1.55052	0.503549	3.07918	0.0020757	0.011876
Fgfr4	7.3493	3.18511	1.03533	3.07642	0.00209506	0.0119761
Pla2g4c	20.4836	1.81724	0.591396	3.0728	0.00212059	0.0120934
Gm7932	21.8775	1.71317	0.558731	3.06618	0.00216816	0.0123101
Rnf125	31.279	1.48048	0.482957	3.06544	0.00217348	0.012333
Gm11560	40.4675	1.25932	0.410848	3.06517	0.00217549	0.0123371
Foxc1	212.869	1.13775	0.371389	3.0635	0.00218762	0.012395
Gm10010	78.3786	-1.09698	0.359656	-3.05007	0.00228786	0.012891
Mxd3	22.9093	1.91109	0.627432	3.04589	0.00231996	0.0130528
Ucn2	7.95942	3.73577	1.22976	3.0378	0.00238314	0.0133732
Pear1	149.803	1.17312	0.386465	3.03551	0.00240126	0.0134439
2900072N19Rik	60.6925	-1.19925	0.395508	-3.03219	0.0024279	0.013573
Crabp1	20.9496	2.61339	0.862048	3.03161	0.00243251	0.0135949
2010016I18Rik	6.27793	3.72964	1.23266	3.02568	0.00248073	0.0138283
Bnc2	24.1137	1.97717	0.653495	3.02554	0.00248193	0.0138302
Rasgrp4	32.808	1.31583	0.435652	3.02037	0.00252466	0.0139842
Clca3a1	28.3443	1.66684	0.55216	3.01876	0.00253808	0.0140505
Prelid2	13.3619	2.45103	0.812919	3.0151	0.00256896	0.0141933
Sytl3	6.70075	4.48748	1.49034	3.01104	0.00260354	0.0143429
Layn	167.762	1.02066	0.339122	3.00973	0.00261482	0.0143871
Csrp2	102.476	1.01108	0.337454	2.99619	0.00273376	0.0149747
Mapkapk3	75.3447	1.05844	0.353572	2.99355	0.00275752	0.0150753
Ccdc188	54.9544	-1.19641	0.400113	-2.99019	0.002788	0.0152157
Naaa	407.984	1.03541	0.346527	2.98795	0.00280858	0.015315
Crybg1	68.3007	1.2357	0.413575	2.98784	0.00280953	0.0153158
Paqr6	66.2583	-1.07223	0.359434	-2.98312	0.0028533	0.0155106
Ccrl2	38.0653	1.49916	0.502736	2.982	0.00286374	0.0155455
Dnaaf3	15.6642	2.01927	0.678092	2.97787	0.00290261	0.0157052
Gm43172	49.7327	-1.24088	0.416699	-2.97789	0.00290238	0.0157052
Galnt6	345.936	1.00093	0.336116	2.97792	0.00290216	0.0157052
Dnaic2	51.6783	1.42999	0.480509	2.97599	0.00292045	0.0157822
9330179D12Rik	49.1981	-1.19337	0.40119	-2.97457	0.00293404	0.0158512
Gm5431	16.0756	2.52329	0.850262	2.96766	0.00300072	0.0161346
Kcnj15	34.0259	4.98007	1.67857	2.96686	0.00300862	0.0161681
Shox2	12.186	4.29277	1.4479	2.96482	0.00302861	0.0162496
Lrrc6	90.691	-1.13289	0.382393	-2.96263	0.00305018	0.0163459
Aqp1	29.4603	1.69241	0.572012	2.9587	0.00308937	0.0165054
D030055H07Rik	31.4301	-1.53826	0.520089	-2.95769	0.00309952	0.0165459
Serpinf2	7.81504	2.74468	0.929566	2.95265	0.00315064	0.0167724
Rasa4	127.809	1.15769	0.392296	2.95105	0.00316697	0.0168454
Cdhr1	96.8181	1.52351	0.517824	2.94214	0.00325951	0.0172425
Exph5	203.572	-1.00148	0.340751	-2.93904	0.00329231	0.0173922
F630040K05Rik	14.2563	-2.41154	0.82122	-2.93654	0.003319	0.0174996
Six1	22.6204	1.93007	0.657301	2.93635	0.003321	0.0175054
Gpr132	8.53822	3.50695	1.19533	2.93388	0.00334752	0.0176071
Pawr	50.9541	1.06105	0.361969	2.93133	0.00337514	0.0177173
Vmn2r87	66.6196	-1.20407	0.410809	-2.93096	0.00337912	0.0177293
Arhgap19	82.1548	1.0279	0.351135	2.92735	0.00341861	0.0179124
Ly96	27.7224	1.28997	0.440769	2.92664	0.00342643	0.0179434
Folr2	7.46724	3.21128	1.09772	2.9254	0.00344014	0.0179956
Foxd1	64.1595	1.54226	0.527941	2.92128	0.00348601	0.0182095
Anpep	127.658	1.03758	0.355307	2.92024	0.00349763	0.0182518
Gm35161	92.2133	-1.20239	0.411855	-2.91945	0.00350655	0.0182847
Gm42929	6.36576	2.97251	1.01832	2.91903	0.00351123	0.0182867
Gm17518	17.6144	-1.79221	0.613975	-2.91903	0.00351123	0.0182867
Nrarp	23.0017	-1.63237	0.560139	-2.91422	0.0035658	0.0185349
2200002D01Rik	13.2736	2.29661	0.789835	2.90771	0.00364091	0.0188668
Map4k1	50.2374	1.19997	0.41285	2.90655	0.00365435	0.0189263
Hvcn1	33.1425	1.50104	0.516879	2.90405	0.00368374	0.019058
Saa1	6.56103	4.41942	1.52467	2.89861	0.00374816	0.0193203
Apol6	13.1824	3.11321	1.07466	2.89692	0.0037684	0.0194024
Dll4	93.1136	1.1311	0.390875	2.89376	0.00380654	0.0195661
Mocos	82.0716	1.07736	0.372697	2.89071	0.00384377	0.0197324
Dhh	5.07571	4.02805	1.39549	2.88649	0.00389566	0.0199616
Gstt2	62.5536	1.12769	0.391542	2.88012	0.00397518	0.0203151
Rmi2	19.0716	2.2099	0.767415	2.87967	0.00398096	0.0203339
Ormdl2	54.2081	1.09032	0.379912	2.86993	0.00410557	0.0208749
Siglecf	15.1032	1.93347	0.67505	2.86418	0.00418084	0.0212088
Trbc2	105.91	-1.13595	0.39699	-2.86141	0.00421761	0.0213729
Rbpms2	53.0949	1.30895	0.457509	2.86103	0.00422265	0.0213928
Gdf15	7.38809	3.25585	1.13905	2.85839	0.00425794	0.0214981
Ms4a4b	8.10897	3.02499	1.05917	2.85599	0.00429024	0.0216423
Igf2	8.08003	-2.61528	0.916103	-2.85479	0.00430655	0.0217095
Gm10463	4.48401	-4.40126	1.54404	-2.85048	0.00436527	0.0219596
Gm48529	11.5076	2.14436	0.75312	2.8473	0.00440922	0.0221402
Elf5	13.9146	-1.97724	0.694599	-2.8466	0.00441888	0.0221714
Erfe	23.5444	-1.35617	0.477573	-2.83971	0.00451548	0.0225798
Gm13630	37.7936	-2.00606	0.707187	-2.83667	0.00455867	0.0227485
3930402G23Rik	14.2641	1.80673	0.639609	2.82474	0.00473195	0.0234736
A730049H05Rik	5.26757	4.08306	1.44605	2.8236	0.00474873	0.0235507
D830036C21Rik	52.06	-1.05555	0.374782	-2.81643	0.00485609	0.0240152
Gm9924	40.3608	-1.28487	0.456827	-2.81259	0.00491442	0.0242664
A930037H05Rik	35.7579	-1.20682	0.429845	-2.80758	0.00499158	0.0245719
Car9	11.8154	2.60874	0.930223	2.80443	0.00504056	0.0247687
Gm23600	34.8808	-1.40228	0.500059	-2.80424	0.00504358	0.0247773
Cox6a2	98.8202	-1.06561	0.380347	-2.80167	0.00508385	0.0249497
Gm20667	5.62814	3.14376	1.12409	2.79671	0.00516256	0.0253038
Tmem140	34.9642	1.06901	0.383106	2.79037	0.00526485	0.0256913
Hcst	6.60417	3.35174	1.20157	2.78946	0.00527959	0.025753
Chst14	51.4967	1.15735	0.415381	2.78623	0.00533249	0.0259651
Gm29674	179.052	-1.05119	0.377282	-2.78623	0.00533247	0.0259651
Snhg18	44.2605	1.00338	0.360157	2.78594	0.00533729	0.0259819
Twist1	20.6152	1.89785	0.68192	2.7831	0.00538417	0.0261837
Gm42937	31.074	-1.40834	0.50606	-2.78294	0.00538683	0.02619
Lgals4	52.1698	1.00964	0.363811	2.77519	0.00551689	0.0266945
C230034O21Rik	40.8512	-1.15089	0.414788	-2.77465	0.00552617	0.026726
Map3k21	91.1305	-1.0682	0.385233	-2.77287	0.00555648	0.0268322
Ccdc160	63.2209	-1.06559	0.384751	-2.76956	0.00561314	0.0270246
Tead4	16.2356	2.19358	0.792112	2.76929	0.00561794	0.0270383
A330084C13Rik	11.7046	-2.22765	0.806748	-2.76127	0.0057577	0.0275829
Gm10544	11.9039	-1.94016	0.703189	-2.75908	0.00579641	0.0277339
Nphs1	26.441	-1.21796	0.441609	-2.75801	0.0058155	0.0278114
A230107N01Rik	37.0502	-1.11085	0.403054	-2.7561	0.0058496	0.0279348
Chst7	57.8807	1.35642	0.492489	2.75422	0.00588328	0.0280382
AC156026.1	68.5446	-1.11162	0.40378	-2.75303	0.00590464	0.0281256
D5Ertd605e	5.60374	3.1383	1.14124	2.7499	0.00596133	0.0283402
Gm16759	10.2648	-2.34555	0.853145	-2.74929	0.00597241	0.0283789
Gm12063	38.1573	-1.12836	0.411022	-2.74525	0.00604641	0.0286881
Ihh	9.19314	2.97452	1.08451	2.74274	0.00609284	0.0288419
Rufy4	7.20472	3.19618	1.16615	2.74079	0.00612922	0.0289812
C1qtnf6	75.985	1.21668	0.443957	2.74053	0.00613398	0.0289895
C230021G24Rik	29.2378	-1.31929	0.482068	-2.73673	0.00620523	0.0292545
Atp6v1b1	5.46843	3.56771	1.30594	2.73192	0.00629669	0.0296278
Gm12043	4.6785	3.93373	1.44112	2.72963	0.00634064	0.0298127
Gm15753	12.072	2.4923	0.914071	2.72659	0.00639923	0.0300131
D6Ertd474e	13.8233	-1.95862	0.718355	-2.72653	0.00640037	0.0300131
Nos2	19.3415	2.78497	1.02168	2.72588	0.00641299	0.0300572
B3gnt5	36.2569	1.07364	0.393892	2.72572	0.00641616	0.0300579
H2-Ab1	11.3593	2.57492	0.946597	2.72019	0.00652451	0.0304989
Lockd	5.28595	3.48743	1.2861	2.71164	0.00669505	0.0312053
9530051G07Rik	32.3192	1.15316	0.425939	2.70735	0.00678236	0.0315553
Cd40	14.7524	2.04648	0.756215	2.70621	0.00680552	0.0316513
Gm48714	21.9234	-1.44	0.532143	-2.70605	0.00680895	0.031658
Sh3tc1	73.8781	1.12164	0.414735	2.70448	0.00684113	0.0317345
I830077J02Rik	52.7605	1.11735	0.413152	2.70446	0.00684151	0.0317345
2310001H17Rik	22.3086	1.33617	0.494486	2.70214	0.00688943	0.0319414
9630001P10Rik	58.2209	-1.0786	0.399296	-2.70126	0.00690764	0.0319951
Cyp39a1	32.4318	1.14623	0.424578	2.69968	0.00694056	0.0321014
P2rx5	35.416	1.47299	0.545895	2.6983	0.00696949	0.0322042
Gm45838	37.9988	1.08052	0.40046	2.6982	0.00697149	0.0322058
Six2	17.4939	1.53612	0.569503	2.69731	0.00699021	0.032274
Cd248	106.945	1.34941	0.500842	2.69429	0.00705393	0.0325399
Gpr179	27.514	1.2537	0.465745	2.69182	0.00710636	0.0327504
Omd	29.3002	-1.61703	0.601374	-2.68889	0.00716894	0.033023
Hs3st3b1	50.0459	1.40635	0.523107	2.68846	0.00717824	0.03305
Eef1akmt4	13.583	1.80387	0.671157	2.68771	0.00719438	0.0331165
Avpr2	8.75159	2.34758	0.874277	2.68517	0.00724938	0.0333458
9530052C20Rik	9.37335	-2.35913	0.879655	-2.68189	0.00732086	0.0336184
Tmem45a	37.7635	1.01999	0.380514	2.68055	0.00735007	0.0337204
BC023105	7.14294	2.85378	1.06479	2.68013	0.00735929	0.0337547
Gm19196	42.473	-1.00313	0.375324	-2.67271	0.00752418	0.0343965
Ucp3	65.0242	-1.02601	0.384334	-2.66957	0.00759479	0.0347028
Ybx1-ps2	15.9116	1.76361	0.661646	2.66548	0.00768781	0.0350697
A230005M16Rik	9.92791	-2.27548	0.853828	-2.66503	0.00769818	0.0351004
S1pr4	16.7087	1.89076	0.711435	2.65767	0.00786828	0.035756
4833422M21Rik	24.6831	-1.40469	0.528931	-2.65572	0.00791396	0.035917
AI467606	43.1629	1.45829	0.549148	2.65555	0.007918	0.0359244
Gm21399	49.8516	1.02104	0.38458	2.65493	0.00793238	0.0359727
9130017K11Rik	22.1208	-1.53693	0.579569	-2.65185	0.00800519	0.0362432
Gm4815	16.5675	1.81509	0.684504	2.65169	0.00800895	0.0362517
Gm32926	23.8039	-1.45016	0.548526	-2.64374	0.00819948	0.0370099
Ankef1	34.5247	-1.12787	0.427103	-2.64075	0.00827226	0.0373035
Gm26673	56.9284	1.29476	0.490831	2.6379	0.00834218	0.0375574
Vdr	25.5682	1.54008	0.583964	2.63729	0.00835715	0.0375941
Scara5	21.6364	1.46856	0.558344	2.63021	0.00853327	0.0382925
Dennd2d	11.5889	2.23474	0.849791	2.62976	0.00854459	0.0383344
Pdcd1	8.77208	2.55152	0.971412	2.6266	0.00862417	0.0385658
Gm18755	32.8556	-1.54753	0.589647	-2.62449	0.00867779	0.0387338
Gm10130	7.72534	2.31672	0.88421	2.6201	0.00879047	0.0391733
Xirp2	56.726	-1.17	0.446914	-2.61794	0.0088462	0.0393702
Gm9885	53.3686	-1.14218	0.436466	-2.61687	0.00887391	0.0394812
2610318N02Rik	24.9971	1.4383	0.549876	2.61567	0.00890521	0.0396022
Gjd3	19.867	-1.39127	0.533391	-2.60835	0.0090979	0.0403475
Mmp25	9.41916	2.4624	0.944696	2.60655	0.00914599	0.0405235
Ap1m2	40.5907	-1.1155	0.428504	-2.60324	0.00923474	0.0408136
Des	34.1069	1.80268	0.693587	2.59906	0.00934781	0.0412
Mid1-ps1	10.7277	2.32609	0.895341	2.59799	0.009377	0.041308
Gm43242	12.6589	-1.92694	0.743571	-2.59147	0.00955671	0.0419768
Gm12250	17.7401	2.48685	0.960242	2.58982	0.00960274	0.0421406
Acap1	15.0349	1.76793	0.683745	2.58566	0.00971916	0.0425354
Ccdc69	15.4029	1.9186	0.745183	2.57468	0.0100334	0.0436237
Orc1	39.8338	1.09036	0.423903	2.5722	0.0101055	0.0438776
Akr1c13	15.3043	1.67908	0.653279	2.57024	0.0101628	0.0440967
Socs1	26.0665	1.49438	0.582645	2.56481	0.0103231	0.0445934
1700010I14Rik	29.2686	1.84421	0.719079	2.56468	0.010327	0.0445985
Gm14167	5.83645	2.84919	1.11268	2.56065	0.0104477	0.0450492
Flvcr2	51.8035	1.01026	0.394795	2.55896	0.0104987	0.0452388
Nat2	28.1484	1.44055	0.563509	2.55639	0.0105763	0.0455122
Mtfr2	32.9123	1.31053	0.513015	2.55457	0.0106319	0.0457005
Lrrc18	15.4721	1.99819	0.784077	2.54847	0.0108198	0.0464356
1700112D23Rik	12.12	-1.97696	0.776672	-2.54543	0.0109144	0.0467582
Cxcl11	13.965	2.04169	0.802285	2.54485	0.0109325	0.0468153
Ly6c2	16.2834	1.96231	0.771152	2.54465	0.0109388	0.0468212
Gm38285	18.6031	-1.64597	0.647221	-2.54313	0.0109864	0.0469937
Tmem200b	104.324	-1.23383	0.485181	-2.54303	0.0109896	0.0469971
Pcdha1	30.1768	-1.44453	0.568849	-2.53939	0.0111044	0.0474355
Zbtb42	43.2092	1.62304	0.639215	2.53911	0.0111136	0.0474642
Col14a1	91.5532	1.02204	0.40255	2.53893	0.0111193	0.0474674
Hes5	29.7985	-1.31462	0.518406	-2.53589	0.0112161	0.0478277
Tpsab1	6.73471	3.37868	1.33634	2.5283	0.0114616	0.0486917
Epyc	67.6152	1.00892	0.399408	2.52605	0.0115354	0.0489728
Gm49300	46.01	-1.01252	0.401073	-2.52452	0.0115855	0.0491422
Gm12854	41.8427	1.05115	0.41669	2.52262	0.0116484	0.0493547
C130050O18Rik	24.995	1.36237	0.540528	2.52045	0.0117205	0.0495949

## Sheet: B6B_vs_BC
GeneName	baseMean	log2FoldChange	lfcSE	stat	pvalue	padj
Mpeg1	2158.98	3.66822	0.18764	19.5492	4.18984e-85	8.26278e-81
Ctsd	8778.85	2.93743	0.167343	17.5534	5.60451e-69	5.52633e-65
Cd84	454.357	6.10464	0.36113	16.9043	4.18331e-64	2.74997e-60
C1qb	1538.97	2.68896	0.170681	15.7543	6.42035e-56	3.16539e-52
Tyrobp	734.032	4.21605	0.271462	15.5309	2.14368e-54	8.4551e-51
C1qc	1579.68	2.78778	0.185278	15.0465	3.64245e-51	1.19721e-47
Rn7sk	378.165	5.06264	0.338532	14.9547	1.45199e-50	4.09067e-47
Clec7a	371.822	8.06977	0.549604	14.6829	8.29803e-49	2.04557e-45
C1qa	2360.81	2.57174	0.176133	14.6011	2.76333e-48	6.05507e-45
Spp1	18248.2	11.7153	0.808382	14.4923	1.3561e-47	2.67437e-44
Abca1	2589.89	2.65809	0.187655	14.1648	1.51382e-45	2.714e-42
Gfap	4990.52	2.10786	0.15104	13.9556	2.90828e-44	4.77952e-41
Laptm5	1571.22	2.46551	0.180725	13.6424	2.24189e-42	3.40095e-39
AU020206	383.142	4.40006	0.32628	13.4855	1.90266e-41	2.68017e-38
Lyz2	10527.1	8.44262	0.628194	13.4395	3.54777e-41	4.66438e-38
C4b	1068.3	2.99125	0.223953	13.3566	1.08438e-40	1.33657e-37
Xdh	254.841	3.93095	0.294444	13.3504	1.17746e-40	1.36593e-37
Unc93b1	718.912	2.86101	0.214699	13.3257	1.64109e-40	1.798e-37
Trem2	858.287	2.64133	0.202215	13.062	5.42994e-39	5.63599e-36
Lgals3bp	544.262	2.70576	0.212782	12.7161	4.81236e-37	4.74523e-34
Hmgcs1	3885.74	-1.03689	0.0828403	-12.5168	6.04532e-36	5.67713e-33
Csf3r	480.642	2.72528	0.219689	12.4052	2.44882e-35	2.19514e-32
B2m	2417.76	2.08912	0.171493	12.1819	3.88127e-34	3.32793e-31
Ms4a6d	301.156	4.42283	0.368429	12.0046	3.36231e-33	2.76284e-30
Ctss	3088.51	2.29789	0.191758	11.9833	4.34787e-33	3.42977e-30
Ctsa	3972.06	2.21525	0.187203	11.8334	2.62367e-32	1.99005e-29
Ptprc	247.952	3.1424	0.266946	11.7717	5.46383e-32	3.99082e-29
Fcgr2b	352.175	3.63797	0.309803	11.7428	7.68531e-32	5.41293e-29
Myo1f	311.006	4.43026	0.377813	11.7261	9.37302e-32	6.37398e-29
Fyb	183.885	2.95957	0.258267	11.4594	2.11084e-30	1.3876e-27
Cd53	608.644	3.17768	0.280619	11.3238	1.00003e-29	6.36177e-27
Osmr	278.457	2.61102	0.231802	11.264	1.97507e-29	1.2172e-26
Arhgap45	476.82	2.82568	0.251753	11.224	3.1086e-29	1.85772e-26
Anxa3	361.907	3.29846	0.295093	11.1777	5.24399e-29	3.04167e-26
Vsir	1008.84	1.89048	0.169247	11.17	5.7201e-29	3.22303e-26
Ptpn6	222.197	3.44958	0.309514	11.1452	7.56065e-29	4.08516e-26
Arpc1b	709.901	2.58096	0.231602	11.1439	7.66446e-29	4.08516e-26
Ctsz	3387.69	3.74819	0.336835	11.1277	9.19807e-29	4.77356e-26
Adgre1	335.115	2.71972	0.245092	11.0967	1.3013e-28	6.58025e-26
C3	90.5007	6.16	0.561115	10.9781	4.86888e-28	2.40048e-25
Msr1	300.565	9.08002	0.830319	10.9356	7.79004e-28	3.74701e-25
Apoe	60201.4	1.50172	0.137617	10.9124	1.00618e-27	4.7245e-25
Ggta1	284.949	2.9981	0.274831	10.9089	1.04519e-27	4.79355e-25
Syngr2	184.308	2.62847	0.243261	10.8052	3.2539e-27	1.45841e-24
Lcn2	87.314	5.94363	0.55231	10.7614	5.23723e-27	2.29519e-24
Rac2	224.67	4.04071	0.376699	10.7266	7.63268e-27	3.27226e-24
Csf2rb2	106.218	4.3789	0.409064	10.7047	9.67785e-27	4.06078e-24
Pld4	392.73	2.83292	0.264726	10.7013	1.00335e-26	4.12232e-24
Fcrls	316.442	2.02576	0.189438	10.6935	1.09166e-26	4.39359e-24
Tifab	209.32	3.01474	0.285033	10.5768	3.81723e-26	1.50559e-23
Itgb5	1755.4	2.11104	0.199645	10.5739	3.93647e-26	1.52218e-23
Cd300c2	208.757	2.97041	0.282672	10.5083	7.91071e-26	3.00014e-23
Cd180	223.886	3.64841	0.348415	10.4715	1.16835e-25	4.34736e-23
S1pr3	403.23	1.71042	0.163515	10.4603	1.31431e-25	4.79991e-23
Tcirg1	839.286	2.58525	0.247548	10.4434	1.57078e-25	5.63223e-23
Lcp2	161.163	3.09908	0.298803	10.3716	3.33733e-25	1.17528e-22
Plin2	1319.82	5.57345	0.538231	10.3551	3.96663e-25	1.37238e-22
Slc15a3	275.027	3.71133	0.359218	10.3317	5.06719e-25	1.72293e-22
Tnfrsf1b	234.277	3.16833	0.3081	10.2834	8.36921e-25	2.79744e-22
Cst7	93.8938	6.81725	0.665142	10.2493	1.19174e-24	3.91707e-22
Vim	2719.66	5.12044	0.501194	10.2165	1.6731e-24	5.40905e-22
Tcn2	713.141	2.20894	0.217244	10.168	2.75405e-24	8.76011e-22
Timp1	129.653	3.26296	0.322511	10.1174	4.62643e-24	1.44822e-21
Fcgr3	340.672	2.73037	0.270321	10.1005	5.49667e-24	1.69375e-21
Arl11	97.1319	5.01108	0.496667	10.0894	6.15358e-24	1.867e-21
Hexa	1965.15	1.87527	0.186215	10.0705	7.46271e-24	2.22988e-21
Irf8	374.34	2.80065	0.280597	9.98106	1.84491e-23	5.43037e-21
Fam46c	277.759	3.57477	0.360686	9.91102	3.72824e-23	1.08125e-20
Ucp2	1865.18	4.59255	0.465967	9.85596	6.45987e-23	1.84631e-20
Ctsh	613.268	2.35767	0.24067	9.79626	1.16832e-22	3.29148e-20
Itgam	332.135	2.638	0.270267	9.76073	1.6595e-22	4.60945e-20
Rgl2	845.153	1.34992	0.13882	9.72425	2.37648e-22	6.50924e-20
Nckap1l	849.438	2.36205	0.243088	9.71684	2.55578e-22	6.90447e-20
Neat1	3392.15	2.01394	0.208519	9.65828	4.53419e-22	1.20836e-19
Gpnmb	2722.59	8.51668	0.883812	9.6363	5.6176e-22	1.47713e-19
CT010467.1	46250.8	4.14966	0.432642	9.59143	8.68727e-22	2.25423e-19
Slc16a1	1369.46	1.02946	0.107583	9.56901	1.07931e-21	2.7643e-19
Dock2	278.059	3.07086	0.3212	9.5606	1.17076e-21	2.96008e-19
Fcer1g	152.784	3.72264	0.389978	9.54576	1.35116e-21	3.37293e-19
Stab1	1260.35	3.74459	0.393217	9.52297	1.68292e-21	4.14862e-19
Hexb	1870.23	1.52428	0.160475	9.49858	2.12781e-21	5.18055e-19
Cyp51	1013.99	-1.00981	0.10643	-9.48798	2.35545e-21	5.66487e-19
C3ar1	498.864	4.74987	0.501799	9.46569	2.91626e-21	6.92911e-19
Gm24270	579.361	4.72415	0.499442	9.45885	3.11355e-21	7.3098e-19
Tlr13	246.225	3.5389	0.375194	9.4322	4.0159e-21	9.31737e-19
Ifi30	167.204	3.22239	0.342059	9.42055	4.48731e-21	1.029e-18
Cd14	236.586	3.20573	0.340659	9.41039	4.94312e-21	1.1205e-18
Csf2rb	199.896	3.44898	0.36722	9.39214	5.87919e-21	1.31754e-18
A2m	89.9947	2.77188	0.298981	9.27109	1.84249e-20	4.08268e-18
Tmem106a	139.867	4.87333	0.527944	9.23077	2.68693e-20	5.82297e-18
Gm23935	28748.1	4.36686	0.473995	9.21289	3.17463e-20	6.78004e-18
Ly86	461.841	2.29872	0.249532	9.21212	3.19732e-20	6.78004e-18
Npc2	2018.85	1.41573	0.153819	9.20388	3.45263e-20	7.24353e-18
Serpina3n	771.419	1.79654	0.195484	9.1902	3.92095e-20	8.13948e-18
Abcc3	316.689	2.48637	0.271107	9.17117	4.67911e-20	9.61217e-18
Hk2	155.268	3.50329	0.383169	9.14295	6.07737e-20	1.22298e-17
Srgn	326.8	2.73371	0.301051	9.08055	1.08026e-19	2.15191e-17
Icam1	123.02	3.20077	0.353892	9.04447	1.50387e-19	2.93641e-17
Galns	268.489	2.60359	0.288094	9.03729	1.60597e-19	3.10504e-17
Igsf6	157.096	3.44765	0.382009	9.02504	1.79622e-19	3.43915e-17
Tgfb1	298.199	2.41736	0.268249	9.01161	2.03049e-19	3.81365e-17
Csf1r	3164.4	1.2751	0.141484	9.01232	2.01734e-19	3.81365e-17
Lyl1	125.606	2.99654	0.332879	9.00187	2.21897e-19	4.12833e-17
Ncf1	356.786	3.0979	0.344459	8.99352	2.39439e-19	4.41306e-17
Olfml3	774.417	2.51926	0.280174	8.99178	2.43263e-19	4.44204e-17
Lgals3	613.47	8.93739	0.995629	8.97662	2.79206e-19	5.05158e-17
Sh3bp2	177.525	3.1875	0.356418	8.94315	3.78231e-19	6.78099e-17
Man2b1	1675.36	1.74524	0.195432	8.93019	4.25287e-19	7.55594e-17
Spi1	225.67	3.01165	0.338632	8.89356	5.91833e-19	1.0421e-16
H19	142.237	7.99585	0.899263	8.89155	6.02597e-19	1.05167e-16
Havcr2	215.541	2.52762	0.284464	8.88555	6.36051e-19	1.10031e-16
Lgmn	3802.15	1.65461	0.187	8.84822	8.89229e-19	1.52491e-16
Ctsc	477.865	2.50294	0.283152	8.83957	9.60884e-19	1.63359e-16
Rnase4	367.895	2.52017	0.285525	8.82644	1.08061e-18	1.82142e-16
Gm43843	113.867	-2.82417	0.320122	-8.82216	1.12271e-18	1.87635e-16
Hmox1	363.944	2.88557	0.327275	8.81693	1.17638e-18	1.94952e-16
Klhl6	126.189	3.47858	0.394975	8.80708	1.28442e-18	2.11084e-16
Creg1	990.397	1.98754	0.225819	8.80147	1.35039e-18	2.20092e-16
Ncf2	225.443	3.18257	0.362058	8.79022	1.49271e-18	2.41292e-16
Lgals1	1244.51	3.59945	0.410032	8.77845	1.65745e-18	2.65745e-16
Cxcl16	104.733	3.44997	0.395073	8.73248	2.4915e-18	3.9625e-16
Tlr7	171.623	2.41053	0.276985	8.70273	3.23988e-18	5.1115e-16
Fxyd5	765.664	1.56436	0.181484	8.61985	6.70403e-18	1.04929e-15
Rcn3	140.112	2.71379	0.314908	8.61774	6.82876e-18	1.06039e-15
Lyn	241.579	2.85838	0.332277	8.60239	7.80722e-18	1.20286e-15
Cybb	261.647	6.46244	0.751421	8.60029	7.9513e-18	1.21556e-15
Il10rb	235.069	2.04672	0.238545	8.58003	9.48513e-18	1.43889e-15
Cd44	220.175	3.37418	0.393628	8.57201	1.01692e-17	1.53089e-15
Rgs1	69.4201	5.94898	0.696933	8.53594	1.3902e-17	2.07698e-15
Nid1	467.55	2.48733	0.291652	8.52844	1.48329e-17	2.19939e-15
Tgfbr2	795.62	2.08378	0.244466	8.52378	1.54427e-17	2.27273e-15
Grn	3813.03	3.40865	0.400231	8.51671	1.64154e-17	2.39798e-15
Cd68	1554.54	4.75047	0.559171	8.49555	1.96992e-17	2.85654e-15
Mmp12	1190.4	12.9639	1.52824	8.48288	2.19681e-17	3.16228e-15
Cnn3	1123.42	1.29625	0.152873	8.47923	2.26699e-17	3.23966e-15
Ahnak2	188.915	3.40032	0.401197	8.47542	2.34227e-17	3.32317e-15
Slc11a1	176.017	3.23907	0.383467	8.4468	2.99396e-17	4.18751e-15
Insig1	938.002	-1.083	0.128208	-8.44721	2.98359e-17	4.18751e-15
Aplnr	78.493	3.37744	0.400165	8.44012	3.17017e-17	4.37196e-15
Ldlr	315.393	-1.498	0.177473	-8.4407	3.15433e-17	4.37196e-15
Slc7a7	125.275	3.48529	0.413387	8.43105	3.42568e-17	4.69151e-15
Gcnt1	100.354	3.47042	0.412295	8.41733	3.8516e-17	5.23845e-15
Cyth4	710.584	2.16531	0.257828	8.39828	4.53067e-17	6.11982e-15
Stxbp5l	297.374	-1.86931	0.222639	-8.39614	4.61385e-17	6.18978e-15
Capg	319.104	5.15104	0.61403	8.3889	4.90718e-17	6.53881e-15
Syk	337.401	2.15606	0.257264	8.38071	5.26099e-17	6.96322e-15
Siglec1	81.5306	4.76022	0.568373	8.37516	5.51507e-17	7.25085e-15
Lag3	145.588	1.97179	0.236746	8.32873	8.17153e-17	1.06722e-14
Cxcr4	98.6692	4.10317	0.493015	8.32261	8.6044e-17	1.11636e-14
Angptl4	153.077	2.85823	0.345467	8.27351	1.3007e-16	1.66201e-14
Mmp2	181.441	2.07153	0.250396	8.273	1.30628e-16	1.66201e-14
Cd33	531.415	1.83955	0.222341	8.27357	1.30006e-16	1.66201e-14
S1pr2	98.5314	2.84456	0.344188	8.26458	1.40193e-16	1.77228e-14
Naglu	386.8	2.6217	0.317604	8.2546	1.52407e-16	1.9144e-14
Cd37	288.233	2.77263	0.336229	8.24625	1.63439e-16	2.03999e-14
Tmem86a	509.488	1.90366	0.230982	8.24162	1.69893e-16	2.10721e-14
Rasal3	170.296	2.37785	0.289222	8.22154	2.00906e-16	2.47629e-14
Apobec1	593.491	5.46854	0.666596	8.20368	2.3314e-16	2.85574e-14
Dock8	211.562	2.02536	0.246986	8.20029	2.39808e-16	2.91929e-14
Neurl3	56.1041	3.84942	0.469492	8.19911	2.42165e-16	2.9299e-14
Tgif1	83.53	3.42694	0.418041	8.19762	2.45195e-16	2.94847e-14
Col16a1	707.831	1.67558	0.20452	8.19271	2.55405e-16	3.05264e-14
Ifitm3	293.665	2.0055	0.245113	8.18194	2.79315e-16	3.3183e-14
Gm24187	63.1933	4.43112	0.542246	8.1718	3.03821e-16	3.58782e-14
Pbxip1	1793.91	1.39185	0.171064	8.13643	4.07112e-16	4.77896e-14
Tagln2	396.062	2.50853	0.308451	8.13267	4.19924e-16	4.90019e-14
Lipa	822.896	1.98326	0.244284	8.11864	4.7143e-16	5.46886e-14
Lum	194.231	3.31499	0.409372	8.09774	5.59896e-16	6.4196e-14
Axl	1384.86	1.37879	0.170255	8.0984	5.56885e-16	6.4196e-14
Ly9	88.3943	7.7282	0.955295	8.08985	5.9736e-16	6.80956e-14
Vat1	998.134	1.78622	0.220845	8.08813	6.05875e-16	6.86693e-14
Cd93	432.19	2.16468	0.267731	8.08528	6.20207e-16	6.9892e-14
Akna	112.743	2.08665	0.258992	8.05684	7.8292e-16	8.77271e-14
Sipa1	455.455	1.47198	0.182908	8.04765	8.43986e-16	9.40353e-14
Ncf4	121.347	4.27624	0.531608	8.04398	8.69699e-16	9.63558e-14
Thbs1	91.2693	2.98042	0.371782	8.01659	1.08722e-15	1.19117e-13
Jak3	312.771	1.92515	0.240139	8.01683	1.0851e-15	1.19117e-13
Mafb	1076.72	1.23096	0.153689	8.00937	1.15294e-15	1.2562e-13
Plxnb2	1338.66	1.45828	0.182715	7.98117	1.4495e-15	1.57064e-13
Hcls1	247.483	2.44955	0.307217	7.97334	1.54439e-15	1.66431e-13
Mki67	173.246	3.6387	0.459191	7.92417	2.29681e-15	2.46171e-13
Col4a1	2454.13	1.76823	0.223203	7.92209	2.33555e-15	2.48969e-13
Plcg2	185.882	2.36975	0.299594	7.90987	2.57659e-15	2.73187e-13
Mcm3	107.362	2.27227	0.287716	7.89759	2.84343e-15	2.99868e-13
Vav1	254.303	2.71056	0.34393	7.88114	3.24399e-15	3.40291e-13
Col3a1	2530.57	6.23516	0.793641	7.8564	3.95335e-15	4.12508e-13
Cd22	75.1027	7.48483	0.954848	7.83876	4.55009e-15	4.72275e-13
Gpr137b	600.052	1.98151	0.253191	7.82614	5.0308e-15	5.19437e-13
Fam20c	1328.09	1.62809	0.208186	7.82038	5.26649e-15	5.4094e-13
Tgm1	52.2039	4.52137	0.57925	7.80556	5.92382e-15	6.02184e-13
Ifi44	90.2673	3.01619	0.386407	7.80573	5.91574e-15	6.02184e-13
Fes	244.063	2.71568	0.349001	7.7813	7.17849e-15	7.25984e-13
Arrb2	927.425	1.44403	0.185658	7.77792	7.37256e-15	7.41807e-13
Renbp	193.108	3.20991	0.412767	7.77657	7.45191e-15	7.45985e-13
Itgb2	406.947	4.01505	0.517208	7.76294	8.29814e-15	8.26503e-13
Ikzf1	188.51	2.20746	0.285319	7.73682	1.01935e-14	1.01018e-12
Anxa4	437.308	2.07145	0.268027	7.72849	1.08831e-14	1.07313e-12
Arhgap30	250.956	2.66468	0.346709	7.68562	1.52255e-14	1.49384e-12
Serpine1	85.8221	3.19523	0.416003	7.68079	1.58115e-14	1.54365e-12
P2ry6	182.307	2.34542	0.305524	7.67671	1.63222e-14	1.58567e-12
Tnfrsf1a	318.434	2.19925	0.287279	7.65547	1.92604e-14	1.86193e-12
Il10ra	261.105	1.99067	0.260289	7.64793	2.04243e-14	1.96481e-12
Nrros	221.584	2.19164	0.287375	7.62639	2.41413e-14	2.31112e-12
Ptafr	102.532	3.17023	0.416449	7.61252	2.68795e-14	2.56083e-12
Fcgr1	232.21	2.08722	0.275318	7.58111	3.42615e-14	3.24842e-12
Col1a1	3246.22	5.08327	0.673754	7.54469	4.53353e-14	4.27779e-12
Lgals9	301.013	2.27825	0.302461	7.53239	4.98213e-14	4.67447e-12
Wdfy4	172.947	1.93313	0.25666	7.53188	5.00133e-14	4.67447e-12
Lars2	10189.2	3.64369	0.484307	7.52352	5.33189e-14	4.95992e-12
Cmtm3	394.652	2.35318	0.313333	7.51015	5.90584e-14	5.44248e-12
Slc29a3	579.233	1.31959	0.176104	7.49326	6.71858e-14	6.16265e-12
S100a11	124.966	3.42023	0.457658	7.47333	7.81895e-14	7.13878e-12
Ms4a6c	57.0889	4.92125	0.660992	7.44526	9.67563e-14	8.79323e-12
Nid2	116.672	2.14913	0.289124	7.43326	1.05956e-13	9.58517e-12
Cd109	57.6885	3.03743	0.410126	7.40608	1.30085e-13	1.17141e-11
Ifi27	435.452	1.07112	0.144666	7.40407	1.32078e-13	1.18396e-11
Cyp4v3	178.051	1.62241	0.219166	7.40266	1.33483e-13	1.19114e-11
Pon3	110.219	3.08431	0.4173	7.39111	1.45609e-13	1.29349e-11
Clec5a	141.139	3.23117	0.43725	7.38976	1.47097e-13	1.30085e-11
Tnfaip2	89.4346	2.80425	0.37998	7.37998	1.58314e-13	1.3938e-11
Stom	447.3	1.88344	0.255279	7.37796	1.60737e-13	1.40885e-11
Slco2b1	388.09	1.16623	0.158152	7.37413	1.65423e-13	1.4435e-11
Lilr4b	428.158	8.74195	1.18568	7.37293	1.66915e-13	1.4501e-11
Col7a1	239.217	2.89611	0.393916	7.35211	1.95098e-13	1.68014e-11
Rab32	79.5207	3.41869	0.465156	7.34954	1.98883e-13	1.70135e-11
Igfbp5	5215.99	1.28952	0.175462	7.34927	1.99286e-13	1.70135e-11
Klf12	394.612	-1.61641	0.220305	-7.33716	2.1818e-13	1.85463e-11
Tpm4	718.713	1.73312	0.236627	7.32428	2.40192e-13	2.03297e-11
Inpp5d	670.221	1.41537	0.193642	7.3092	2.68731e-13	2.26481e-11
Tlr1	185.517	1.55044	0.212287	7.30353	2.80318e-13	2.33256e-11
H2-T23	289.04	1.506	0.206193	7.30385	2.7965e-13	2.33256e-11
Tspo	73.3688	2.72799	0.374057	7.29298	3.0318e-13	2.50168e-11
Trim30a	85.7382	2.20966	0.302963	7.29351	3.01986e-13	2.50168e-11
Ahnak	871.516	1.3833	0.189798	7.2883	3.13883e-13	2.5792e-11
Gns	3744.75	1.23395	0.169678	7.27231	3.53394e-13	2.87987e-11
1810011H11Rik	60.0817	3.82894	0.528393	7.24638	4.28052e-13	3.47392e-11
Hpgds	399.975	1.62223	0.223976	7.24285	4.39344e-13	3.55094e-11
Bin2	190.159	1.57821	0.218136	7.23495	4.65687e-13	3.7485e-11
Btk	100.476	2.96776	0.410403	7.23133	4.78282e-13	3.83423e-11
Sparc	6163.23	1.38576	0.191656	7.23042	4.81499e-13	3.84439e-11
Cavin1	572.36	1.33542	0.184823	7.22538	4.99703e-13	3.97365e-11
Necap2	787.477	1.30292	0.180851	7.20441	5.82949e-13	4.617e-11
Pik3ap1	103.068	2.52806	0.350951	7.20346	5.87034e-13	4.63076e-11
Cd36	718.438	8.04854	1.12046	7.18327	6.80644e-13	5.3108e-11
Tbxas1	172.98	3.02313	0.420824	7.18384	6.77789e-13	5.3108e-11
Tgfbi	158.97	2.49106	0.346794	7.18313	6.81321e-13	5.3108e-11
Ifi202b	32.2807	5.0099	0.697842	7.17913	7.01557e-13	5.40864e-11
Serpinh1	500.92	2.16681	0.301825	7.17903	7.021e-13	5.40864e-11
Npl	171.066	2.11219	0.294545	7.17102	7.44393e-13	5.71213e-11
Igf1	642.72	1.58871	0.22159	7.16957	7.52327e-13	5.74156e-11
Glmp	875.495	1.41761	0.19783	7.16578	7.73452e-13	5.86663e-11
Apod	1960.21	1.06023	0.148262	7.15103	8.61263e-13	6.48281e-11
Man2b2	892.61	1.40159	0.196087	7.1478	8.8179e-13	6.61209e-11
C5ar1	35.2651	4.48281	0.628347	7.13429	9.72864e-13	7.26736e-11
Adam8	523.301	3.38001	0.474853	7.118	1.09502e-12	8.149e-11
Pik3cg	134.005	1.66302	0.233669	7.11701	1.10295e-12	8.17714e-11
Cd52	73.9765	3.65194	0.513404	7.11319	1.13392e-12	8.3753e-11
Flnc	90.8484	2.99942	0.421986	7.10788	1.1784e-12	8.67133e-11
Cd300lf	73.0376	8.05195	1.13682	7.0829	1.41173e-12	1.03342e-10
Csf1	667.945	1.56515	0.220985	7.08259	1.41485e-12	1.03342e-10
Zc3hav1	200.242	2.07343	0.293035	7.0757	1.48695e-12	1.08207e-10
Mdfic	210.373	2.48618	0.352202	7.05897	1.67742e-12	1.21174e-10
Tgm2	250.48	1.92492	0.273691	7.03321	2.01838e-12	1.45272e-10
Mgst1	122.848	2.96264	0.422207	7.01704	2.26613e-12	1.61337e-10
Rhoc	332.493	1.64605	0.234614	7.016	2.28316e-12	1.61965e-10
Arap3	302.912	1.55415	0.221669	7.01111	2.36441e-12	1.67128e-10
Emp3	126.581	2.63631	0.377145	6.99018	2.74542e-12	1.93366e-10
Lcp1	908.057	3.78523	0.542689	6.97494	3.06005e-12	2.14759e-10
Itgax	298.41	5.84855	0.83907	6.97028	3.1632e-12	2.21211e-10
Gbp2b	95.954	2.3362	0.33598	6.95339	3.56607e-12	2.47629e-10
Apbb1ip	245.327	2.23448	0.321427	6.95177	3.60727e-12	2.48738e-10
Pdpn	310.98	1.81247	0.260718	6.95182	3.60594e-12	2.48738e-10
Arhgap25	472.096	1.1948	0.171906	6.95032	3.64448e-12	2.50428e-10
Acp5	50.7088	4.3712	0.629523	6.94366	3.82057e-12	2.61616e-10
Gsdmd	134.454	2.44405	0.352103	6.94131	3.88475e-12	2.65091e-10
Msn	1113.34	2.79636	0.403031	6.93833	3.96767e-12	2.69815e-10
Psmb9	49.4145	2.78097	0.4013	6.92989	4.21164e-12	2.85422e-10
Ptx3	35.5743	4.94769	0.714622	6.9235	4.40607e-12	2.97576e-10
AB124611	46.0882	4.41806	0.638751	6.91671	4.62242e-12	3.11122e-10
Rab3il1	356.855	1.69027	0.244394	6.91617	4.64032e-12	3.11265e-10
Rin2	1098.59	1.31549	0.191274	6.87754	6.0894e-12	4.0434e-10
Csf2ra	603.431	1.64976	0.240249	6.86688	6.56195e-12	4.34256e-10
Gltp	672.61	1.07172	0.156087	6.86614	6.59606e-12	4.35053e-10
H2-T24	195.924	1.58512	0.231025	6.86128	6.8248e-12	4.48639e-10
Fli1	173.247	2.04785	0.298738	6.855	7.13146e-12	4.67241e-10
Gm26917	1442.06	4.06259	0.593163	6.84903	7.43515e-12	4.85525e-10
Slc37a2	430.93	3.44056	0.502472	6.84728	7.5269e-12	4.88283e-10
Elf4	94.9688	2.81722	0.41143	6.8474	7.52043e-12	4.88283e-10
Sp110	96.0604	3.18334	0.465219	6.84268	7.77278e-12	5.0258e-10
Casp8	142.47	2.27877	0.333088	6.84134	7.84552e-12	5.05626e-10
Tpp1	2026.12	1.06744	0.156055	6.84019	7.90863e-12	5.08033e-10
Ppic	176.367	2.5765	0.376713	6.83944	7.95055e-12	5.09067e-10
Ms4a6b	80.1205	3.04865	0.445776	6.83897	7.97666e-12	5.09086e-10
Col6a2	931.339	1.59114	0.233431	6.81632	9.34023e-12	5.94189e-10
Cotl1	1440.47	2.71855	0.398932	6.81458	9.45379e-12	5.9948e-10
Gabrb2	2008.93	-1.34691	0.197688	-6.81331	9.53779e-12	6.02868e-10
Pmp22	671.811	1.62927	0.239302	6.80844	9.86656e-12	6.21656e-10
Aif1	199.821	1.44836	0.212888	6.80339	1.02183e-11	6.41767e-10
Arg1	34.7266	5.37846	0.791738	6.79323	1.09653e-11	6.86494e-10
5430427O19Rik	32.4252	5.01553	0.738413	6.79231	1.10356e-11	6.88709e-10
Nlrc5	40.8765	3.45145	0.509003	6.7808	1.19509e-11	7.43482e-10
Tmem176a	419.796	1.41372	0.208777	6.77145	1.27495e-11	7.90667e-10
Clec12a	44.435	5.7268	0.846908	6.762	1.36096e-11	8.41363e-10
Arhgap9	61.9928	3.88282	0.574251	6.76154	1.36536e-11	8.41444e-10
Emilin1	191.268	2.86538	0.424626	6.74802	1.49878e-11	9.20795e-10
Anxa5	1393.16	1.0623	0.15774	6.73451	1.64483e-11	1.00738e-09
Cd72	88.0073	3.91548	0.5818	6.72994	1.69732e-11	1.03311e-09
Tyk2	488.302	1.04371	0.155076	6.73029	1.6933e-11	1.03311e-09
Serpinf1	424.101	1.59535	0.237207	6.72556	1.74916e-11	1.06139e-09
Ltbr	175.809	2.00534	0.298213	6.72455	1.76139e-11	1.06553e-09
Apoc1	33.8987	3.55623	0.529314	6.71857	1.83521e-11	1.10342e-09
Rhbdf2	79.4916	3.25506	0.486137	6.69577	2.14537e-11	1.28598e-09
Cd48	55.8381	2.98615	0.446282	6.69116	2.2141e-11	1.32316e-09
Gusb	709.918	3.13498	0.468979	6.68469	2.31414e-11	1.37877e-09
Lilrb4a	159.601	6.30961	0.94461	6.67959	2.39617e-11	1.42334e-09
B4galt1	291.952	1.97665	0.296044	6.67688	2.44076e-11	1.44547e-09
Uap1l1	443.994	1.35765	0.203397	6.67486	2.4746e-11	1.46113e-09
Tmem176b	506.384	1.25394	0.188615	6.64815	2.96792e-11	1.74717e-09
Plcb2	162.281	2.05286	0.30893	6.64507	3.03071e-11	1.77883e-09
Hpse	214.79	2.47918	0.373229	6.64251	3.08396e-11	1.80471e-09
Gm45884	523.854	-1.78691	0.269415	-6.63255	3.29936e-11	1.92505e-09
Pnpla7	552.407	1.62613	0.245201	6.63183	3.31542e-11	1.92871e-09
Unc13c	371.773	-1.00855	0.152108	-6.63051	3.34522e-11	1.94033e-09
Runx1	94.1575	3.1109	0.469563	6.62509	3.47039e-11	2.00703e-09
Cpxm1	265.408	1.77815	0.268418	6.62456	3.48275e-11	2.00829e-09
Fermt3	190.517	2.32964	0.352241	6.61375	3.7471e-11	2.15442e-09
Gpr137b-ps	541.793	1.31316	0.198687	6.60919	3.8642e-11	2.21529e-09
Frrs1	101.036	2.42757	0.367415	6.60718	3.91722e-11	2.23918e-09
Steap4	33.7835	4.12917	0.626415	6.59175	4.3467e-11	2.47035e-09
Tlr2	107.214	3.40064	0.516311	6.58642	4.50554e-11	2.55327e-09
Cd63-ps	107.383	2.4229	0.368101	6.58216	4.63648e-11	2.61995e-09
Gng7	1632.67	-1.02275	0.155414	-6.58078	4.67982e-11	2.63688e-09
Naip2	61.0654	3.42709	0.521536	6.57115	4.99281e-11	2.80522e-09
Glipr1	51.1581	4.09018	0.622719	6.56827	5.09038e-11	2.85191e-09
Ccl3	37.0749	5.74724	0.877434	6.55006	5.75142e-11	3.20406e-09
Plau	1268.53	2.95189	0.451629	6.5361	6.31419e-11	3.49781e-09
Ms4a7	126.898	5.61438	0.860109	6.52753	6.68652e-11	3.69369e-09
Parp9	153.537	1.82174	0.279128	6.52654	6.73082e-11	3.70778e-09
Cyba	393.087	4.40573	0.675278	6.52433	6.83075e-11	3.75235e-09
Col10a1	51.4429	5.94063	0.910712	6.52306	6.8887e-11	3.77367e-09
Plod1	638.827	1.58445	0.242957	6.52153	6.95927e-11	3.80177e-09
Irf5	145.279	2.2	0.338591	6.49753	8.16489e-11	4.43581e-09
Sorbs3	731.122	1.14881	0.176895	6.49431	8.3413e-11	4.5192e-09
Loxl1	120.536	2.66947	0.411214	6.49168	8.48846e-11	4.58633e-09
Ctse	32.0729	6.25454	0.965691	6.47675	9.37223e-11	5.02255e-09
Pdlim4	146.754	1.79359	0.277014	6.47473	9.49845e-11	5.06268e-09
Slc43a3	45.1601	4.29117	0.663327	6.46917	9.85451e-11	5.22421e-09
Lamp1	6604.47	1.10915	0.171572	6.46462	1.01555e-10	5.36934e-09
Enpp1	175.519	2.94109	0.45633	6.44509	1.1553e-10	6.09191e-09
Rrbp1	1770.79	1.25541	0.194856	6.44276	1.17322e-10	6.16989e-09
Cpt1a	865.639	1.13643	0.17652	6.43797	1.21079e-10	6.35054e-09
Cd300a	166.577	4.90614	0.763551	6.42542	1.31504e-10	6.87901e-09
Mylip	602.231	1.12332	0.174979	6.41977	1.3648e-10	7.10166e-09
Col6a3	289.928	2.221	0.346148	6.41633	1.39601e-10	7.24493e-09
Hck	51.345	3.07623	0.479805	6.41142	1.44173e-10	7.46254e-09
Selenop	5973.69	1.10095	0.171781	6.40907	1.46413e-10	7.55865e-09
Pltp	628.291	1.37496	0.214629	6.40623	1.49164e-10	7.68057e-09
Ctsl	5119.81	2.6242	0.41061	6.39098	1.64823e-10	8.46477e-09
Irf9	315.509	1.23374	0.193151	6.38743	1.68694e-10	8.64106e-09
Zfp871	193.285	-1.60731	0.25174	-6.38477	1.7165e-10	8.76973e-09
Tspan4	208.839	1.76614	0.276755	6.38162	1.75228e-10	8.92412e-09
Acvrl1	296.349	1.17053	0.183431	6.38131	1.75577e-10	8.92412e-09
Ppp1r18	291.962	1.71005	0.268442	6.37028	1.88686e-10	9.56575e-09
Ikbke	100.019	2.58784	0.406308	6.36916	1.90071e-10	9.61127e-09
Fuca1	754.457	1.07709	0.169151	6.36762	1.91986e-10	9.68327e-09
Tep1	200.846	1.47649	0.232621	6.3472	2.19274e-10	1.10314e-08
Arhgdib	125.859	1.87203	0.295507	6.33498	2.37373e-10	1.19115e-08
Adcy7	537.337	1.64433	0.259911	6.32653	2.50739e-10	1.25503e-08
Col1a2	3457.41	4.13821	0.654828	6.31954	2.62337e-10	1.30976e-08
Plek	1141.83	2.83495	0.448847	6.31608	2.68275e-10	1.33602e-08
Fbln1	258.496	2.32241	0.367994	6.311	2.77234e-10	1.3737e-08
Tubb6	133.412	2.27474	0.360424	6.3113	2.76697e-10	1.3737e-08
A630001G21Rik	85.8567	2.27385	0.361734	6.28597	3.25807e-10	1.61033e-08
Pros1	480.196	1.79155	0.286619	6.25063	4.0881e-10	2.01553e-08
Rhbdf1	313.63	1.20389	0.192664	6.24865	4.1401e-10	2.03608e-08
B430306N03Rik	46.5532	3.97876	0.636884	6.24723	4.17798e-10	2.0496e-08
Ushbp1	189.258	1.26963	0.203759	6.23107	4.63264e-10	2.25581e-08
Cx3cr1	1147.69	1.12007	0.179773	6.23046	4.65068e-10	2.25902e-08
Edem2	718.639	1.37262	0.220529	6.22422	4.83953e-10	2.34497e-08
Cebpa	358.143	1.93685	0.311332	6.22118	4.93414e-10	2.38496e-08
Gm48062	322.786	-1.11221	0.179287	-6.20349	5.52241e-10	2.66277e-08
Cybrd1	117.466	2.50058	0.403166	6.20236	5.56231e-10	2.67547e-08
Cd300lb	49.8946	8.38355	1.35297	6.19639	5.77711e-10	2.77203e-08
Mlph	96.976	1.6851	0.27207	6.19364	5.87898e-10	2.81406e-08
Pik3r5	191.995	2.10013	0.339846	6.17965	6.42444e-10	3.0603e-08
Naip5	94.2845	2.96247	0.481767	6.14919	7.78802e-10	3.69201e-08
Ecm1	287.787	1.52389	0.248342	6.13627	8.44802e-10	3.98573e-08
Sgpl1	1387.01	1.39931	0.228212	6.13161	8.69919e-10	4.09443e-08
Mvp	173.59	1.679	0.274198	6.12331	9.16498e-10	4.30339e-08
Lox	222.122	3.95372	0.646108	6.11929	9.39955e-10	4.40305e-08
Akr1b8	58.8178	3.6824	0.602479	6.11208	9.83411e-10	4.5957e-08
Irf7	80.7224	2.41735	0.395769	6.10798	1.00902e-09	4.69314e-08
St14	30.1317	4.24193	0.696417	6.09107	1.12158e-09	5.18738e-08
Dhrs3	571.304	1.45821	0.239411	6.09084	1.12317e-09	5.18738e-08
Hacd4	210.453	1.76146	0.290376	6.06612	1.31034e-09	6.0236e-08
Kcna1	1222.12	-1.05028	0.173266	-6.06169	1.34699e-09	6.17768e-08
Il4ra	164.045	2.06866	0.341497	6.05761	1.38156e-09	6.32152e-08
Hvcn1	55.0028	2.49514	0.412344	6.05112	1.43845e-09	6.56658e-08
Ryr1	271.226	-1.10541	0.182712	-6.04998	1.44866e-09	6.59795e-08
Tln1	1503.56	1.27546	0.211188	6.03945	1.54636e-09	7.01052e-08
Serping1	180.496	2.00482	0.332429	6.03084	1.63113e-09	7.37788e-08
S100a6	216.629	1.8095	0.300285	6.02595	1.68122e-09	7.56973e-08
Gngt2	89.0443	2.72756	0.453167	6.01889	1.7562e-09	7.87136e-08
Rps6ka1	242.475	1.05366	0.175053	6.01908	1.75416e-09	7.87136e-08
Tap1	94.3843	1.63489	0.271735	6.0165	1.78234e-09	7.97041e-08
Drd1	183.782	-2.02726	0.338512	-5.98874	2.11468e-09	9.41389e-08
Plxdc2	938.146	1.13162	0.189247	5.97957	2.23727e-09	9.93722e-08
Slc12a7	215.319	1.95273	0.327186	5.96828	2.39775e-09	1.06261e-07
Gbp3	203.442	1.33482	0.22379	5.96459	2.45244e-09	1.08198e-07
Lsp1	194.466	2.0637	0.346455	5.95662	2.57512e-09	1.13357e-07
Milr1	40.1702	6.58515	1.10621	5.95288	2.63464e-09	1.15206e-07
Hk3	152.029	5.0474	0.84787	5.95303	2.63215e-09	1.15206e-07
Arap1	363.815	1.67164	0.280793	5.95329	2.62811e-09	1.15206e-07
Cav1	438.105	1.21464	0.20416	5.94945	2.69045e-09	1.17386e-07
Sgsh	169.18	1.5106	0.254238	5.94168	2.82108e-09	1.22813e-07
Sp100	178.156	1.75995	0.296509	5.93556	2.92835e-09	1.27203e-07
Irgm1	284.883	1.0416	0.175873	5.92247	3.17147e-09	1.36859e-07
Pgghg	151.489	1.28771	0.217731	5.91422	3.33461e-09	1.43585e-07
Soat1	644.95	1.39259	0.235586	5.91119	3.39655e-09	1.45933e-07
Bgn	1022.15	3.23813	0.547837	5.91075	3.40555e-09	1.46002e-07
Cd200r1	63.0783	2.75132	0.465646	5.90862	3.44993e-09	1.47584e-07
Asb10	23.6429	4.34769	0.736052	5.90678	3.48868e-09	1.48918e-07
Loxl2	54.9512	3.60151	0.610418	5.90007	3.63338e-09	1.5476e-07
Bcl3	31.6255	3.82879	0.649412	5.89578	3.72907e-09	1.57774e-07
Ctsb	24426.6	1.88822	0.320672	5.88833	3.9012e-09	1.64274e-07
Rab7b	88.0468	2.74084	0.465893	5.88298	4.02951e-09	1.68724e-07
Samsn1	55.17	2.70486	0.459777	5.88297	4.02965e-09	1.68724e-07
Enpp6	332.485	1.14582	0.194865	5.88007	4.10097e-09	1.71346e-07
Cln5	358.573	1.26314	0.214902	5.87778	4.15797e-09	1.7336e-07
Ifi204	25.5819	5.14824	0.87683	5.87143	4.32051e-09	1.79757e-07
Ttr	27.4161	-5.0987	0.86872	-5.86921	4.3788e-09	1.81799e-07
Cchcr1	212.728	1.09925	0.187459	5.86397	4.51927e-09	1.86844e-07
Emp1	326.099	4.85849	0.831125	5.84568	5.04493e-09	2.07706e-07
Erg	157.354	1.59564	0.273207	5.8404	5.20748e-09	2.13951e-07
Anpep	424.236	3.2566	0.558063	5.83553	5.36197e-09	2.19841e-07
Adgrl4	428.787	1.08267	0.185635	5.83225	5.46863e-09	2.23749e-07
Fxyd1	390.335	1.30589	0.22405	5.82859	5.58984e-09	2.27763e-07
Pear1	176.529	1.58524	0.272097	5.82602	5.67658e-09	2.3082e-07
Lama5	346.694	1.11487	0.191533	5.82077	5.85755e-09	2.37689e-07
Cd38	130.869	2.7665	0.475553	5.81744	5.97564e-09	2.41983e-07
Gm44250	145.203	1.98304	0.341067	5.81421	6.09224e-09	2.46199e-07
Dpp7	601.197	1.13125	0.194591	5.81346	6.11936e-09	2.46789e-07
Chek2	49.0583	2.4917	0.428795	5.81093	6.21279e-09	2.50046e-07
Plekhg2	197.907	1.47041	0.253654	5.79694	6.7537e-09	2.70162e-07
Apobr	67.0964	3.27418	0.56489	5.79613	6.78629e-09	2.70916e-07
Gm18609	270.007	-1.33639	0.230639	-5.79432	6.86002e-09	2.73306e-07
Cmtm7	60.8703	2.13448	0.368445	5.7932	6.90598e-09	2.74582e-07
Sqor	116.601	1.8489	0.31922	5.79192	6.95857e-09	2.76116e-07
Vamp8	150.358	1.66238	0.287547	5.78125	7.41474e-09	2.92452e-07
Uaca	423.79	1.52579	0.263998	5.77955	7.49013e-09	2.94836e-07
Hist1h4d	19.7503	7.9962	1.38413	5.77705	7.60214e-09	2.98055e-07
Tmem154	35.4663	3.07487	0.53342	5.76444	8.19272e-09	3.20573e-07
Cd86	103.752	1.77342	0.307715	5.76317	8.25463e-09	3.22356e-07
Lrmp	118.31	2.13461	0.370427	5.76257	8.28411e-09	3.22867e-07
Gps2	466.383	1.04514	0.181819	5.74825	9.01698e-09	3.49359e-07
Cdk1	23.3773	5.04365	0.877875	5.7453	9.17594e-09	3.53435e-07
Def6	92.0661	2.06195	0.359106	5.74191	9.36136e-09	3.59874e-07
Myo7a	112.395	2.3943	0.417327	5.73722	9.62451e-09	3.68553e-07
Col12a1	629.914	1.56579	0.273029	5.73489	9.7573e-09	3.72914e-07
Aspg	143.523	1.50205	0.262159	5.72955	1.00699e-08	3.84119e-07
Rbm47	45.2639	3.48988	0.61022	5.71904	1.07127e-08	4.07848e-07
Casp4	31.1171	2.91856	0.510504	5.71701	1.08412e-08	4.11945e-07
Sp140	30.2243	3.69378	0.646677	5.71194	1.11692e-08	4.23593e-07
Cln3	321.532	1.4188	0.248462	5.71034	1.1275e-08	4.26782e-07
Itga5	233.431	1.9926	0.349092	5.70795	1.14348e-08	4.31178e-07
Aff2	130.531	-1.74356	0.305635	-5.70472	1.16532e-08	4.38576e-07
Lpxn	56.2159	2.56156	0.449085	5.70396	1.17052e-08	4.38857e-07
Wipf1	403.791	1.12338	0.196942	5.7041	1.16958e-08	4.38857e-07
Myo1g	39.7852	3.90872	0.685419	5.70267	1.17944e-08	4.40525e-07
Lin28b	102.938	-1.55545	0.272925	-5.6992	1.20373e-08	4.48746e-07
Lrp5	281.14	1.20301	0.211307	5.6932	1.24682e-08	4.63935e-07
Hal	97.7626	6.17643	1.08552	5.68985	1.27151e-08	4.7223e-07
Nfam1	135.452	2.27337	0.39967	5.68811	1.28453e-08	4.75276e-07
Nfe2l2	486.078	1.55675	0.274023	5.68109	1.33842e-08	4.94288e-07
Ada	48.3179	3.09373	0.54569	5.66939	1.43307e-08	5.26286e-07
Prom1	529.655	1.03782	0.183048	5.66962	1.43111e-08	5.26286e-07
Xkr4	179.095	-1.52357	0.268782	-5.66843	1.44113e-08	5.28263e-07
Top2a	100.127	3.11144	0.54905	5.66695	1.45359e-08	5.30855e-07
Lamb2	687.43	1.02845	0.182021	5.65018	1.6028e-08	5.8319e-07
Iqgap3	47.4947	3.26967	0.578837	5.64869	1.61675e-08	5.87181e-07
Tie1	272.603	1.3802	0.244558	5.64363	1.66498e-08	6.02477e-07
Rasgrp3	542.972	1.06754	0.18943	5.63554	1.74506e-08	6.29148e-07
Adamts12	57.3906	3.25893	0.578539	5.63304	1.77063e-08	6.37199e-07
Ostf1	386.641	1.5653	0.278136	5.62782	1.82502e-08	6.54386e-07
Il6ra	166.896	1.33501	0.23758	5.6192	1.9184e-08	6.85443e-07
Ehd2	189.241	1.34693	0.239717	5.61885	1.92228e-08	6.85521e-07
Was	76.8283	2.09848	0.373774	5.61431	1.97347e-08	7.02507e-07
Cyp1b1	271.959	3.51246	0.626414	5.60725	2.0557e-08	7.30459e-07
Pcolce	263.579	1.99416	0.35609	5.60017	2.14141e-08	7.58181e-07
Ehd4	376.412	1.38123	0.247025	5.59145	2.25181e-08	7.95841e-07
Idi1	133.798	-1.38745	0.248373	-5.58616	2.32151e-08	8.19008e-07
Gpr183	85.3946	2.41251	0.432286	5.58082	2.39391e-08	8.41538e-07
Oasl2	115.459	2.1003	0.37684	5.57346	2.49731e-08	8.74208e-07
Gpsm3	56.8398	2.66576	0.478497	5.57111	2.53115e-08	8.83483e-07
Slc2a9	33.6371	3.21476	0.578577	5.55632	2.75527e-08	9.58319e-07
Hhex	70.8175	2.30165	0.414546	5.55222	2.82062e-08	9.75886e-07
Gm16185	138.33	-1.41841	0.255455	-5.5525	2.81609e-08	9.75886e-07
Gm43980	191.392	-1.09056	0.196622	-5.5465	2.91442e-08	1.00481e-06
Il7r	87.2755	2.36914	0.427515	5.54166	2.99614e-08	1.02939e-06
Mrc2	390.062	1.6002	0.288792	5.54101	3.0073e-08	1.03143e-06
Il13ra1	186.101	1.65408	0.298769	5.53633	3.08883e-08	1.05755e-06
Hspg2	339.639	1.55742	0.282225	5.51837	3.4215e-08	1.16538e-06
Col27a1	264.192	1.23918	0.224743	5.51376	3.51256e-08	1.19433e-06
Atp6v0d2	94.028	9.30001	1.68688	5.51316	3.52449e-08	1.19487e-06
Itpripl1	57.0082	2.35072	0.42639	5.51307	3.52626e-08	1.19487e-06
Rxrg	82.9298	-2.46527	0.448121	-5.50135	3.76897e-08	1.27492e-06
Cmklr1	64.0442	2.55094	0.46401	5.49759	3.85026e-08	1.30019e-06
Hic1	95.8123	1.73363	0.315626	5.49269	3.95863e-08	1.33222e-06
Dap	210.907	1.93329	0.352071	5.49121	3.99199e-08	1.34116e-06
Acer2	183.326	1.13831	0.20735	5.48982	4.02341e-08	1.34713e-06
Slfn5	224.027	1.53088	0.278881	5.48936	4.03394e-08	1.34836e-06
Tmem173	116.816	1.81514	0.330977	5.48419	4.15373e-08	1.38371e-06
Efemp2	198.255	1.37189	0.250234	5.48243	4.19513e-08	1.39515e-06
Scara3	899.833	1.08121	0.197232	5.48192	4.20738e-08	1.39686e-06
Atf3	103.556	5.38732	0.983172	5.47952	4.26469e-08	1.41351e-06
Tor4a	102.132	2.15809	0.394148	5.47534	4.36677e-08	1.44353e-06
Col5a3	141.224	2.00313	0.365854	5.47521	4.3699e-08	1.44353e-06
Litaf	434.411	1.57882	0.288444	5.47358	4.41039e-08	1.45447e-06
Aim2	116.65	2.36302	0.432201	5.4674	4.56693e-08	1.50358e-06
Mmp13	103.636	7.92733	1.45085	5.46393	4.65708e-08	1.52816e-06
Slc16a10	158.607	1.51799	0.278249	5.45551	4.88314e-08	1.59702e-06
Procr	49.64	2.3354	0.428536	5.44971	5.04527e-08	1.64732e-06
Lrrc25	46.6796	2.53264	0.46489	5.44783	5.09867e-08	1.662e-06
1500015O10Rik	48.7654	2.21809	0.407676	5.44083	5.30333e-08	1.72302e-06
Ccl9	30.78	4.54018	0.835677	5.43294	5.54329e-08	1.79212e-06
Il1r1	161.441	1.6245	0.299578	5.42264	5.87259e-08	1.88929e-06
Tm4sf1	224.581	1.19236	0.219883	5.42269	5.87086e-08	1.88929e-06
Galnt15	66.4205	2.11761	0.39058	5.42171	5.9032e-08	1.89604e-06
Ugt1a7c	26.1811	3.4246	0.632609	5.41346	6.1818e-08	1.9823e-06
AI427809	24.8935	5.8941	1.08929	5.41093	6.26974e-08	2.00723e-06
Itpripl2	107.295	1.65892	0.30664	5.41	6.30251e-08	2.01445e-06
Piezo1	292.697	1.18743	0.220095	5.39509	6.84883e-08	2.17497e-06
Cd200r4	57.7068	3.09236	0.573432	5.39273	6.93945e-08	2.19815e-06
Tnfaip8l2	77.8593	2.44863	0.454813	5.38382	7.29217e-08	2.29546e-06
Cspg4	537.261	1.12717	0.209427	5.38215	7.36018e-08	2.31131e-06
Tes	92.0869	1.71609	0.319284	5.3748	7.66694e-08	2.40381e-06
Ecscr	77.4142	1.89204	0.352578	5.3663	8.03673e-08	2.51176e-06
Mfap4	145.132	1.93937	0.361616	5.36307	8.18205e-08	2.55313e-06
Psmb8	31.7343	3.09823	0.577783	5.36227	8.21809e-08	2.56033e-06
Dennd1c	77.778	1.93044	0.360547	5.3542	8.59346e-08	2.67305e-06
Mxra8	190.004	1.59687	0.298445	5.35062	8.76516e-08	2.71598e-06
Lyz1	20.8059	5.60906	1.05157	5.33399	9.60768e-08	2.94213e-06
Casp12	37.2328	3.29849	0.618445	5.33353	9.6323e-08	2.94509e-06
H2-D1	659.788	2.93054	0.550688	5.3216	1.02861e-07	3.13528e-06
Etnppl	172.426	-1.69042	0.317844	-5.31839	1.04687e-07	3.18109e-06
Htra3	171.779	1.80787	0.340078	5.31605	1.06046e-07	3.21744e-06
Plaur	76.4448	2.83837	0.535093	5.30444	1.13017e-07	3.42366e-06
Gm19963	63.2097	-2.25734	0.425627	-5.30356	1.13568e-07	3.43509e-06
Xlr	50.5885	2.51931	0.477752	5.27326	1.34021e-07	4.02287e-06
Antxr2	97.6685	1.85544	0.352274	5.26703	1.38651e-07	4.15554e-06
Fcgr4	64.1419	6.81399	1.29415	5.26523	1.40011e-07	4.18992e-06
Tpcn2	109.801	2.21022	0.420043	5.2619	1.42571e-07	4.26006e-06
Psd4	49.1287	2.22156	0.422676	5.25594	1.47268e-07	4.39375e-06
Slc40a1	414.572	1.13115	0.215315	5.25345	1.49277e-07	4.44697e-06
Dynlt1-ps1	141.475	1.45254	0.276751	5.24856	1.53294e-07	4.55289e-06
Ulbp1	34.5778	3.52946	0.672509	5.2482	1.53592e-07	4.55488e-06
Osm	19.5778	6.13533	1.17013	5.24331	1.57725e-07	4.67041e-06
Adamts1	298.806	1.29522	0.247174	5.24014	1.60456e-07	4.73706e-06
Rasa4	181.96	1.92455	0.367295	5.23978	1.60767e-07	4.73915e-06
Col18a1	229.503	3.42573	0.654607	5.23326	1.66544e-07	4.89704e-06
Rgs9	376.223	-1.66235	0.317777	-5.23117	1.68438e-07	4.93577e-06
Rrm2	82.5354	1.99327	0.38182	5.22045	1.78489e-07	5.20707e-06
Slc39a8	149.664	1.26238	0.241903	5.21856	1.80321e-07	5.25274e-06
Chrna7	189.809	-1.15308	0.221186	-5.21316	1.85655e-07	5.38428e-06
Mal	2680.94	-1.00474	0.193111	-5.20291	1.9619e-07	5.6731e-06
Ifi44l	21.1943	6.26593	1.20576	5.19664	2.0292e-07	5.85058e-06
Syndig1l	67.5613	-2.72794	0.52667	-5.17961	2.22352e-07	6.39214e-06
Col14a1	139.556	1.93005	0.373118	5.17276	2.30661e-07	6.61173e-06
Pgam2	97.9531	-1.45065	0.280691	-5.16812	2.36458e-07	6.76805e-06
Cd9	1057.36	2.31526	0.448147	5.16629	2.38784e-07	6.81651e-06
Ifi203	80.4512	1.77076	0.342768	5.16605	2.39094e-07	6.81651e-06
Sat1	1271.52	1.16085	0.224735	5.16541	2.39912e-07	6.82095e-06
Trim47	95.4867	1.919	0.371623	5.16383	2.41945e-07	6.85839e-06
Tlr8	27.5216	5.5727	1.0799	5.16036	2.46473e-07	6.97373e-06
Bach2os	22.2096	3.51435	0.681981	5.15315	2.5615e-07	7.23716e-06
Fcgrt	437.917	1.08421	0.210529	5.14994	2.60569e-07	7.34097e-06
Cdh5	428.527	1.28173	0.24894	5.14873	2.62259e-07	7.36753e-06
Gpx3	280.054	1.6121	0.313359	5.14458	2.68113e-07	7.52127e-06
Hmgcs2	334.355	1.73874	0.338255	5.14032	2.74274e-07	7.65058e-06
Lrrk1	165.706	1.41884	0.276631	5.129	2.91278e-07	8.11342e-06
Lmo2	525.488	1.18929	0.232264	5.12043	3.04847e-07	8.44365e-06
Myo1e	641.431	1.11209	0.217411	5.11514	3.13506e-07	8.65917e-06
Stk26	133.873	-1.34239	0.26272	-5.10959	3.22867e-07	8.90525e-06
Gpr65	29.1268	4.82935	0.945512	5.10766	3.26181e-07	8.9841e-06
Cd74	79.1334	2.28276	0.446954	5.10738	3.2666e-07	8.98474e-06
Ccdc73	95.5023	-1.40879	0.276026	-5.10383	3.32839e-07	9.14195e-06
Ticam2	24.8111	2.97262	0.582764	5.1009	3.38046e-07	9.27205e-06
Gas2l3	92.1352	2.23371	0.438479	5.09421	3.50196e-07	9.53898e-06
Col4a5	114.724	1.5135	0.297425	5.08867	3.60591e-07	9.79506e-06
Palld	198.242	1.54583	0.304697	5.07334	3.90897e-07	1.05891e-05
H2-Q6	24.8449	4.64559	0.916476	5.06897	3.99968e-07	1.07904e-05
Bmp4	93.4352	1.45879	0.287886	5.06724	4.03628e-07	1.08594e-05
Fn1	3226.46	2.38977	0.472384	5.05897	4.21537e-07	1.13104e-05
Elk3	289.527	1.40508	0.277768	5.05846	4.22654e-07	1.13249e-05
Bub1b	26.3042	3.4565	0.686215	5.03704	4.72775e-07	1.25994e-05
Cd83	259.265	1.19192	0.236841	5.03257	4.8394e-07	1.28796e-05
Car12	345.244	-1.05655	0.210145	-5.0277	4.96405e-07	1.31281e-05
Nupr1	154.641	1.44024	0.286733	5.02292	5.0892e-07	1.34356e-05
H2-K1	58.0291	2.53919	0.505599	5.02215	5.1097e-07	1.34717e-05
Drd2	59.9635	-2.75772	0.549235	-5.02102	5.13974e-07	1.35148e-05
Hist1h1c	321.202	1.0445	0.208786	5.00275	5.65181e-07	1.47238e-05
Slfn4	21.8922	4.63575	0.927362	4.99886	5.76715e-07	1.49847e-05
Lhfpl2	881.051	2.27856	0.45602	4.99661	5.83463e-07	1.51004e-05
Zfp366	176.925	1.33118	0.266681	4.99166	5.98627e-07	1.54725e-05
Lrrc17	31.8583	3.40056	0.68168	4.98851	6.08482e-07	1.56861e-05
Bcl2l11	178.868	1.38187	0.277337	4.98263	6.27271e-07	1.61494e-05
Tmem150a	259.892	1.0233	0.205422	4.98147	6.31015e-07	1.62246e-05
Siglecf	25.7123	2.92037	0.586834	4.97649	6.47478e-07	1.66102e-05
Necab2	407.65	-1.40221	0.28177	-4.97642	6.47699e-07	1.66102e-05
Col6a6	67.4453	1.55865	0.313793	4.96714	6.79477e-07	1.73575e-05
Sh3rf2	48.1417	-2.79128	0.562486	-4.96239	6.96306e-07	1.77185e-05
Sdc1	49.1833	2.34988	0.473771	4.95995	7.0513e-07	1.79199e-05
Rcsd1	177.99	1.5722	0.317084	4.95832	7.11068e-07	1.80457e-05
Tac1	264.476	-1.08811	0.219644	-4.95396	7.27164e-07	1.84087e-05
Pla2g4a	108.603	1.5321	0.309388	4.95202	7.34468e-07	1.8546e-05
Mamdc2	101.669	1.40651	0.284359	4.94625	7.56563e-07	1.90795e-05
Adap2	185.748	1.55363	0.314123	4.94594	7.57785e-07	1.90798e-05
Lair1	307.409	1.19418	0.241455	4.94575	7.58509e-07	1.90798e-05
Mfng	76.1403	1.48937	0.301724	4.93618	7.96659e-07	1.9963e-05
Anxa2	450.273	2.45983	0.498715	4.93233	8.12528e-07	2.02364e-05
Ddx60	44.0254	1.97273	0.399995	4.93188	8.1443e-07	2.02364e-05
Tor3a	335.459	1.07047	0.217171	4.92917	8.25815e-07	2.0427e-05
Pald1	267.406	1.21444	0.246454	4.92765	8.32251e-07	2.0516e-05
Tapbp	546.821	1.1445	0.232409	4.9245	8.45776e-07	2.08234e-05
Sbno2	565.489	1.20794	0.245532	4.9197	8.66764e-07	2.1287e-05
Lbp	84.4327	2.23853	0.456448	4.90423	9.37925e-07	2.28638e-05
Sh3pxd2b	559.695	1.01984	0.207982	4.90353	9.41305e-07	2.29179e-05
Ube2c	20.5407	4.15541	0.848936	4.89484	9.83849e-07	2.39242e-05
Gm5431	32.0548	3.70793	0.758449	4.88884	1.01434e-06	2.46352e-05
Clec4d	20.6936	5.64201	1.15414	4.88852	1.01599e-06	2.46449e-05
Fmnl3	452.269	1.03312	0.211498	4.8848	1.03534e-06	2.50836e-05
Mir6236	16.3923	4.84464	0.992394	4.88178	1.05135e-06	2.54401e-05
Uba7	160.455	1.61017	0.329965	4.8798	1.06191e-06	2.56641e-05
Hyal1	84.9765	1.59944	0.327891	4.87795	1.07195e-06	2.58602e-05
Bst1	34.3976	3.49442	0.717557	4.86988	1.11664e-06	2.68195e-05
Prkd2	151.801	1.19055	0.244482	4.86967	1.11788e-06	2.68195e-05
Esyt1	414.004	1.43267	0.29435	4.86726	1.13159e-06	2.71154e-05
Obscn	125.296	-2.5179	0.51785	-4.86222	1.16078e-06	2.77475e-05
Nuak2	30.1059	3.49805	0.720027	4.85822	1.18446e-06	2.82792e-05
Dnase1l1	72.5136	2.57262	0.529944	4.85451	1.20686e-06	2.87792e-05
Htr2b	42.6691	3.70059	0.76256	4.85286	1.21696e-06	2.89851e-05
Ccl6	46.4839	2.2436	0.463176	4.84395	1.27285e-06	3.01491e-05
Pde10a	1947.08	-2.00148	0.4132	-4.84385	1.27347e-06	3.01491e-05
Bst2	97.9186	2.31847	0.479335	4.83685	1.31911e-06	3.10431e-05
Pimreg	20.1268	3.91567	0.809652	4.83623	1.32323e-06	3.10908e-05
Cd63	1753.67	2.20348	0.455634	4.83607	1.32429e-06	3.10908e-05
Gbp4	121.879	1.44875	0.300367	4.82327	1.41221e-06	3.29979e-05
Ryr3	684.515	-1.00115	0.208306	-4.80617	1.53851e-06	3.56953e-05
P4ha3	188.742	1.32455	0.275636	4.80541	1.54432e-06	3.5788e-05
Ssc5d	115.453	1.16765	0.24303	4.80455	1.55101e-06	3.59009e-05
Ms4a14	17.411	4.89975	1.02107	4.79863	1.59754e-06	3.69344e-05
Galnt4	126.315	1.22891	0.256217	4.79634	1.61591e-06	3.73154e-05
Rin3	104.225	2.00391	0.418224	4.79148	1.65559e-06	3.8187e-05
Scarf2	159.335	1.56654	0.327814	4.77875	1.76386e-06	4.05421e-05
Gbp9	176.805	1.07394	0.225235	4.7681	1.85976e-06	4.25479e-05
Dok1	63.5728	2.05601	0.432058	4.75865	1.94893e-06	4.44333e-05
Six2	28.9034	2.51937	0.529513	4.7579	1.95619e-06	4.45473e-05
Hfe	70.9991	2.52826	0.531636	4.75562	1.97842e-06	4.50017e-05
Clec2d	147.072	1.14349	0.240467	4.75528	1.98175e-06	4.50255e-05
Slc35d3	42.0147	-3.18703	0.670954	-4.74999	2.03422e-06	4.60056e-05
Knstrn	47.3668	2.56804	0.540981	4.74701	2.06443e-06	4.66354e-05
Grap	106.261	1.73685	0.367227	4.72965	2.24903e-06	5.04587e-05
Efemp1	171.606	1.30276	0.275845	4.72279	2.32633e-06	5.21336e-05
Gpr35	27.5081	2.50494	0.53088	4.71847	2.37619e-06	5.31303e-05
Clic1	346.439	2.80329	0.594646	4.71422	2.42642e-06	5.4105e-05
Arhgap4	179.241	1.12551	0.238786	4.71346	2.4354e-06	5.42082e-05
Ccr5	239.493	1.06288	0.225729	4.70867	2.49343e-06	5.52504e-05
Slc14a1	260.652	1.0192	0.216684	4.70362	2.55595e-06	5.65722e-05
Ccr2	31.2077	2.71933	0.578328	4.70205	2.5756e-06	5.68795e-05
A4galt	68.948	1.96301	0.417465	4.70222	2.57346e-06	5.68795e-05
Gstt2	77.3399	1.64271	0.349473	4.70054	2.59475e-06	5.72383e-05
Steap3	148.165	1.87988	0.39998	4.69993	2.60254e-06	5.73459e-05
Aldh3b1	160.785	1.52631	0.324973	4.69673	2.64366e-06	5.8187e-05
Gm10010	64.2217	-1.99443	0.424687	-4.69623	2.65004e-06	5.82624e-05
Samd9l	137.674	1.17473	0.250314	4.69302	2.69205e-06	5.91202e-05
Cpz	33.2586	3.85906	0.822854	4.68984	2.73414e-06	5.99776e-05
Txnip	360.933	1.3937	0.297442	4.68561	2.79129e-06	6.10278e-05
Csrp2	110.373	1.25693	0.268353	4.68386	2.81526e-06	6.14837e-05
Dennd2d	21.6096	3.33633	0.712662	4.6815	2.84785e-06	6.20579e-05
Cysltr1	48.0017	2.1631	0.46208	4.68124	2.85151e-06	6.20645e-05
Ripk1	168.461	1.13143	0.241707	4.68102	2.85444e-06	6.20645e-05
Dera	82.9874	1.75783	0.376195	4.67266	2.97321e-06	6.42923e-05
Gm24265	15.3957	5.74578	1.22986	4.67188	2.98453e-06	6.44665e-05
Il3ra	60.2617	1.75212	0.375163	4.6703	3.00753e-06	6.48923e-05
Islr	526.202	1.02402	0.219572	4.6637	3.10578e-06	6.6939e-05
Il1a	47.1774	1.7995	0.386173	4.65984	3.16462e-06	6.80583e-05
Mrc1	145.646	1.55898	0.334713	4.65766	3.19826e-06	6.86321e-05
Sv2c	450.852	-1.01179	0.217479	-4.65235	3.28177e-06	7.02712e-05
Car13	84.1591	1.63018	0.35066	4.6489	3.33718e-06	7.13027e-05
Id1	239.112	1.07068	0.230343	4.64821	3.34823e-06	7.14615e-05
Colec12	748.398	2.72122	0.587684	4.63041	3.64946e-06	7.71394e-05
Ccdc88b	190.692	1.47709	0.319298	4.62606	3.72688e-06	7.86074e-05
Myc	132.04	1.27851	0.27639	4.62575	3.73241e-06	7.86399e-05
Gm38020	74.7939	-1.70217	0.368004	-4.62541	3.73859e-06	7.86859e-05
Tax1bp3	69.9167	1.44214	0.312045	4.62158	3.80822e-06	8.00661e-05
Myl12a	342.084	1.04405	0.225935	4.62102	3.8185e-06	8.01354e-05
Actn2	250.609	-1.12432	0.243797	-4.61172	3.99354e-06	8.33403e-05
Gmip	379.253	1.16732	0.253211	4.61008	4.02513e-06	8.39108e-05
Glipr2	43.5534	2.08049	0.451345	4.60953	4.03582e-06	8.40447e-05
Ifit3	61.6848	1.85464	0.404017	4.5905	4.42187e-06	9.14086e-05
Gpr157	100.922	1.89458	0.413263	4.58443	4.55228e-06	9.36136e-05
Prg4	127.074	1.55019	0.338121	4.58471	4.54607e-06	9.36136e-05
Cd248	124.341	1.71926	0.375147	4.58289	4.58588e-06	9.42064e-05
BE692007	17.0482	4.88368	1.06735	4.57554	4.74995e-06	9.70713e-05
Cdkn2a	9.93342	7.00059	1.53142	4.5713	4.84697e-06	9.8747e-05
Cdkn2c	90.9117	2.03203	0.444911	4.56728	4.94102e-06	0.000100352
Twist1	28.7311	2.54395	0.557342	4.56443	5.00862e-06	0.000101516
Rbpms	102.527	1.1632	0.255099	4.5598	5.12015e-06	0.000103564
Ptpn18	23.7449	3.01774	0.66236	4.55604	5.21267e-06	0.000105219
Prkcd	270.058	2.72798	0.598942	4.55467	5.24683e-06	0.0001058
Parvg	168.378	1.46015	0.320956	4.54936	5.38097e-06	0.000107953
Gm38077	110.765	-1.79447	0.394506	-4.54865	5.39908e-06	0.000108207
P2ry2	28.1318	3.38046	0.743413	4.54722	5.43602e-06	0.000108836
Piezo2	35.5957	2.5151	0.553814	4.54142	5.58778e-06	0.000111761
Slfn9	47.1054	2.20836	0.486848	4.53602	5.73248e-06	0.000114423
Cnr2	34.3172	3.71471	0.821602	4.52131	6.14589e-06	0.000122057
Asap3	140.395	1.39631	0.308864	4.5208	6.16065e-06	0.000122227
Six1	37.6487	2.88352	0.639404	4.50971	6.49171e-06	0.000128279
Zkscan16	348.552	-1.45845	0.323442	-4.50917	6.50831e-06	0.000128479
Lpar6	93.5053	1.48457	0.329269	4.50869	6.52278e-06	0.000128636
Socs3	144.567	1.26176	0.279876	4.50827	6.53582e-06	0.000128764
Gm15564	40.0594	2.55374	0.567112	4.50306	6.69821e-06	0.000131569
Pirb	23.4792	3.61548	0.803371	4.50039	6.78294e-06	0.00013303
Mgp	552.41	2.6635	0.591906	4.49987	6.79955e-06	0.00013303
Serpinb6b	78.2793	2.47748	0.551477	4.49244	7.04126e-06	0.000137079
Kif19a	118.164	1.23411	0.275767	4.4752	7.63406e-06	0.000147599
Adgrg5	15.9592	3.72058	0.832035	4.47166	7.7615e-06	0.000149916
Cebpd	74.9998	1.57095	0.351572	4.46837	7.88185e-06	0.000151943
Mcm6	70.0647	1.70049	0.3808	4.46556	7.98608e-06	0.000153391
S100a13	206.836	1.28975	0.288872	4.46477	8.01543e-06	0.000153767
Rhoj	112.527	1.68814	0.37816	4.46409	8.0408e-06	0.000154104
Bdkrb2	43.0492	1.96094	0.439648	4.46026	8.18617e-06	0.000156737
Card9	120.997	1.98994	0.446496	4.4568	8.31939e-06	0.000158672
Kcne1l	61.702	1.58141	0.35493	4.45554	8.36836e-06	0.000159452
Htr2a	927.354	-1.09745	0.246421	-4.45358	8.44502e-06	0.000160757
Scpep1	398.057	1.35385	0.304263	4.44962	8.60208e-06	0.000163431
Doc2b	250.992	-1.10799	0.249019	-4.44941	8.61066e-06	0.000163437
Lrrc10b	64.4722	-2.17551	0.489067	-4.4483	8.65541e-06	0.000164128
Tk1	59.6554	2.10971	0.474663	4.44465	8.80369e-06	0.00016678
Slc16a3	212.134	1.27921	0.288087	4.44034	8.98164e-06	0.000169987
Dab2	641.246	2.35581	0.532198	4.42656	9.57474e-06	0.000180175
Dhrs9	23.4698	5.34162	1.2071	4.42516	9.63708e-06	0.000181175
Rspo2	306.091	-1.24353	0.281035	-4.42482	9.65244e-06	0.000181291
Cstb	390.418	1.03451	0.233967	4.4216	9.79705e-06	0.000183657
F7	17.0448	4.87215	1.10273	4.41827	9.94949e-06	0.000185959
Igfbp7	519.599	1.10969	0.25117	4.41809	9.95754e-06	0.000185959
Tsku	86.2422	1.35052	0.305997	4.4135	1.01713e-05	0.000189592
Smpd5	15.2571	3.50647	0.79548	4.40799	1.04334e-05	0.000193898
Triobp	124.993	1.16349	0.263994	4.40727	1.04682e-05	0.000194026
Eln	906.094	3.31958	0.75375	4.40409	1.06228e-05	0.000196706
Dennd2c	21.3757	2.58392	0.586979	4.40206	1.0723e-05	0.000198259
Agtrap	223.072	1.55035	0.352193	4.40198	1.07267e-05	0.000198259
Slc25a45	112.187	1.25248	0.285097	4.39319	1.11701e-05	0.000205299
Ptgr1	42.6137	2.05884	0.468686	4.39279	1.11907e-05	0.000205486
Cnn2	214.038	1.31347	0.299929	4.37928	1.19072e-05	0.00021763
Zfp36	88.1622	1.61827	0.36962	4.3782	1.19662e-05	0.000218112
Gprin3	178.402	-1.55588	0.355371	-4.37819	1.19668e-05	0.000218112
Nuf2	60.1871	2.23072	0.510083	4.37325	1.2241e-05	0.000222084
Lat2	42.8727	2.13528	0.488636	4.36987	1.2432e-05	0.000225134
Ptges	151.167	1.13646	0.260095	4.36943	1.24572e-05	0.000225384
Foxd1	71.9618	1.83732	0.420556	4.36877	1.24947e-05	0.000225649
Fblim1	44.4958	3.02209	0.692228	4.36574	1.26691e-05	0.000228588
Emilin2	64.3302	2.20424	0.505628	4.3594	1.30418e-05	0.000234883
Zmynd15	45.5104	2.37094	0.544511	4.35425	1.33525e-05	0.000239659
Mdk	267.478	1.16809	0.268267	4.3542	1.33555e-05	0.000239659
Rgl3	97.4209	1.13734	0.261384	4.35122	1.35384e-05	0.000242499
Hp	18.1434	6.90424	1.58812	4.34744	1.37735e-05	0.000246486
Trim34b	28.8549	2.11449	0.486583	4.34559	1.38904e-05	0.000248352
Ccdc80	431.828	1.09588	0.252215	4.34503	1.39255e-05	0.000248754
Dcc	89.8667	-2.01535	0.464013	-4.34331	1.40353e-05	0.000250488
Sla	138.479	1.55142	0.35763	4.33807	1.4374e-05	0.00025607
Tcim	37.9933	2.11184	0.487804	4.32928	1.49597e-05	0.000264829
Rab13	125.762	1.21981	0.281791	4.32878	1.4994e-05	0.000265199
Gna15	74.9906	1.92125	0.443929	4.32783	1.50586e-05	0.000266103
Ptgdr	31.3246	2.3412	0.542043	4.31921	1.56587e-05	0.000275965
Stat6	415.003	1.09529	0.253836	4.31495	1.59636e-05	0.000280586
Nlrp3	35.0684	2.26393	0.52483	4.31365	1.60584e-05	0.000282002
Tbc1d2	148.222	1.08176	0.250846	4.31245	1.61452e-05	0.000283274
Pabpc5	16.0009	-3.63206	0.844773	-4.29945	1.71225e-05	0.000299355
9930111J21Rik2	55.2486	1.7208	0.400626	4.29528	1.74477e-05	0.000304231
Smc4	277.595	1.13974	0.265405	4.29436	1.75201e-05	0.000305224
Gsap	200.101	1.29984	0.30279	4.2929	1.76356e-05	0.000306695
Mfap5	25.8314	3.99704	0.931201	4.29235	1.76791e-05	0.00030718
Rab20	17.66	3.52617	0.823167	4.28367	1.83837e-05	0.000318302
Dnase2a	214.811	2.76887	0.646423	4.28337	1.84085e-05	0.000318451
Unc45b	48.4281	1.9997	0.468784	4.26572	1.99257e-05	0.000342295
H2-T22	152.414	1.06682	0.250256	4.26293	2.01767e-05	0.000345703
Crtap	190.595	1.29694	0.304894	4.25375	2.10216e-05	0.000358622
AI661453	18.01	2.81035	0.66085	4.25263	2.11276e-05	0.000360119
Thsd1	137.943	1.36652	0.321568	4.24956	2.14189e-05	0.000364455
Ninj1	244.263	1.23461	0.290524	4.2496	2.14149e-05	0.000364455
Tnf	6.90036	6.50163	1.53229	4.24308	2.20476e-05	0.000373862
Irak4	90.1395	1.46613	0.345526	4.24318	2.20373e-05	0.000373862
Mmp11	68.3185	2.06028	0.486178	4.23771	2.25807e-05	0.000381916
Eva1b	48.9276	1.96719	0.465151	4.22915	2.3458e-05	0.000394723
Itgal	14.9311	4.33102	1.02498	4.22548	2.38433e-05	0.000400865
Kcnk6	163.371	1.12049	0.265413	4.2217	2.42466e-05	0.000407297
Apobec3	55.1455	1.85228	0.43927	4.21673	2.47865e-05	0.000415306
Treml2	48.9443	2.16006	0.512494	4.2148	2.49994e-05	0.000418517
Gm43300	74.3643	-1.37489	0.326236	-4.21442	2.50426e-05	0.000418885
Ifnar2	267.752	1.01359	0.240548	4.21367	2.51254e-05	0.000419914
Gtse1	34.2139	2.29017	0.544833	4.20343	2.62904e-05	0.00043753
Fstl1	1095.13	1.05182	0.25027	4.20276	2.63676e-05	0.000438076
Rftn1	184.91	1.28255	0.305733	4.19501	2.72856e-05	0.000450292
Jpt2	100.078	1.21669	0.290187	4.1928	2.75533e-05	0.000454331
Fam111a	58.3496	1.83033	0.436737	4.19092	2.77828e-05	0.000457732
Foxc1	232.97	1.40481	0.335485	4.18739	2.8218e-05	0.000464127
Ano2	16.5119	-3.23568	0.772898	-4.18642	2.83388e-05	0.000465725
Parp14	136.51	1.39232	0.332791	4.18376	2.86732e-05	0.000470436
Tmem252	35.6025	1.77836	0.427049	4.1643	3.12315e-05	0.000510286
Gm18726	12.6564	3.61156	0.867841	4.16154	3.16103e-05	0.000515622
Gm36989	55.454	-1.58029	0.37972	-4.16172	3.1586e-05	0.000515622
Fas	39.8108	2.32645	0.560009	4.15431	3.26277e-05	0.000530025
Pappa2	49.1393	-1.92502	0.463424	-4.15391	3.26847e-05	0.000530515
Prc1	35.3573	2.25608	0.543228	4.1531	3.28003e-05	0.000531954
Dapp1	101.272	1.20908	0.291197	4.15211	3.2943e-05	0.00053339
Adamtsl3	82.0633	1.42872	0.344188	4.151	3.31025e-05	0.000535533
Angptl2	86.8974	1.67753	0.404341	4.1488	3.34217e-05	0.000540253
Fhl3	42.2802	1.75969	0.425682	4.13382	3.56783e-05	0.00057344
Zfhx3	144.662	1.04596	0.253073	4.13305	3.57979e-05	0.000574894
Slc16a9	44.0056	1.7291	0.418974	4.12698	3.67556e-05	0.00058823
Elf1	197.656	1.06548	0.258183	4.12684	3.67774e-05	0.00058823
Adra1a	198.289	-1.30428	0.316105	-4.1261	3.68971e-05	0.000589666
Dna2	88.3154	1.92599	0.468243	4.11322	3.90185e-05	0.000621554
Mtmr11	104.53	1.06472	0.258888	4.11268	3.91092e-05	0.000622325
Ube2l6	168.249	1.05821	0.257312	4.11256	3.913e-05	0.000622325
Amdhd2	240.187	1.0111	0.246387	4.10371	4.0657e-05	0.000643496
Naip6	29.5616	2.71893	0.662849	4.10188	4.09804e-05	0.000647576
C1qtnf6	103.308	1.89075	0.461142	4.10015	4.12888e-05	0.000651927
Fabp4	39.3042	7.11175	1.74103	4.08479	4.41161e-05	0.000692135
Tmc6	122.026	1.09879	0.269566	4.07613	4.57908e-05	0.000715563
Gm8995	38.4759	1.78828	0.439615	4.06783	4.74527e-05	0.00073919
Ltbp2	57.2669	2.02242	0.497455	4.06553	4.79232e-05	0.000745341
Ifi27l2a	20.0174	3.62949	0.895315	4.05387	5.03775e-05	0.000780436
Bcl2a1d	23.4475	2.9839	0.736176	4.05324	5.05134e-05	0.000781314
Nlrc3	91.7105	1.84606	0.456654	4.04258	5.28666e-05	0.000814518
Dok6	86.1273	-2.09647	0.519405	-4.0363	5.43012e-05	0.000834664
Rassf4	267.984	1.14297	0.283192	4.03601	5.43685e-05	0.000835048
Selenbp1	111.603	1.13493	0.281234	4.03555	5.44742e-05	0.00083602
Dse	232.734	1.10606	0.274996	4.02211	5.76802e-05	0.000879065
Birc3	83.5597	1.17845	0.29317	4.01969	5.8276e-05	0.000886775
Loxl3	135.081	1.23685	0.30776	4.01887	5.84771e-05	0.000889149
Xaf1	157.14	1.11068	0.276868	4.01158	6.03128e-05	0.000912138
Stk10	267.75	1.05788	0.26376	4.01075	6.05256e-05	0.000914655
Slfn2	71.5117	1.96411	0.490582	4.00363	6.23776e-05	0.0009369
Rcbtb2	508.007	1.00301	0.250593	4.00255	6.26629e-05	0.000940468
4930430E12Rik	9.79734	6.03693	1.50904	4.0005	6.32078e-05	0.000947205
Kcna3	59.6921	-1.73103	0.432743	-4.00014	6.33044e-05	0.000947932
Smoc1	170.149	1.23549	0.309054	3.99765	6.39741e-05	0.000957233
Cdk2	95.191	1.48003	0.371443	3.98454	6.761e-05	0.00100629
Id3	570.811	1.09007	0.273605	3.98409	6.77383e-05	0.00100744
Snord17	10.0781	6.04513	1.51918	3.97922	6.91425e-05	0.001026
Gm23600	29.7788	-2.07276	0.521041	-3.97811	6.94649e-05	0.00103001
Folr2	13.5708	4.19676	1.05528	3.97691	6.98172e-05	0.00103446
Tnfsf8	11.5158	4.36161	1.10128	3.9605	7.4792e-05	0.00109897
Als2cl	249.804	1.1427	0.289049	3.9533	7.70793e-05	0.00112766
H2-Ab1	17.9449	3.38161	0.856063	3.95018	7.80909e-05	0.00114028
Itpr3	152.08	1.46705	0.371477	3.94923	7.84035e-05	0.00114364
Thbs2	599.808	1.8885	0.478226	3.94897	7.84874e-05	0.00114401
Cdca2	23.5993	2.71192	0.687418	3.94508	7.97726e-05	0.00116017
Tlr4	65.9916	1.84709	0.468932	3.93892	8.1848e-05	0.0011886
Tmem37	45.2543	1.66463	0.42337	3.93185	8.42938e-05	0.00122142
Snx20	44.9182	1.82794	0.464963	3.93137	8.44634e-05	0.00122281
Aqp1	40.817	2.35967	0.600369	3.93037	8.48153e-05	0.00122538
Gjc1	134.175	1.07754	0.274496	3.92554	8.65367e-05	0.00124751
Gng5	295.173	1.03583	0.263934	3.92458	8.68796e-05	0.00125154
Nfkb2	85.3665	1.45122	0.370228	3.9198	8.86211e-05	0.00127476
Dtx3l	148.129	1.04472	0.266979	3.9131	9.11188e-05	0.00130783
Col8a1	269.855	2.50543	0.64045	3.91198	9.15426e-05	0.00131295
Sox17	173.177	1.12085	0.286976	3.90571	9.39477e-05	0.00134647
Ccnb2	36.0123	1.84757	0.473828	3.89924	9.64945e-05	0.00137896
Aebp1	407.859	1.24819	0.320136	3.89895	9.66124e-05	0.00137965
C130021I20Rik	19.3729	2.47627	0.635991	3.89355	9.87863e-05	0.00140358
Slc36a2	24.8294	2.25754	0.580083	3.89175	9.95233e-05	0.00141201
Birc5	48.1233	1.71582	0.441236	3.88866	0.000100799	0.00142908
Slfn8	59.938	2.02956	0.525506	3.86211	0.000112414	0.00157228
Adora2a	126.316	-2.04523	0.529659	-3.86141	0.000112733	0.00157563
Pbk	19.9425	3.26879	0.847978	3.85481	0.000115819	0.0016119
Hist1h3i	8.78359	5.83646	1.51639	3.84892	0.00011864	0.0016419
Hcar2	9.98163	5.15749	1.34579	3.83231	0.000126945	0.00174581
Micall2	49.0837	1.68209	0.438904	3.83248	0.000126858	0.00174581
Pdgfrl	42.2159	2.14704	0.56037	3.83147	0.000127379	0.00175055
Syt8	12.2162	3.36117	0.877622	3.82986	0.000128217	0.00176084
Rtp4	76.793	1.26739	0.330963	3.8294	0.000128457	0.00176291
Fam114a1	190.996	1.13475	0.296602	3.82583	0.000130331	0.00178614
Gpr160	50.089	2.05773	0.537937	3.82523	0.000130652	0.0017893
AU022793	13.0809	3.44793	0.902613	3.81995	0.000133481	0.00182398
H2-Q4	44.4071	2.09739	0.549266	3.81853	0.00013425	0.00183221
Fkbp10	124.132	1.40219	0.367534	3.81512	0.000136119	0.00185386
Parp10	107.78	1.3292	0.348439	3.81472	0.000136336	0.00185555
Hspb8	116.087	1.86254	0.488623	3.81182	0.000137947	0.00187359
Serpina3g	11.9379	4.77326	1.25386	3.80685	0.000140746	0.00190767
Creb3l1	80.6302	1.35754	0.356664	3.80623	0.000141102	0.00191118
Fam167a	29.2658	2.15896	0.567306	3.80564	0.00014144	0.00191445
H2-Eb1	29.7325	2.21193	0.583186	3.79283	0.000148938	0.00200652
Nt5dc2	95.1777	1.6201	0.427152	3.79279	0.000148963	0.00200652
Gm4951	7.5579	5.65418	1.49199	3.7897	0.000150829	0.0020268
Il21r	52.0227	1.9011	0.501659	3.78963	0.000150872	0.0020268
Gatsl3	40.6682	1.90144	0.501894	3.78854	0.000151538	0.00203436
Myh7	13.7333	-3.69938	0.97876	-3.77966	0.00015704	0.00209966
Dnm3os	11.2934	4.70003	1.24365	3.77921	0.000157327	0.00210064
Ifitm2	33.4463	2.01031	0.532144	3.77775	0.000158251	0.00211012
Prrx2	40.1977	2.0484	0.542252	3.77758	0.00015836	0.00211015
Plscr1	43.6407	1.89717	0.502583	3.77484	0.000160108	0.00212913
Fam227b	44.0407	-1.49056	0.395435	-3.76943	0.000163623	0.00217002
Il18bp	167.426	1.45316	0.386081	3.76388	0.000167296	0.00221723
Ager	15.8261	2.73468	0.727401	3.75952	0.000170237	0.00225167
Cdca3	29.626	2.26744	0.603761	3.75553	0.000172978	0.00228181
Asic4	105.255	-1.06124	0.282724	-3.75365	0.000174281	0.00229592
Hmga2	8.64095	4.31619	1.15007	3.75298	0.000174746	0.00230051
Tnfrsf13b	69.0887	1.42302	0.379255	3.75215	0.000175327	0.00230662
E2f7	13.7476	2.83727	0.756431	3.75087	0.000176225	0.00231689
Asb11	109.107	-1.20152	0.32044	-3.74961	0.000177111	0.00232544
Tlr6	57.6712	1.53682	0.41008	3.74761	0.000178525	0.00233933
Foxf2	76.7303	1.11164	0.296755	3.74597	0.000179701	0.00235005
Zfp69	68.1788	1.30202	0.348273	3.73852	0.00018511	0.0024128
Ggt5	61.3933	1.3553	0.363057	3.73301	0.000189204	0.00246128
Gm33869	72.9035	-1.241	0.332945	-3.72734	0.000193508	0.00250569
Zic4	96.5152	1.44642	0.388418	3.72387	0.000196194	0.00253217
Opalin	275.72	-1.01897	0.273852	-3.72088	0.00019853	0.00255729
Clec2i	9.5696	5.05873	1.36426	3.70803	0.000208877	0.00268182
Sash3	83.2592	1.67467	0.452347	3.70218	0.000213753	0.00273551
Pygl	72.3872	1.58241	0.428047	3.69681	0.000218329	0.00279045
Xlr3b	53.4056	4.47437	1.21051	3.69625	0.000218805	0.00279472
Dusp27	52.8705	1.47378	0.39878	3.69571	0.000219272	0.00279888
Fgr	20.0889	3.36426	0.912022	3.6888	0.000225319	0.00287048
Myoc	131	1.11124	0.301333	3.68773	0.000226261	0.00288062
Kif4	58.9261	1.41792	0.385333	3.67974	0.000233471	0.00295328
Aspn	99.8513	1.06428	0.289386	3.67772	0.000235328	0.00297113
Vasp	214.433	1.16129	0.316028	3.67464	0.000238181	0.00300139
Nostrin	97.0291	1.13483	0.308951	3.67318	0.00023955	0.00301141
Slc47a1	199.764	1.53852	0.419293	3.66932	0.000243197	0.00305483
Rinl	60.5177	1.7802	0.485867	3.66396	0.000248343	0.00310797
Esco2	18.1939	2.5871	0.707278	3.65783	0.00025436	0.00317283
Mmp19	28.5945	2.05258	0.561717	3.65412	0.000258066	0.00321702
Rerg	82.5082	-1.34483	0.368203	-3.65241	0.000259793	0.00323241
Tap2	63.5603	1.51301	0.414332	3.65168	0.00026053	0.00323954
Cxcl10	8.40251	4.85554	1.33206	3.64513	0.000267259	0.00331276
Ppp1r14b	219.482	1.24393	0.341351	3.64414	0.00026829	0.00332346
AU021092	69.8187	1.30797	0.358984	3.64353	0.000268926	0.00332839
Stra6	107.839	1.31365	0.360783	3.64112	0.000271457	0.00335217
Col9a1	41.8126	1.44439	0.396957	3.63867	0.000274054	0.00337578
Espl1	48.659	1.39976	0.384937	3.63634	0.00027654	0.00339579
Eme1	9.53812	3.38868	0.931981	3.636	0.000276909	0.00339821
Anxa1	217.958	2.84714	0.783097	3.63575	0.000277177	0.00339938
Gm25911	9.82541	3.72206	1.02486	3.63179	0.000281465	0.00344423
Scarna2	6.6941	5.45581	1.50316	3.62956	0.000283908	0.00346685
Pnpla2	386.039	1.11212	0.30661	3.62715	0.000286572	0.00349289
Amn	107.986	-1.04963	0.289583	-3.62464	0.000289365	0.00351606
Themis2	77.8083	1.93134	0.532982	3.62365	0.000290471	0.00352471
Ftl1	108.53	1.05404	0.290888	3.62353	0.000290613	0.00352471
Alox5ap	27.3903	2.21947	0.613543	3.61747	0.000297499	0.0036038
Gpx8	175.453	1.26051	0.348711	3.61478	0.000300606	0.00363696
Spata6	72.0176	1.22459	0.338859	3.61387	0.000301664	0.00364753
Hist4h4	5.39976	6.12494	1.69754	3.60813	0.00030841	0.0037177
Gm44751	26.242	2.28881	0.6344	3.60783	0.000308768	0.00371974
Slc9a7	112.774	-1.49583	0.414963	-3.60472	0.00031249	0.00375769
Tbx18	125.658	1.33078	0.37012	3.59554	0.000323713	0.00387376
Insm1	80.795	-1.07635	0.300045	-3.58731	0.000334104	0.00398359
Phf11d	29.6033	2.77301	0.774494	3.58042	0.000343044	0.00408091
Trim12c	174.224	1.12686	0.315038	3.57691	0.000347675	0.00412794
Kcp	91.0605	1.33025	0.372384	3.57225	0.000353924	0.00419204
Cks1b	50.7963	1.77692	0.497837	3.56927	0.00035798	0.00423244
Acads	125.381	1.14738	0.321496	3.56887	0.000358531	0.00423571
Tspan10	4.95167	6.02777	1.69004	3.56665	0.000361568	0.00426464
Col5a2	519.711	2.75266	0.773117	3.56047	0.000370197	0.004356
Itih2	72.2916	1.07375	0.301775	3.55813	0.0003735	0.00439224
Clec1b	4.64333	5.9151	1.66356	3.55569	0.000376993	0.00442803
Aldh1l2	70.6162	1.25972	0.355334	3.54516	0.00039237	0.0045977
Ncaph	58.9022	1.90424	0.537202	3.54475	0.00039299	0.00460078
Gm42047	324.596	2.75801	0.77851	3.54268	0.00039609	0.00462754
Ckap2	39.3502	1.99451	0.563898	3.537	0.000404695	0.00471969
Slamf6	21.3801	2.8267	0.799332	3.53633	0.000405731	0.00472617
Plp2	133.814	1.24361	0.35187	3.53428	0.000408883	0.00475728
Cep55	22.963	2.40428	0.682518	3.52267	0.000427227	0.00494735
Ndc80	12.7157	3.18754	0.906446	3.51652	0.000437236	0.00505436
Snai1	19.4784	2.36312	0.672522	3.51382	0.000441712	0.00509714
Kif27	59.5313	-1.33247	0.37951	-3.51104	0.000446357	0.00514472
Hmgb2	98.9579	1.71042	0.487194	3.51075	0.000446839	0.00514726
Foxc2	57.4952	1.38016	0.39331	3.5091	0.000449621	0.00517326
Arl5c	62.5905	1.24224	0.354173	3.50745	0.00045243	0.00519952
Gbp5	73.6841	1.15101	0.32821	3.50694	0.000453295	0.00520643
Slc1a5	53.9635	1.74339	0.497241	3.50612	0.000454683	0.00521932
AC105358.1	30.0841	-1.95621	0.55852	-3.50249	0.000460938	0.00527577
Psme2b	75.5631	1.331	0.380076	3.50194	0.000461892	0.00528363
Cdca5	8.87596	3.59971	1.02856	3.49977	0.000465665	0.00532061
Gm32444	134.725	-1.13597	0.324929	-3.49605	0.000472206	0.0053891
Gm9843	47.0023	1.32083	0.377962	3.49461	0.000474762	0.00541201
Hspb1	44.1299	1.53769	0.440538	3.49049	0.000482132	0.00548019
P2ry14	77.6978	1.06466	0.305284	3.48743	0.000487686	0.00552739
Rbp1	180.772	2.73745	0.786376	3.4811	0.000499362	0.00564675
Fhod1	219.599	1.0116	0.290748	3.47931	0.000502703	0.00568126
Tfpi2	11.9547	3.77429	1.08527	3.47774	0.000505657	0.00571137
Postn	162.295	1.39409	0.402535	3.46327	0.000533649	0.0059864
Cd5	4.46421	5.86515	1.69606	3.45811	0.000543981	0.006085
Evi2a	283.325	1.03684	0.299998	3.45614	0.000547963	0.00612607
Col8a2	77.1394	1.70964	0.496036	3.4466	0.000567692	0.00631798
Orai1	90.7005	1.09031	0.316367	3.44636	0.000568198	0.00632004
Tbx15	81.3493	1.6581	0.481338	3.44477	0.000571542	0.00635365
Fam167b	28.1337	2.37827	0.69052	3.44417	0.000572812	0.00636276
Hist1h4c	15.33	2.4307	0.705802	3.44389	0.000573413	0.0063637
AI467606	49.2906	1.79376	0.521139	3.44199	0.000577451	0.0064049
Gm47815	6.79455	5.47628	1.59473	3.43398	0.000594783	0.00657496
Dbf4	83.9879	1.07407	0.31298	3.43175	0.00059971	0.00662571
Slamf9	33.6101	2.36747	0.690645	3.42792	0.00060823	0.00670856
Glycam1	7.80169	4.78465	1.39607	3.42722	0.000609788	0.00671848
Hspb6	64.3373	1.14894	0.335384	3.42573	0.00061314	0.00674425
Fignl2	44.7625	1.33078	0.390285	3.40975	0.00065022	0.00708452
Cytip	17.5036	2.57838	0.756717	3.40732	0.000656046	0.00714405
Dnah9	56.9971	-1.48856	0.437359	-3.40352	0.000665238	0.00721626
Nectin2	173.575	1.09816	0.323689	3.39264	0.000692213	0.00745964
H2-Ea-ps	29.0995	2.29605	0.677116	3.39092	0.000696584	0.00749855
Gm2115	301.416	-1.21852	0.359676	-3.38784	0.000704451	0.00757909
Ccdc153	10.5468	-4.20871	1.24348	-3.38462	0.000712773	0.0076561
Ripk3	30.0536	2.64023	0.78021	3.384	0.000714382	0.00766667
Ppp1r3b	36.3969	2.12356	0.627901	3.382	0.000719605	0.00770849
Gm44684	16.951	-2.647	0.784024	-3.37618	0.000735006	0.00783517
Tfeb	145.134	1.00601	0.298101	3.37472	0.000738905	0.00786822
Slc26a11	112.574	1.15179	0.341719	3.37058	0.00075011	0.00796603
Sfrp4	192.591	1.10104	0.3267	3.37018	0.000751177	0.00797307
Cdkn2b	19.2515	2.2668	0.673202	3.36719	0.000759384	0.00805584
Cenpi	19.1353	2.46897	0.733332	3.36679	0.000760491	0.00806324
Fign	42.5555	-1.30626	0.388254	-3.36444	0.000767002	0.00812354
Gm49172	86.0997	1.16608	0.347565	3.355	0.000793655	0.00837436
Nfatc1	166.999	1.02779	0.306381	3.35461	0.000794778	0.00838172
Mdfi	19.2528	3.24486	0.967693	3.35319	0.000798857	0.0084191
Xlr4b	9.41318	3.67953	1.09806	3.35094	0.000805386	0.00847546
Egflam	114.679	1.07285	0.321339	3.3387	0.000841722	0.00881082
Tmem171	4.38941	5.82084	1.74406	3.33751	0.000845317	0.00883439
Runx3	8.19507	4.80047	1.43926	3.33538	0.000851836	0.00888875
Slc22a3	44.0459	-1.56328	0.468834	-3.33439	0.00085486	0.00891523
Slc22a18	10.0674	3.18993	0.957319	3.33215	0.000861789	0.00896852
Shisa3	79.1393	1.09425	0.32869	3.32911	0.000871235	0.00903821
Mlkl	15.6859	2.79184	0.840056	3.3234	0.000889268	0.0092059
Slc45a3	31.7105	1.75967	0.529504	3.32325	0.000889757	0.00920614
Slco5a1	58.2107	-1.38227	0.418014	-3.30677	0.000943798	0.00969913
Aoah	9.44017	3.61054	1.09334	3.3023	0.000958962	0.00983447
Hist1h1e	23.1736	1.94456	0.589341	3.29955	0.000968385	0.00991564
Oprk1	47.5725	-1.85457	0.562286	-3.29827	0.00097282	0.00995438
Eva1c	40.9113	1.43543	0.436293	3.29007	0.00100162	0.0102029
Gm26833	71.2688	-1.29269	0.393038	-3.28897	0.00100555	0.0102377
H2-Ob	17.9319	2.07811	0.631974	3.28829	0.00100799	0.0102573
Mmp25	12.3984	2.96704	0.903019	3.28569	0.00101734	0.0103358
Ifi209	5.53997	5.17823	1.57679	3.28403	0.00102334	0.0103773
Igsf10	89.0425	1.0903	0.331988	3.28415	0.00102292	0.0103773
Bcl6b	70.7241	1.4773	0.449967	3.28313	0.00102662	0.0104039
Kif2c	17.2456	2.47181	0.754617	3.27558	0.00105444	0.0106257
Bub1	10.2758	3.76912	1.15155	3.2731	0.00106376	0.0106909
Flt4	74.1399	1.10546	0.337753	3.27299	0.00106415	0.0106909
Trpv4	25.6283	1.80424	0.551735	3.27012	0.00107503	0.0107891
Ppp1r1b	1440.95	-1.83459	0.562057	-3.26406	0.00109827	0.0109944
Mcoln2	9.53811	4.46387	1.36806	3.26292	0.00110269	0.0110065
Pctp	13.5858	3.17459	0.972924	3.26294	0.00110262	0.0110065
Gm37181	24.4182	-1.68546	0.516604	-3.26258	0.00110404	0.0110078
Uhrf1	47.2382	1.753	0.537441	3.26175	0.00110725	0.0110339
Il1rl2	58.0644	2.33584	0.716534	3.25991	0.00111448	0.0110892
Tnfrsf26	13.209	3.21238	0.98723	3.25394	0.00113817	0.0112907
Tfpi	189.103	1.06367	0.327189	3.25094	0.00115023	0.0113931
Plscr2	46.3367	1.62144	0.498843	3.2504	0.00115242	0.0114091
Ifi35	34.5443	1.76519	0.543747	3.24635	0.00116897	0.0115382
Card19	114.258	1.07247	0.330349	3.24646	0.0011685	0.0115382
Gm37416	64.4507	1.42458	0.439258	3.24316	0.00118211	0.0116506
Clcf1	37.3048	1.43648	0.443062	3.24217	0.00118623	0.0116851
Prickle3	97.6531	1.01659	0.313642	3.24126	0.00119003	0.0117135
Pttg1	19.1825	2.12913	0.657312	3.23915	0.00119886	0.0117743
Cdca8	59.6633	1.54929	0.478712	3.23637	0.00121061	0.0118779
Gm44424	3.84582	5.65403	1.75692	3.21815	0.00129019	0.0125401
Gmfg	28.711	1.6606	0.516303	3.21633	0.00129843	0.0126049
Des	33.6292	1.85314	0.57631	3.21553	0.00130202	0.0126302
Nlrp1b	17.1268	2.72259	0.847423	3.21279	0.00131451	0.0127214
Fbxo40	29.6048	2.45069	0.764806	3.20433	0.00135377	0.0130551
Map4k1	51.4572	1.34584	0.420049	3.20401	0.00135529	0.0130634
Cryzl2	32.3224	1.64369	0.514564	3.19432	0.00140158	0.0134504
Crybb3	32.6575	-1.47148	0.460784	-3.19342	0.00140598	0.013473
Ccr1	31.9824	2.39809	0.752066	3.18867	0.00142927	0.013632
Kdelr3	22.2914	2.67082	0.838479	3.18532	0.00144596	0.0137425
Ect2	26.3229	1.81379	0.569407	3.18541	0.00144551	0.0137425
Dsp	40.7338	-2.22714	0.69975	-3.18276	0.00145876	0.0138442
Plce1	144.58	1.03219	0.324299	3.18285	0.00145835	0.0138442
Gm2061	42.6578	-1.30518	0.410524	-3.17931	0.00147626	0.0139901
Srrm4os	36.8966	-1.40996	0.44373	-3.17753	0.00148538	0.0140492
Wfdc17	44.5135	5.23545	1.6492	3.17454	0.00150076	0.014161
Epsti1	15.1019	2.51892	0.794844	3.16907	0.00152926	0.0143544
Mndal	25.1804	1.80576	0.569801	3.16911	0.00152904	0.0143544
Gm19253	5.38177	5.14034	1.62418	3.16489	0.00155144	0.0145211
Klhl11	198.806	-1.23061	0.389335	-3.16081	0.00157333	0.0146911
Exph5	192.514	-1.05653	0.334322	-3.16022	0.00157652	0.0147139
Il27ra	14.9123	2.33749	0.739714	3.15998	0.00157778	0.0147187
Iqgap1	960.335	1.34649	0.426277	3.15872	0.00158465	0.0147759
Fzd7	145.844	1.28936	0.408638	3.15526	0.00160355	0.0149239
Ccl4	8.54687	4.29949	1.36355	3.15316	0.00161512	0.0150173
BC064078	35.0912	1.81337	0.575294	3.15209	0.00162109	0.0150586
Rhoh	28.8942	1.64263	0.521461	3.15005	0.00163243	0.0151498
Chaf1b	25.5673	1.72849	0.549371	3.14631	0.00165342	0.0153013
Ttk	26.6984	1.98082	0.630541	3.14146	0.00168107	0.0155353
Gm48714	19.4317	-1.9797	0.63025	-3.14114	0.00168293	0.0155453
H2-M10.2	12.0651	-2.96091	0.943987	-3.1366	0.00170917	0.0157433
Adam12	182.344	1.09048	0.347946	3.13406	0.00172406	0.0158657
Ifi207	33.2904	5.83381	1.86417	3.12944	0.00175142	0.01608
Itgb7	18.4569	2.29017	0.731893	3.1291	0.00175341	0.0160908
Myof	272.072	2.1495	0.689862	3.11584	0.0018342	0.016761
Arhgef39	12.1245	2.48222	0.797568	3.11224	0.00185672	0.0169207
Pstpip1	69.144	1.06213	0.341309	3.11193	0.00185872	0.0169311
Tmem30b	7.77299	3.32113	1.06784	3.11014	0.00186999	0.017018
Clec4n	15.22	2.38452	0.767453	3.10706	0.0018896	0.0171807
Phf11b	17.5645	2.42913	0.781961	3.10645	0.00189347	0.0172079
Tmem212	5.11811	-5.54812	1.78645	-3.10568	0.00189844	0.0172371
Gm38317	32.6418	1.72346	0.555044	3.10509	0.00190219	0.0172633
Mmp14	657.402	1.83373	0.59103	3.1026	0.00191831	0.0173584
Cd274	76.6804	1.27816	0.411974	3.10252	0.00191884	0.0173584
S100a8	16.4992	2.87678	0.928987	3.09669	0.00195694	0.0176545
Erbb2	68.5188	1.19987	0.387753	3.09441	0.00197207	0.0177667
Kcnj15	66.5845	6.0226	1.94874	3.0905	0.00199818	0.0179594
Ankub1	20.6869	-1.93479	0.626332	-3.08908	0.00200776	0.018006
Tec	98.1447	1.39384	0.451175	3.08935	0.00200593	0.018006
Serpinb1c	15.8491	3.20602	1.038	3.08865	0.00201067	0.0180238
Gm22442	16.9674	2.10851	0.683027	3.08701	0.00202178	0.018107
Pclaf	31.788	1.70638	0.553636	3.08213	0.00205525	0.0183567
Tnfrsf11b	75.5531	1.16534	0.378262	3.08077	0.00206464	0.0184239
Hist1h2bg	19.6429	1.89663	0.616289	3.0775	0.00208748	0.0186024
Serpinf2	9.7429	3.13964	1.02101	3.07502	0.00210489	0.0187407
Plk1	48.1791	1.29669	0.422272	3.07075	0.0021352	0.0189677
Cfap161	5.80744	-4.72476	1.53945	-3.06912	0.00214691	0.0190459
Myo18b	96.0647	1.0239	0.333836	3.06707	0.00216171	0.0191429
Cenpf	49.6336	1.6526	0.53921	3.06485	0.00217783	0.019251
Ky	58.1135	-1.43372	0.469196	-3.05569	0.00224542	0.0197701
Ror1	30.9511	1.6884	0.552934	3.05353	0.00226169	0.0198764
Ptger4	55.5517	1.12169	0.367546	3.05185	0.00227437	0.0199316
Gpr63	57.4247	-1.02389	0.335483	-3.052	0.00227322	0.0199316
Ccnb1	30.0951	2.40757	0.788997	3.05143	0.00227756	0.0199448
Rsph4a	20.8143	-2.31317	0.75876	-3.04862	0.00229897	0.0200523
Plscr4	46.2841	1.41328	0.463522	3.04901	0.00229599	0.0200523
Gstm2	88.8847	1.14902	0.3769	3.04862	0.00229898	0.0200523
Chst14	52.8191	1.29984	0.426688	3.04636	0.00231632	0.0201589
Dnaaf3	17.0599	2.23338	0.733288	3.04571	0.00232135	0.0201938
Gm39244	8.62796	-3.36663	1.10763	-3.03948	0.00236988	0.0205289
Mr1	237.215	1.01631	0.33452	3.03812	0.00238059	0.0206001
Ccdc187	56.7178	-1.15756	0.381098	-3.03742	0.00238609	0.0206231
Gm44742	36.0635	-1.57889	0.520739	-3.03201	0.00242934	0.0209118
Wdr62	54.9146	1.88721	0.623814	3.02527	0.00248409	0.021318
Chrna5	84.6011	-1.10641	0.365935	-3.02352	0.00249856	0.0214142
Ms4a4a	10.9164	2.78132	0.920033	3.02306	0.00250233	0.0214335
Cdc20	39.7538	1.70629	0.564753	3.0213	0.00251692	0.0215341
Glrp1	10.8553	2.61848	0.867171	3.01957	0.00253137	0.021639
Kcnn4	14.8901	2.72692	0.906086	3.00956	0.0026163	0.0222684
Dnajb13	18.5784	2.36024	0.786042	3.00269	0.00267608	0.0226989
Hmmr	70.3153	1.11973	0.373717	2.99621	0.00273361	0.0231074
Tram2	75.4655	1.45089	0.486477	2.98244	0.00285959	0.0240061
Ftl1-ps1	25.7055	2.00521	0.672906	2.97993	0.00288317	0.0241645
Lcor	73.7891	-1.1319	0.379865	-2.97975	0.00288487	0.0241684
Gm37776	42.018	-1.82508	0.613284	-2.97592	0.00292111	0.0244252
Gja4	65.2489	1.20003	0.403264	2.97579	0.00292239	0.0244252
Snhg18	46.1155	1.18222	0.397817	2.97177	0.00296089	0.0246795
Gm45623	58.5172	-1.26576	0.426659	-2.96668	0.00301036	0.0250073
Vamp5	45.5293	1.50811	0.50934	2.96091	0.00306727	0.0253945
Sh2d1b1	6.35261	4.44677	1.50213	2.9603	0.00307336	0.0254236
Tpx2	124.157	1.1104	0.375394	2.95796	0.00309687	0.0256073
Dsg2	39.4344	-1.37933	0.467723	-2.94902	0.00318779	0.026238
Klf2	123.591	1.03147	0.35002	2.9469	0.00320977	0.026375
Gm20939	30.8245	-1.50855	0.511989	-2.94644	0.00321453	0.026401
Gbgt1	37.9603	1.68373	0.571977	2.9437	0.00324318	0.0265941
Avpr2	11.4532	2.87721	0.978851	2.93937	0.00328875	0.0269342
Gm42992	7.6364	3.63677	1.23823	2.93708	0.00331318	0.0271117
Ccl2	6.218	4.40738	1.50242	2.93352	0.00335141	0.0274131
Ccl12	7.80741	3.31805	1.13377	2.92656	0.00342733	0.0279646
Rgs18	19.9442	3.05273	1.04388	2.92441	0.0034511	0.0281004
Serpina9	9.06923	-4.58002	1.56823	-2.9205	0.0034947	0.0283501
Gm20324	13.276	2.21464	0.759344	2.91652	0.00353955	0.028655
Igtp	61.0929	1.26637	0.435573	2.90736	0.00364498	0.0293518
Mrap	12.4163	2.20881	0.75994	2.90656	0.00365432	0.029391
Chrna3	34.0855	-1.33497	0.460162	-2.90108	0.00371874	0.0298119
Gm14848	3.9807	-5.17807	1.78592	-2.89939	0.00373895	0.0299374
Gm15326	6.63822	3.45387	1.19216	2.89716	0.00376559	0.030114
Ang	9.35496	3.31804	1.14557	2.89642	0.00377451	0.0301365
Gm19265	31.3988	-1.52353	0.526285	-2.89487	0.00379312	0.0302728
Crip1	76.8151	1.35475	0.468662	2.89067	0.00384426	0.0305943
Crabp2	59.8931	1.44577	0.50064	2.88784	0.00387897	0.0307712
Fibcd1	184.946	-1.21849	0.421967	-2.88764	0.00388144	0.0307755
Ttll8	41.5825	1.23335	0.427247	2.88674	0.00389259	0.0308355
Gm44136	50.3997	-1.0848	0.375897	-2.88589	0.00390304	0.0309
Gm38157	13.3358	2.03855	0.707367	2.88188	0.00395305	0.0312207
Icos	12.9604	2.67036	0.927739	2.87835	0.00399758	0.0314715
Ccl5	4.28926	4.79479	1.66849	2.87373	0.00405655	0.0318722
Hcst	6.84914	3.4584	1.20393	2.87259	0.00407116	0.0319616
A130077B15Rik	21.4345	1.80142	0.627772	2.86955	0.00411059	0.032207
Gm45342	10.7698	-2.38548	0.831522	-2.86882	0.00412011	0.0322559
2010016I18Rik	6.75845	3.91248	1.36386	2.86867	0.00412195	0.0322575
Npr1	29.4771	1.41114	0.492489	2.86532	0.00416583	0.0325622
Slfn10-ps	4.35393	4.80175	1.67607	2.86488	0.0041717	0.0325951
Trim14	15.9564	2.43867	0.851494	2.86398	0.0041835	0.0326615
AI662270	10.5414	2.28733	0.79874	2.86368	0.00418752	0.0326775
Onecut2	57.9756	-1.46101	0.510218	-2.86351	0.00418972	0.0326775
I830077J02Rik	53.1717	1.23117	0.430303	2.86118	0.00422067	0.0328435
Ccdc102a	62.2106	1.40544	0.491294	2.86069	0.00422715	0.0328591
Dlgap5	10.1293	2.68349	0.939158	2.85734	0.00427208	0.03313
Gm37899	17.2435	2.71504	0.95213	2.85155	0.0043507	0.0335812
Fbxo5	40.9946	1.31006	0.459722	2.84968	0.00437636	0.0337529
Lrrc39	22.2002	1.54928	0.543968	2.84811	0.00439798	0.0338932
Dcxr	77.4819	1.28457	0.4512	2.84702	0.00441312	0.0339435
Cd80	39.0566	1.33408	0.469227	2.84315	0.00446706	0.0343049
Ldlrap1	129.213	1.14263	0.402254	2.84057	0.00450326	0.0345559
Kif18b	9.39561	3.35493	1.1815	2.83955	0.00451775	0.0346267
Clic6	17.129	-2.08491	0.735548	-2.8345	0.00458978	0.0350832
Gm22009	15.9559	1.89734	0.670169	2.83114	0.0046383	0.035372
Chad	15.5095	2.02615	0.717244	2.82491	0.0047294	0.0359832
Gm26901	56.7319	-1.09761	0.388683	-2.82392	0.00474409	0.0360393
Gimap8	71.5279	1.16261	0.411725	2.82375	0.00474657	0.0360443
Gm5086	18.6314	1.65742	0.587019	2.82345	0.00475097	0.03605
Rab19	8.05052	2.6354	0.93692	2.81283	0.00491074	0.0370276
Atp6v0a4	12.5448	2.24633	0.798621	2.81277	0.00491173	0.0370276
Gm9118	42.2873	1.05829	0.376647	2.80977	0.00495764	0.0373024
Zc3h12a	28.1529	1.45575	0.518307	2.80866	0.0049748	0.0374172
Mlxipl	123.255	1.0447	0.372339	2.80577	0.00501967	0.0376667
Mctp2	32.0342	-1.42588	0.508746	-2.80273	0.00506715	0.0379238
C1s1	73.478	1.28185	0.457693	2.80068	0.00509945	0.0381284
Msx2	8.59943	2.94846	1.05309	2.79981	0.00511322	0.0382106
Cpa2	28.3716	-1.56583	0.559347	-2.79938	0.0051201	0.0382331
4930512B01Rik	15.6003	1.81081	0.647532	2.79649	0.00516617	0.038446
Trib3	10.7137	2.55432	0.913795	2.79528	0.00518541	0.0385208
Uprt	78.473	-1.13544	0.406174	-2.79546	0.00518266	0.0385208
E330020D12Rik	16.6393	2.11432	0.756471	2.79497	0.00519043	0.0385393
Rnf186	11.2421	3.15415	1.13051	2.79003	0.00527034	0.0390445
Hist1h4h	31.5092	1.92523	0.690214	2.78932	0.00528191	0.0391008
Gm42772	28.0081	1.44114	0.516747	2.78887	0.0052893	0.039139
Knl1	8.10169	3.12959	1.12289	2.78707	0.00531871	0.0393289
Slc8b1	149.619	1.14004	0.409294	2.78538	0.00534656	0.0395053
H2-DMb2	18.3076	2.41382	0.86995	2.77466	0.00552592	0.040663
Smagp	26.6831	1.37052	0.494819	2.76975	0.00561002	0.0411589
Cfap221	3.69825	-5.07193	1.83584	-2.76274	0.0057319	0.0419324
Gbp2	80.7118	1.0529	0.381129	2.76258	0.00573458	0.0419324
CAAA01147332.1	41.5592	1.10008	0.398508	2.76048	0.00577162	0.0421719
Gm10649	23.8991	-1.63932	0.594365	-2.7581	0.00581387	0.0424492
Vsx1	30.6834	1.5222	0.5523	2.7561	0.00584946	0.0426459
Ccrl2	32.0711	1.22758	0.445743	2.754	0.00588712	0.042873
Plpp2	39.8475	1.16328	0.423209	2.74872	0.00598288	0.0434275
Ak7	7.30482	-3.57782	1.30222	-2.74748	0.00600548	0.043574
Comp	11.6571	2.08729	0.760425	2.74489	0.00605304	0.0438224
Phldb3	7.56951	3.30065	1.2037	2.74209	0.006105	0.0441337
Ccna2	90.2778	1.00875	0.368173	2.73987	0.00614634	0.0443675
Gm45223	5.85396	4.27848	1.56303	2.7373	0.00619461	0.0446832
Grrp1	50.9406	1.06755	0.390188	2.73598	0.00621953	0.0448302
Mgmt	23.2641	2.05273	0.751139	2.73283	0.00627932	0.0451906
Rab29	85.3195	1.08665	0.397641	2.73274	0.00628099	0.0451906
Gm44033	7.3656	-3.67535	1.34717	-2.72821	0.00636794	0.0457171
Eda2r	7.3953	3.28443	1.20429	2.72728	0.00638584	0.0458279
Gm37472	8.43377	3.12892	1.14778	2.72606	0.00640949	0.0459475
Abi3	22.4284	2.09499	0.768964	2.72443	0.00644119	0.0460561
Gm38228	4.59224	-4.37453	1.60963	-2.71773	0.00657316	0.0468822
Cxcr2	4.20313	4.79316	1.76676	2.71297	0.00666837	0.0474052
Cd40	12.9933	1.88459	0.694673	2.71291	0.00666954	0.0474052
Gm38394	12.5752	-2.2982	0.848881	-2.70733	0.0067827	0.0479377
Tlcd2	24.9955	1.34749	0.498361	2.70385	0.00685415	0.0482925
Mapkapk3	77.3753	1.2021	0.444806	2.70252	0.00688163	0.0484515
Gm26789	17.2062	-1.86291	0.689656	-2.70121	0.00690867	0.0485899
Aspm	26.57	1.81105	0.670847	2.69965	0.00694129	0.0487671
Zcwpw2	15.6261	1.85978	0.689217	2.6984	0.00696745	0.0488652
Gpc2	34.3469	1.15326	0.427968	2.69473	0.00704447	0.0493338
Gm37534	6.67923	3.10483	1.15248	2.69405	0.00705897	0.0494003
Spsb2	50.3001	1.4766	0.548211	2.69349	0.00707082	0.0494343
Gm12963	29.2602	1.23294	0.457752	2.69347	0.00707135	0.0494343
Rab11fip1	50.1255	1.00625	0.373628	2.69319	0.00707726	0.0494581
Cd28	7.34705	3.67443	1.36523	2.69144	0.00711447	0.0496829

## Sheet: B6B_vs_B2B
GeneName	baseMean	log2FoldChange	lfcSE	stat	pvalue	padj
Lcn2	2428.41	-4.97694	0.27201	-18.2969	8.76291e-75	1.53815e-70
Ptx3	381.703	-3.57122	0.226105	-15.7946	3.39126e-56	2.97634e-52
Tgm1	458.844	-3.25985	0.21975	-14.8344	8.78469e-50	5.13992e-46
Steap4	446.256	-3.93301	0.270907	-14.5179	9.32861e-48	4.09363e-44
Ccl12	154.722	-4.61361	0.321939	-14.3307	1.40639e-46	4.93727e-43
Ly6a	414.838	-3.3217	0.235043	-14.1323	2.40148e-45	7.02552e-42
S100a9	296.397	-4.66982	0.364738	-12.8032	1.573e-37	3.9444e-34
Glipr2	319.452	-3.2174	0.25445	-12.6445	1.1996e-36	2.63207e-33
Slc5a3	1090.1	-1.50386	0.119201	-12.6161	1.7203e-36	3.35516e-33
Cp	1365.31	-2.63781	0.214577	-12.2931	9.86775e-35	1.73209e-31
Apoe	49544.9	1.82866	0.150038	12.188	3.60125e-34	5.74662e-31
Cxcl1	164.614	-6.59881	0.542845	-12.156	5.33256e-34	7.80021e-31
Clcf1	278.029	-3.43325	0.284141	-12.0829	1.30005e-33	1.75537e-30
Slfn4	356.564	-4.20059	0.349254	-12.0273	2.55327e-33	3.20125e-30
Apod	5275.39	-1.84043	0.153315	-12.0043	3.37501e-33	3.94944e-30
Ccl2	175.277	-4.98795	0.419347	-11.8946	1.26307e-32	1.38567e-29
Cxcr2	123.951	-4.9586	0.433901	-11.428	3.03109e-30	3.12969e-27
Bcan	2829.29	1.29312	0.11482	11.2621	2.0187e-29	1.96857e-26
Cebpd	433.04	-2.97474	0.268634	-11.0736	1.6855e-28	1.55714e-25
Sell	88.5861	-3.907	0.364578	-10.7165	8.51665e-27	7.47464e-24
Cnn3	2341.41	-1.24639	0.122945	-10.1378	3.75311e-24	2.99447e-21
Ccnd1	1210.71	-2.24362	0.222006	-10.1061	5.19054e-24	3.96129e-21
Arg1	367.874	-3.50021	0.349147	-10.025	1.18321e-23	8.34852e-21
Timp1	662.292	-2.45785	0.245183	-10.0245	1.18904e-23	8.34852e-21
Ifitm1	210.675	-2.93367	0.296161	-9.90568	3.93275e-23	2.65506e-20
Atp1a1	19397.3	1.16476	0.118344	9.84211	7.4138e-23	4.81979e-20
Ccr1	191.881	-2.86215	0.293141	-9.76374	1.61108e-22	1.00998e-19
Ifi202b	163.611	-2.31168	0.244171	-9.46747	2.867e-21	1.73533e-18
Car10	2155.84	1.22988	0.130263	9.44154	3.67333e-21	2.14926e-18
Itgax	273.937	3.69652	0.395756	9.34042	9.59573e-21	5.43335e-18
Lingo1	4699.24	1.23959	0.132945	9.32408	1.11949e-20	6.14077e-18
Lag3	115.285	2.79883	0.300372	9.3179	1.18669e-20	6.31213e-18
Ccr2	202.999	-2.91599	0.31485	-9.26152	2.01538e-20	1.04047e-17
Serpina3n	2579.44	-1.98419	0.215888	-9.19083	3.8982e-20	1.955e-17
Pdpn	1089.85	-2.06431	0.224871	-9.17997	4.31194e-20	2.10243e-17
Nrn1	2102.26	1.22243	0.133227	9.17557	4.49186e-20	2.13096e-17
Tubb2b	1700.61	-1.08065	0.118017	-9.15675	5.34833e-20	2.40716e-17
Ccl6	290.435	-2.94827	0.322919	-9.13007	6.84535e-20	3.00391e-17
Ccl7	71.9559	-5.0871	0.561683	-9.0569	1.34209e-19	5.60898e-17
Oasl2	420.258	-2.05942	0.23165	-8.89021	6.0995e-19	2.48987e-16
Brinp1	3488.95	1.14623	0.129411	8.85728	8.19877e-19	3.27075e-16
Stat3	2589.05	-1.61706	0.182764	-8.84779	8.92704e-19	3.48214e-16
Dhrs1	1762.51	-1.12595	0.127357	-8.84088	9.49654e-19	3.62376e-16
Vwf	764.392	-1.49577	0.169431	-8.82819	1.06383e-18	3.97305e-16
Odc1	1121.33	-1.30605	0.148418	-8.79976	1.37104e-18	5.01374e-16
Gm19963	93.171	-3.13865	0.357634	-8.77616	1.69155e-18	5.93834e-16
Socs3	475.967	-2.12511	0.242132	-8.77666	1.68406e-18	5.93834e-16
Pamr1	1063.71	1.22307	0.140481	8.70634	3.13856e-18	1.08022e-15
Mcm6	279.743	-2.31985	0.267096	-8.68547	3.77195e-18	1.27325e-15
Clec7a	365.031	2.88148	0.333168	8.64873	5.20757e-18	1.69275e-15
Hba-a1	684.763	1.28118	0.148703	8.61573	6.94958e-18	2.21793e-15
Dusp14	751.717	1.25842	0.146818	8.57128	1.02337e-17	3.15145e-15
Gucy2g	103.385	2.45463	0.287182	8.5473	1.25999e-17	3.81321e-15
Smc2	316.796	-1.45942	0.171285	-8.52042	1.5897e-17	4.72949e-15
Thbs1	560.42	-2.80159	0.329482	-8.50302	1.84714e-17	5.40379e-15
Sdc4	1409.09	-1.3476	0.159218	-8.46384	2.58704e-17	7.44431e-15
Gpr17	840.378	1.13094	0.134031	8.43787	3.2317e-17	9.14937e-15
Tnc	464.333	-2.12313	0.256718	-8.2703	1.33627e-16	3.7231e-14
Ier3	271.61	-1.84657	0.225581	-8.18586	2.70368e-16	7.41528e-14
Il1b	81.8649	-3.94914	0.485502	-8.13413	4.149e-16	1.12042e-13
R3hdm1	9401.51	1.0372	0.127881	8.11061	5.03645e-16	1.33947e-13
Tm4sf1	616.653	-1.82102	0.22524	-8.08478	6.22746e-16	1.6315e-13
Ctsc	1619.35	-1.84417	0.229077	-8.05042	8.25132e-16	2.12993e-13
Plce1	388.834	-1.8572	0.230763	-8.04812	8.40776e-16	2.13886e-13
Cckbr	917.254	1.14336	0.142562	8.02012	1.05639e-15	2.64897e-13
Col11a2	772.423	1.46652	0.183622	7.9866	1.38707e-15	3.42918e-13
S1pr3	1023.8	-1.49209	0.186939	-7.98168	1.44351e-15	3.51916e-13
Sorbs1	1293.75	-1.00746	0.126348	-7.97365	1.54053e-15	3.70423e-13
Plau	1164.1	2.36275	0.298257	7.92187	2.33968e-15	5.54978e-13
Ctsd	8809.89	1.70752	0.215613	7.91933	2.38785e-15	5.58853e-13
Ifitm3	975.237	-1.91531	0.242916	-7.88466	3.15387e-15	7.28418e-13
Tmem132d	1204.82	1.09025	0.139504	7.81519	5.48795e-15	1.235e-12
Cacng5	212.661	-1.94558	0.249422	-7.80033	6.17441e-15	1.37189e-12
Jpt2	274.723	-1.81808	0.233283	-7.79349	6.51845e-15	1.42591e-12
S100a10	605.905	-1.07842	0.138396	-7.7923	6.57999e-15	1.42591e-12
Ccr5	511.662	-1.39534	0.181282	-7.69708	1.39214e-14	2.94413e-12
Lamp5	3888.41	1.37234	0.178515	7.68755	1.49978e-14	3.134e-12
Nes	934.989	-1.82074	0.239233	-7.61074	2.72529e-14	5.62789e-12
Fgf2	286.81	-1.24409	0.164908	-7.54419	4.55123e-14	9.18251e-12
S100a6	594.782	-1.61299	0.213869	-7.54197	4.62907e-14	9.23342e-12
Lrg1	125.742	-2.72282	0.363398	-7.49268	6.74832e-14	1.33093e-11
Atp6v0d2	82.0701	6.68414	0.899267	7.43287	1.06264e-13	2.04973e-11
Cxcl10	58.0269	-2.85491	0.384312	-7.42861	1.09748e-13	2.09393e-11
Cdh19	252.27	-1.42729	0.192189	-7.4265	1.11511e-13	2.10468e-11
Nrep	2032.09	1.02625	0.138407	7.41471	1.21894e-13	2.27617e-11
Gbp7	315.636	-1.68864	0.227835	-7.41167	1.24715e-13	2.30433e-11
Mcm5	363.074	-1.86516	0.253104	-7.36917	1.71692e-13	3.13928e-11
Tgfbi	687.681	-2.28521	0.311935	-7.32593	2.37253e-13	4.2933e-11
Oas2	82.0851	-2.6588	0.363289	-7.31867	2.50432e-13	4.48286e-11
Arhgap11a	157.849	-1.60241	0.218987	-7.31739	2.52836e-13	4.48286e-11
Fmod	330.792	2.1123	0.289955	7.28492	3.21857e-13	5.64955e-11
Hbb-bs	1533.69	1.08806	0.14974	7.26632	3.69426e-13	6.42033e-11
Ldlr	266.196	-1.44146	0.198494	-7.26198	3.81473e-13	6.56471e-11
Rrm1	556.322	-1.13642	0.156662	-7.25397	4.04741e-13	6.8975e-11
Cdc6	65.0838	-2.93114	0.404594	-7.24464	4.33587e-13	7.31803e-11
Gpnmb	2475.53	4.28312	0.596105	7.18517	6.71245e-13	1.11154e-10
Pclaf	131.866	-2.38287	0.333684	-7.14109	9.25907e-13	1.50486e-10
Uhrf1	262.771	-2.87254	0.402699	-7.1332	9.80584e-13	1.5791e-10
Gm10282	420.316	-1.3509	0.18959	-7.12537	1.03805e-12	1.65644e-10
Emx1	329.07	1.19373	0.16817	7.09833	1.2627e-12	1.97894e-10
Slitrk1	1517.22	1.12468	0.158427	7.09907	1.25602e-12	1.97894e-10
Adamts1	792.652	-1.7221	0.243417	-7.07469	1.49779e-12	2.32661e-10
Igf1	537.391	1.8199	0.258327	7.04494	1.85544e-12	2.85688e-10
C5ar1	144.879	-1.97384	0.281581	-7.00986	2.3856e-12	3.60986e-10
Cacng3	1561.14	1.01282	0.144539	7.00727	2.43011e-12	3.64578e-10
Tnfrsf12a	272.262	-2.18091	0.312649	-6.97559	3.04593e-12	4.53095e-10
Gm765	239.006	1.51684	0.217876	6.96197	3.35549e-12	4.9495e-10
Clspn	127.881	-2.38719	0.343019	-6.95934	3.41871e-12	4.97873e-10
Ccl27a	612.281	1.24418	0.178793	6.95879	3.43204e-12	4.97873e-10
Hmgcs2	280.326	1.97161	0.284304	6.93487	4.06591e-12	5.84991e-10
Rassf3	1112.01	1.0577	0.152598	6.93131	4.16972e-12	5.9025e-10
Mcm7	458.658	-1.25706	0.18151	-6.92558	4.34201e-12	6.09722e-10
Chil1	1111.16	-3.60034	0.520017	-6.92349	4.40644e-12	6.13859e-10
Egr1	4649.9	1.15505	0.167627	6.89059	5.55616e-12	7.67931e-10
Nfkbiz	359.782	-1.36509	0.199248	-6.85123	7.32201e-12	9.96304e-10
Sele	38.5531	-4.81783	0.704166	-6.8419	7.81499e-12	1.0552e-09
Osmr	752.607	-1.38931	0.203385	-6.83093	8.43645e-12	1.12247e-09
Dock1	939.983	-1.08963	0.159738	-6.82136	9.01823e-12	1.1902e-09
Irgm1	529.95	-1.12447	0.165709	-6.78577	1.15467e-11	1.50132e-09
Mlip	723.372	1.01632	0.150035	6.77385	1.25403e-11	1.61852e-09
Mcm3	310.889	-1.591	0.235626	-6.75225	1.4557e-11	1.85158e-09
Upp1	132.716	-2.18769	0.326302	-6.70449	2.02117e-11	2.53412e-09
Myoc	93.1038	2.36792	0.354683	6.67617	2.45272e-11	3.03187e-09
Slc7a11	749.135	-1.01762	0.152782	-6.66064	2.72631e-11	3.3465e-09
Anpep	405.025	2.21332	0.332853	6.64952	2.94041e-11	3.58423e-09
C730002L08Rik	238.332	1.37436	0.207132	6.63519	3.24092e-11	3.9233e-09
Igfbp3	773.02	-1.9236	0.290617	-6.61901	3.61601e-11	4.34738e-09
Mirt1	47.4055	-2.94818	0.445787	-6.61342	3.75545e-11	4.45757e-09
Eif2ak2	428.069	-1.24335	0.188176	-6.6074	3.91135e-11	4.57707e-09
S100a16	1190.03	-1.14806	0.174506	-6.57893	4.73833e-11	5.50807e-09
Slfn9	190.353	-2.21493	0.336986	-6.57277	4.93872e-11	5.66597e-09
Glis3	176.575	-1.36351	0.207714	-6.56438	5.22484e-11	5.9553e-09
Gm7993	438.863	-1.076	0.163992	-6.56128	5.33496e-11	6.04158e-09
Ly6c1	1066.96	-1.22893	0.187422	-6.55701	5.48965e-11	6.17691e-09
Mfap4	115.738	2.65371	0.406226	6.53261	6.46353e-11	7.22639e-09
Myl4	338.773	1.22843	0.188793	6.50675	7.67938e-11	8.47774e-09
Mrc1	493.204	-2.07794	0.319487	-6.50398	7.82203e-11	8.58126e-09
Hspb6	192.647	-2.00272	0.309678	-6.4671	9.99015e-11	1.08245e-08
Ifit1	91.5517	-2.19707	0.34019	-6.45837	1.05838e-10	1.12307e-08
Cpne2	350.191	-1.24039	0.192074	-6.45784	1.0621e-10	1.12307e-08
Il1r2	33.8024	-3.72235	0.581112	-6.40557	1.49809e-10	1.54682e-08
Rn7sk	385.673	2.26629	0.354404	6.39466	1.60903e-10	1.65165e-08
Vstm2l	716.401	1.52951	0.239263	6.39258	1.63108e-10	1.66456e-08
Ampd3	705.548	-1.1607	0.182721	-6.3523	2.12113e-10	2.12755e-08
Irf9	609.791	-1.11566	0.175771	-6.34721	2.1925e-10	2.18664e-08
Nptxr	9853.83	1.22213	0.192605	6.34525	2.22069e-10	2.20224e-08
Tead1	667.728	-1.09727	0.173017	-6.34194	2.26882e-10	2.23734e-08
Nr4a1	1184.75	1.15745	0.182637	6.33744	2.33612e-10	2.29083e-08
Col9a1	28.9466	3.48922	0.552268	6.31797	2.65013e-10	2.58432e-08
Tubb6	523.737	-2.15464	0.341553	-6.30836	2.82005e-10	2.7198e-08
A830009L08Rik	178.09	1.30998	0.207703	6.30699	2.84523e-10	2.72909e-08
Proser2	139.217	1.43527	0.228148	6.29096	3.15513e-10	2.99362e-08
Spata13	555.954	-1.12292	0.178949	-6.27512	3.49371e-10	3.29705e-08
Crhr1	305.206	1.09164	0.174351	6.26114	3.82181e-10	3.58739e-08
Ect2	95.6086	-2.1033	0.336822	-6.24455	4.25014e-10	3.91349e-08
Gadd45g	334.788	-1.41249	0.226207	-6.24425	4.2584e-10	3.91349e-08
Igfn1	1259.51	1.18817	0.190643	6.23246	4.59176e-10	4.17612e-08
Il18rap	30.4847	-3.49199	0.561586	-6.21809	5.03251e-10	4.55339e-08
Hkdc1	464.221	1.33192	0.215677	6.17553	6.59421e-10	5.93581e-08
Chil3	31.0272	-4.69643	0.761235	-6.16949	6.85088e-10	6.13538e-08
Hells	234.298	-1.31281	0.21365	-6.1447	8.01136e-10	7.0665e-08
Gbp5	205.63	-1.87193	0.304802	-6.14147	8.17591e-10	7.17559e-08
Nxpe5	32.2937	-4.46784	0.727643	-6.14016	8.24379e-10	7.19917e-08
Cd44	752.188	-1.72922	0.282113	-6.12953	8.81372e-10	7.65878e-08
Pecam1	862.135	-1.21908	0.199414	-6.1133	9.75933e-10	8.35637e-08
Ncapg2	200.626	-1.3066	0.214009	-6.10536	1.02572e-09	8.74006e-08
Il33	838.504	-1.29805	0.213543	-6.07863	1.21211e-09	1.0229e-07
Pbk	117.45	-2.6819	0.441454	-6.07515	1.23871e-09	1.04034e-07
Sbno2	1432.23	-1.66935	0.274897	-6.07263	1.25832e-09	1.05178e-07
Ncapg	53.3894	-2.41972	0.398529	-6.07163	1.26616e-09	1.05332e-07
Vsir	983.583	1.23673	0.203751	6.06978	1.28087e-09	1.06052e-07
Cenpf	159.264	-1.94787	0.321539	-6.05798	1.37839e-09	1.13591e-07
4933439C10Rik	404.397	1.02361	0.169374	6.04348	1.50827e-09	1.23713e-07
Cst7	98.8092	2.16934	0.362406	5.98594	2.15138e-09	1.73226e-07
Kif15	134.887	-1.86473	0.311683	-5.98278	2.19367e-09	1.75824e-07
Cyp4f18	36.1649	-3.64858	0.609999	-5.98129	2.2138e-09	1.76631e-07
Apoc1	30.0208	3.24571	0.542714	5.98051	2.22444e-09	1.76677e-07
Mrps6	197.49	-1.22765	0.205615	-5.97061	2.36364e-09	1.86049e-07
Kif20a	101.095	-1.59807	0.267748	-5.96856	2.39362e-09	1.87568e-07
Ifit3b	157.194	-1.27116	0.213351	-5.95807	2.55235e-09	1.97363e-07
L3mbtl1	230.867	1.17698	0.197616	5.95592	2.58612e-09	1.99097e-07
Adrb1	487.142	1.00187	0.168254	5.95453	2.60815e-09	1.99682e-07
Gsr	448.95	-1.02582	0.172393	-5.95049	2.67343e-09	2.03146e-07
A830036E02Rik	1422.56	1.00599	0.169337	5.94075	2.83715e-09	2.13736e-07
Lemd1	161.655	1.56967	0.264736	5.92919	3.04438e-09	2.28367e-07
Cd22	74.2056	2.77675	0.468928	5.92149	3.19041e-09	2.38303e-07
Usp18	54.3019	-2.33619	0.395164	-5.91196	3.38066e-09	2.48288e-07
Trem2	895.647	1.3427	0.227584	5.8998	3.63953e-09	2.65082e-07
Hbegf	298.009	-1.18606	0.20113	-5.897	3.70168e-09	2.68494e-07
Pole	121.435	-2.05388	0.34922	-5.88133	4.06986e-09	2.89224e-07
Mcm4	370.894	-1.16501	0.198168	-5.87887	4.13064e-09	2.9236e-07
Stat1	387.808	-1.06601	0.181738	-5.86564	4.47403e-09	3.15199e-07
Gm42902	110.639	1.75925	0.300281	5.85867	4.66575e-09	3.26287e-07
Ccl9	173.925	-2.52137	0.43149	-5.8434	5.11451e-09	3.52059e-07
Serpine1	343.128	-2.03905	0.350815	-5.81232	6.16137e-09	4.1757e-07
Ckap2l	109.658	-2.41989	0.416819	-5.80561	6.41318e-09	4.32964e-07
Pltp	543.133	1.39785	0.241649	5.78464	7.26688e-09	4.83165e-07
Slfn2	201.759	-1.62561	0.281182	-5.78135	7.41051e-09	4.90855e-07
Amotl1	912.784	-1.34387	0.232641	-5.77656	7.62421e-09	5.02967e-07
C3	333.428	-1.72222	0.298962	-5.76067	8.37821e-09	5.46701e-07
Rspo1	223.505	1.70679	0.296554	5.75542	8.64256e-09	5.61863e-07
Il11	34.3962	-3.50518	0.609613	-5.74984	8.93269e-09	5.76454e-07
Dkkl1	356.298	1.08813	0.189368	5.74612	9.13171e-09	5.86935e-07
Hck	172.616	-1.74446	0.303776	-5.74259	9.32381e-09	5.9513e-07
Tspan11	260.278	1.09848	0.191389	5.73949	9.49645e-09	6.03954e-07
Ccdc80	768.868	-1.00438	0.175331	-5.72845	1.01354e-08	6.4226e-07
Mcm2	272.503	-1.80419	0.315136	-5.72512	1.03358e-08	6.52605e-07
Spidr	131.185	-1.60912	0.281758	-5.71099	1.1232e-08	7.04126e-07
Ccnb2	104.745	-1.71571	0.301051	-5.69906	1.20469e-08	7.52457e-07
Car7	374.853	1.01338	0.177834	5.69847	1.20887e-08	7.52457e-07
Gins2	73.4672	-2.24522	0.394666	-5.6889	1.27863e-08	7.9307e-07
Egr4	228.019	1.54343	0.271816	5.67823	1.36097e-08	8.41167e-07
Cd300a	170.298	2.20027	0.387603	5.67662	1.37383e-08	8.46132e-07
Pla2g4a	261.373	-1.44865	0.255561	-5.66852	1.44036e-08	8.84005e-07
Sowahb	341.56	1.05119	0.185883	5.65513	1.55726e-08	9.49116e-07
Man2b1	1628.55	1.14187	0.2024	5.64164	1.68435e-08	1.02303e-06
Gbp3	438.716	-1.29979	0.231105	-5.62424	1.86324e-08	1.12005e-06
Fam19a1	760.829	1.14887	0.204335	5.62247	1.88244e-08	1.12569e-06
S100a8	101.098	-2.77962	0.494547	-5.62053	1.9037e-08	1.13273e-06
Dlgap5	57.1886	-2.68929	0.478716	-5.61772	1.93493e-08	1.14356e-06
Hmox1	2222.03	-2.80493	0.499529	-5.61515	1.96386e-08	1.15174e-06
Zbtb16	845.904	1.00053	0.178581	5.60265	2.11099e-08	1.22696e-06
Atf5	301.382	-1.23264	0.220286	-5.59564	2.19815e-08	1.2734e-06
Mmp12	1056.4	5.35815	0.958684	5.58907	2.28288e-08	1.31457e-06
Gpr137b	563.995	1.48568	0.265824	5.58897	2.28419e-08	1.31457e-06
Adamts9	219.555	-1.87619	0.335906	-5.58546	2.33087e-08	1.33705e-06
Aldh1a2	375.474	-1.8281	0.327377	-5.58407	2.34949e-08	1.34334e-06
Cdc20	136.646	-2.06941	0.372617	-5.55373	2.7964e-08	1.5834e-06
Hpse	193.358	2.1556	0.389529	5.53386	3.13268e-08	1.76243e-06
Brip1	44.403	-2.25631	0.409292	-5.51271	3.53357e-08	1.96281e-06
Tmem108	244.542	1.12557	0.204273	5.51015	3.58525e-08	1.98524e-06
Ercc6l	47.4547	-2.78166	0.505945	-5.49795	3.8424e-08	2.11429e-06
Hexa	1978.01	1.07461	0.195491	5.49697	3.86378e-08	2.11941e-06
Arhgdig	619.982	1.08732	0.19882	5.46883	4.53006e-08	2.4618e-06
Lif	37.6595	-2.86825	0.525014	-5.4632	4.67629e-08	2.52321e-06
Foxm1	141.416	-1.85838	0.340436	-5.45882	4.79304e-08	2.57285e-06
Cdk1	99.9633	-2.03579	0.373052	-5.45711	4.83957e-08	2.58991e-06
Maff	83.2535	-2.00547	0.368045	-5.44899	5.06577e-08	2.68639e-06
Cabp7	181.037	-1.53826	0.282286	-5.44929	5.05707e-08	2.68639e-06
Ccna2	220.805	-1.68644	0.309831	-5.4431	5.23616e-08	2.75181e-06
Prc1	119.39	-1.87413	0.344817	-5.43514	5.47521e-08	2.86885e-06
Adcy8	481.831	1.26627	0.233378	5.42583	5.76848e-08	3.01352e-06
Gm45790	40.3407	2.18368	0.403262	5.41503	6.12768e-08	3.17873e-06
Slc30a3	1266.03	1.13255	0.209868	5.39651	6.79498e-08	3.46722e-06
Nusap1	203.28	-1.00283	0.186334	-5.38188	7.37137e-08	3.73959e-06
Cpne9	1481.09	1.09264	0.203117	5.37934	7.47605e-08	3.78176e-06
Mmp9	125.308	-1.72313	0.32155	-5.35883	8.3762e-08	4.16904e-06
Ehd1	642.1	-1.05276	0.197661	-5.32606	1.00368e-07	4.92112e-06
Brca1	97.3803	-1.59177	0.299543	-5.31399	1.07249e-07	5.22926e-06
Bub1b	101.618	-1.96676	0.370635	-5.30647	1.11768e-07	5.43452e-06
Kif11	150.753	-2.15204	0.405784	-5.30342	1.13655e-07	5.50175e-06
Hspb1	134.204	-1.88863	0.356129	-5.30322	1.13777e-07	5.50175e-06
Pola1	130.59	-1.21339	0.22886	-5.30189	1.1461e-07	5.51164e-06
Tlr2	347.421	-1.62508	0.30744	-5.28585	1.25124e-07	5.98448e-06
Rrm2	226.363	-1.5664	0.297094	-5.27239	1.34655e-07	6.38811e-06
Slc4a11	127.785	-1.56999	0.297838	-5.27129	1.35469e-07	6.4094e-06
Arntl	573.543	1.04636	0.198614	5.26833	1.37672e-07	6.49611e-06
Creg1	975.141	1.25135	0.237649	5.26556	1.39761e-07	6.57703e-06
Bmp4	78.6951	1.63762	0.311094	5.26407	1.40899e-07	6.61281e-06
Prg4	355.348	-1.73007	0.329029	-5.25809	1.45556e-07	6.77703e-06
Lrrc17	26.6313	4.14918	0.789566	5.25501	1.48018e-07	6.87343e-06
Shcbp1	67.9321	-1.74306	0.332802	-5.23753	1.62737e-07	7.49746e-06
Kif22	257	-1.13716	0.217952	-5.21747	1.81385e-07	8.26974e-06
Lmnb1	417.331	-1.31738	0.253229	-5.20235	1.96785e-07	8.89517e-06
Epha2	67.7432	-1.87039	0.359759	-5.19902	2.00339e-07	9.01679e-06
Nt5e	127.504	-1.43777	0.277621	-5.17888	2.23216e-07	9.89422e-06
Klf12	277.949	-1.19533	0.231533	-5.16268	2.43433e-07	1.06293e-05
Cpxm1	245.461	1.41098	0.27455	5.13927	2.75809e-07	1.20131e-05
Bub1	65.9228	-2.81276	0.548561	-5.12752	2.93582e-07	1.26615e-05
Hmga2	45.188	-2.38773	0.465786	-5.12623	2.95601e-07	1.27174e-05
Arid5a	288.804	-1.24468	0.243904	-5.10318	3.33999e-07	1.42645e-05
Ttk	74.0081	-1.58532	0.311666	-5.0866	3.64544e-07	1.54189e-05
Gm24187	60.3333	2.7465	0.540071	5.08544	3.66772e-07	1.54758e-05
Trim30a	191.908	-1.08119	0.212975	-5.0766	3.84249e-07	1.61357e-05
Tspo	195.644	-1.34311	0.264947	-5.06935	3.99179e-07	1.65645e-05
Siglech	258.794	1.08885	0.214939	5.06584	4.06598e-07	1.68326e-05
Slc36a2	19.4172	3.49503	0.690155	5.06412	4.10284e-07	1.69452e-05
Cpz	30.4065	2.97576	0.588443	5.057	4.25905e-07	1.74671e-05
Bst2	254.575	-1.37386	0.272043	-5.05017	4.41412e-07	1.80189e-05
Ctsa	4180.91	1.0796	0.213818	5.04916	4.4376e-07	1.80359e-05
Hhatl	231.225	1.04237	0.206447	5.0491	4.43886e-07	1.80359e-05
Acod1	28.8035	-4.14214	0.823732	-5.0285	4.94329e-07	1.97831e-05
Neil3	40.8372	-2.56161	0.510503	-5.01782	5.22618e-07	2.0826e-05
S100a11	421.526	-1.70047	0.338901	-5.01759	5.23231e-07	2.0826e-05
Nwd2	730.77	1.00411	0.200771	5.00129	5.69479e-07	2.24631e-05
Zc3h12d	21.0183	-3.47301	0.694503	-5.00071	5.71185e-07	2.24798e-05
Soat2	39.1668	-2.9051	0.581876	-4.99265	5.95551e-07	2.32305e-05
Aspg	339.244	-1.42382	0.285389	-4.98904	6.06785e-07	2.36162e-05
Knl1	48.7488	-2.69917	0.54249	-4.97552	6.5072e-07	2.52143e-05
Cenpe	138.866	-1.61655	0.325707	-4.96321	6.93382e-07	2.66907e-05
Acp5	48.2186	2.73886	0.552102	4.96079	7.02057e-07	2.69654e-05
Rad54l	66.6115	-1.76198	0.355506	-4.95625	7.18653e-07	2.75426e-05
Pdzph1	68.6869	1.83259	0.371328	4.93523	8.00552e-07	3.04818e-05
Ifit3	154.402	-1.42471	0.288727	-4.93444	8.0379e-07	3.04829e-05
Cep55	75.2592	-1.77402	0.359799	-4.93059	8.19819e-07	3.08143e-05
Myh1	94.4975	1.50214	0.306043	4.90825	9.18944e-07	3.43928e-05
G6pdx	577.56	-1.22234	0.249065	-4.90771	9.21475e-07	3.44141e-05
4933432I09Rik	62.3828	1.62526	0.331527	4.90236	9.46931e-07	3.49191e-05
Ube2c	85.6027	-2.02972	0.41429	-4.89928	9.61884e-07	3.53961e-05
Hspb8	263.79	-1.22174	0.249401	-4.8987	9.64752e-07	3.54274e-05
Fam111a	163.428	-1.64761	0.336662	-4.89396	9.88289e-07	3.6216e-05
Bcl3	124.028	-1.9393	0.396888	-4.88626	1.0277e-06	3.75816e-05
Srarp	59.5936	-1.72809	0.353796	-4.88442	1.03734e-06	3.77769e-05
Tnf	34.6849	-2.23533	0.457847	-4.88228	1.04868e-06	3.81106e-05
Msln	74.0978	-1.79407	0.367996	-4.87524	1.08677e-06	3.92513e-05
Hcar2	48.6884	-2.27048	0.466109	-4.87113	1.10961e-06	3.99937e-05
Frmd8	578.767	-1.23823	0.254296	-4.86924	1.12031e-06	4.02966e-05
Exo1	42.4007	-2.14433	0.442221	-4.84901	1.24079e-06	4.40883e-05
Mvp	406.418	-1.34052	0.276558	-4.84716	1.25239e-06	4.43211e-05
Vwa5a	601.882	-1.08985	0.224839	-4.84726	1.25176e-06	4.43211e-05
Col6a3	267.671	1.77201	0.366261	4.83809	1.31091e-06	4.58374e-05
Rpa2	258.21	-1.02313	0.211837	-4.82979	1.36678e-06	4.76014e-05
Cdca2	75.7764	-1.73306	0.359016	-4.82725	1.38435e-06	4.81176e-05
Podxl	1361.43	-1.05919	0.220349	-4.80689	1.53297e-06	5.23505e-05
Fam180a	83.5427	1.41784	0.295152	4.80376	1.55714e-06	5.30726e-05
A2m	225.327	-1.20455	0.250953	-4.79992	1.5873e-06	5.35805e-05
Tgm2	619.107	-1.37713	0.287156	-4.79574	1.62079e-06	5.4397e-05
Plac8	52.6742	-2.9678	0.620346	-4.7841	1.71754e-06	5.73157e-05
Ctse	32.331	2.49856	0.522559	4.78139	1.74087e-06	5.79838e-05
Dsp	40.4112	-2.46129	0.515802	-4.77178	1.82604e-06	6.03626e-05
Stk17b	238.391	-1.00815	0.211851	-4.75876	1.9479e-06	6.41492e-05
Dlk1	26.2842	-2.50536	0.527086	-4.75323	2.00188e-06	6.56804e-05
Dhfr	175.653	-1.07975	0.227271	-4.75094	2.02472e-06	6.63059e-05
Mdm1	152.019	-1.05647	0.222415	-4.75	2.03422e-06	6.64927e-05
Npas4	306.871	1.27864	0.269433	4.74567	2.07821e-06	6.74286e-05
Plk4	184.422	-1.05613	0.222651	-4.74344	2.10119e-06	6.80482e-05
Isg15	123.703	-1.85986	0.392474	-4.73882	2.14968e-06	6.93628e-05
Pold2	176.806	-1.26113	0.266435	-4.73337	2.20824e-06	7.11214e-05
Neu4	161.152	1.52057	0.321271	4.73298	2.21252e-06	7.1129e-05
Padi2	140.24	1.11575	0.236007	4.7276	2.27187e-06	7.29034e-05
Knstrn	131.319	-1.44018	0.305294	-4.71735	2.38939e-06	7.65347e-05
Gpd1	1467.88	-1.00667	0.213488	-4.71533	2.41319e-06	7.70159e-05
Rbl1	145.664	-1.51735	0.322301	-4.70788	2.50307e-06	7.9595e-05
Cdhr1	78.6398	-1.69427	0.360201	-4.7037	2.55494e-06	8.08051e-05
Trip13	56.9976	-2.15815	0.459298	-4.6988	2.61692e-06	8.26167e-05
Ms4a7	131.125	2.20958	0.470396	4.69729	2.63641e-06	8.2785e-05
Cdc45	80.2848	-1.63284	0.348177	-4.68969	2.73616e-06	8.56112e-05
Ahnak2	191.415	1.84172	0.393401	4.68153	2.84739e-06	8.87748e-05
Cd84	537.882	1.3803	0.29521	4.67566	2.93013e-06	9.05502e-05
Gm42928	20.9652	-3.14007	0.672903	-4.66645	3.06451e-06	9.45366e-05
Gm23935	27523.7	2.70266	0.581065	4.65122	3.29972e-06	0.00010073
Hbb-bt	61.825	1.59328	0.343035	4.64466	3.40633e-06	0.000103625
Gng4	480.485	1.21162	0.260974	4.6427	3.43894e-06	0.000104435
Trim47	231.2	-1.33976	0.288645	-4.64155	3.45813e-06	0.000104837
Doc2a	225.268	1.15453	0.2488	4.64039	3.47748e-06	0.000105242
Lyz2	10330	2.88531	0.621917	4.63938	3.4945e-06	0.000105575
Ms4a4c	24.814	-3.83198	0.826828	-4.63455	3.57712e-06	0.000107458
Ms4a6b	222.315	-1.36883	0.295326	-4.63499	3.5696e-06	0.000107458
Necab2	324.213	-1.21841	0.263013	-4.6325	3.61284e-06	0.000108219
Tpx2	282.953	-1.50568	0.325678	-4.62323	3.77805e-06	0.000112591
Espl1	110.039	-1.37143	0.296675	-4.62269	3.78795e-06	0.000112695
Plin4	102.251	-2.09886	0.454254	-4.62045	3.82912e-06	0.000113535
Gm42741	176.054	1.03039	0.223034	4.61985	3.84012e-06	0.000113669
Birc5	132.143	-1.64372	0.356294	-4.6134	3.96141e-06	0.000116669
Emilin2	349.053	-2.72501	0.591153	-4.60965	4.03342e-06	0.000118195
Wdhd1	181.215	-1.01036	0.219281	-4.6076	4.07349e-06	0.000118972
Tmbim1	755	-1.1332	0.246037	-4.6058	4.10882e-06	0.000119605
Mlph	87.3082	1.48304	0.322268	4.60187	4.18714e-06	0.000121684
Fignl1	73.2165	-2.03345	0.441992	-4.60064	4.21189e-06	0.000122019
Arhgdib	286.564	-1.22867	0.267633	-4.59087	4.41413e-06	0.000127646
Adcyap1	212.684	1.79455	0.391856	4.57963	4.65804e-06	0.000134037
Mfap5	21.6757	5.05897	1.10876	4.56275	5.04882e-06	0.000144335
Aspm	86.1669	-1.9068	0.418235	-4.55917	5.13562e-06	0.000146103
Dsg2	45.8414	-1.93107	0.423879	-4.55572	5.22072e-06	0.000148044
Ctsl	5393.8	1.28174	0.281605	4.55156	5.32491e-06	0.000150512
Stra6	253.037	-1.48013	0.325922	-4.54137	5.58899e-06	0.000157217
Gbp2	150.142	-1.11554	0.245663	-4.54094	5.60047e-06	0.000157288
Stil	31.616	-2.54088	0.561152	-4.52796	5.9555e-06	0.000165931
Adamts12	51.9486	2.71006	0.598591	4.52739	5.97158e-06	0.000166116
Ccnb1	106.717	-1.93177	0.426762	-4.52657	5.9949e-06	0.000166501
Mcm10	71.2088	-2.12257	0.469343	-4.52242	6.11379e-06	0.000169267
Ppp1r3g	112.114	1.18777	0.26289	4.51814	6.23838e-06	0.000172444
Dysf	204.304	-1.75455	0.388584	-4.51525	6.32426e-06	0.000174544
Asf1b	64.213	-1.82591	0.404644	-4.5124	6.40991e-06	0.000176353
Tyrobp	856.296	1.26356	0.280327	4.50744	6.56141e-06	0.000180238
Flnc	279.454	-1.58089	0.351998	-4.49119	7.08271e-06	0.000192749
Vav3	179.195	-1.14912	0.256214	-4.485	7.29128e-06	0.000197811
Nlrc5	134.677	-1.65166	0.368534	-4.4817	7.405e-06	0.000200277
Tyms	101.047	-1.59522	0.355977	-4.48125	7.42056e-06	0.000200389
Igfbp2	1065.1	-1.03138	0.230265	-4.47909	7.49628e-06	0.000202123
Dhrs3	530.917	1.12088	0.250296	4.47823	7.52657e-06	0.000202629
Lyz1	18.9586	3.80061	0.850232	4.47008	7.81891e-06	0.00020858
Anxa2	1127.28	-1.26832	0.283913	-4.46728	7.92204e-06	0.00021101
Chaf1b	70.478	-1.64297	0.368321	-4.46069	8.16953e-06	0.000216289
Il13ra1	380.114	-1.07176	0.241375	-4.44024	8.98568e-06	0.000235763
Aox1	479.773	-1.04191	0.234638	-4.44051	8.97471e-06	0.000235763
Ano2	21.8071	-3.88419	0.875447	-4.43681	9.13014e-06	0.000239196
Mmp13	92.6208	4.76213	1.0735	4.4361	9.16054e-06	0.000239635
Kif19a	104.107	1.16657	0.263137	4.43333	9.27871e-06	0.000241486
Ggt1	53.0655	1.87181	0.422291	4.43252	9.31377e-06	0.000241841
Tlr4	155.997	-1.29677	0.292634	-4.43136	9.36406e-06	0.000242788
Xlr3b	51.2676	2.72898	0.617639	4.41841	9.94305e-06	0.000256662
CT010467.1	44868.7	2.4926	0.564134	4.41845	9.94127e-06	0.000256662
Mybpc1	117.707	1.07558	0.243697	4.41361	1.01661e-05	0.00026165
Gm24270	561.366	2.68614	0.609052	4.41035	1.03202e-05	0.000265227
Abcc3	341.383	1.11069	0.251866	4.40984	1.03446e-05	0.000265466
Trim30b	11.6575	-5.95415	1.35128	-4.40632	1.05142e-05	0.000269033
Clec4d	98.6922	-2.2127	0.502452	-4.4038	1.0637e-05	0.000270988
Kif14	52.3183	-1.95576	0.444309	-4.40181	1.07353e-05	0.000272877
4833407H14Rik	11.9561	-5.98916	1.36376	-4.39167	1.12486e-05	0.0002843
Adamtsl2	137.974	1.03765	0.23695	4.37921	1.1911e-05	0.000299963
Smim3	262.445	-1.30365	0.298119	-4.37292	1.22595e-05	0.000307415
Nek2	48.3683	-1.92803	0.441057	-4.37137	1.23468e-05	0.000309164
Kif20b	77.1432	-1.88986	0.436352	-4.33104	1.48409e-05	0.000363323
Kcne1l	54.1804	1.52525	0.352308	4.32932	1.49572e-05	0.00036566
Gm13293	62.9928	-1.48824	0.343864	-4.32797	1.50488e-05	0.000366878
Aurkb	101.587	-2.21901	0.515401	-4.30541	1.66678e-05	0.000401881
Kcnh5	140.821	1.89146	0.441578	4.28342	1.84044e-05	0.000440126
Oprk1	69.7658	-2.7648	0.646291	-4.27795	1.88623e-05	0.000449241
Syndig1l	66.6449	-2.93878	0.687913	-4.27202	1.93713e-05	0.000458255
Trem1	21.0786	-3.96973	0.92936	-4.27147	1.94188e-05	0.000458759
Nlrp12	10.8857	-5.83872	1.37062	-4.25991	2.04511e-05	0.000479277
Ptges	316.306	-1.32574	0.311762	-4.2524	2.11492e-05	0.000491698
Hrh1	273.987	1.01264	0.238159	4.25196	2.11911e-05	0.000492021
Lyve1	45.2852	-2.49151	0.588647	-4.2326	2.3101e-05	0.000530055
Mcemp1	16.671	-3.04668	0.720204	-4.23031	2.33374e-05	0.000533387
Il4ra	366.905	-1.1296	0.267552	-4.22199	2.42157e-05	0.000551308
Carhsp1	738.049	-1.06638	0.252902	-4.21659	2.48026e-05	0.000562481
Top2a	543.907	-2.58182	0.61302	-4.21164	2.53526e-05	0.000571998
Tmem252	86.9107	-1.39035	0.330909	-4.20161	2.6502e-05	0.000596398
Lims2	133.155	1.39013	0.330907	4.20097	2.65769e-05	0.000597318
Lhx9	16.7268	-3.94562	0.940555	-4.19499	2.72878e-05	0.000612509
Kif2c	64.8025	-2.03403	0.485715	-4.1877	2.81792e-05	0.000627702
Myo1h	67.6616	-1.43264	0.342189	-4.18668	2.83063e-05	0.000629734
Aldh1l2	150.35	-1.3079	0.312828	-4.18088	2.90383e-05	0.000644386
Pglyrp1	113.157	-1.25406	0.300712	-4.17032	3.04169e-05	0.000673275
Vsx1	22.8565	2.69986	0.649312	4.15803	3.21008e-05	0.000702575
Nos1	534.09	-1.03356	0.248553	-4.1583	3.20619e-05	0.000702575
Plcb2	165.447	1.13228	0.273188	4.14469	3.40277e-05	0.000737393
Gm44742	40.5777	-2.05866	0.496879	-4.14317	3.42535e-05	0.00074137
Idi1	102.857	-1.13307	0.273943	-4.13615	3.53186e-05	0.000759741
Clec3b	52.7394	2.12395	0.513562	4.13573	3.53825e-05	0.000760182
Plscr2	119.698	-1.55144	0.375189	-4.13509	3.54823e-05	0.000761395
Prr11	84.1677	-2.15366	0.522218	-4.12406	3.72252e-05	0.000793942
B3galt5	466.11	-1.26127	0.306634	-4.11327	3.90088e-05	0.000825961
Col10a1	44.6554	5.75535	1.40118	4.1075	3.9997e-05	0.000844846
Smpdl3b	64.2138	-1.44875	0.353223	-4.10153	4.1042e-05	0.0008638
Lars2	9579.82	2.58518	0.631373	4.09453	4.23027e-05	0.000885028
Gm28800	132.976	1.73203	0.424263	4.08244	4.45655e-05	0.000930152
Gm3362	278.06	-1.08706	0.266334	-4.08155	4.4736e-05	0.000932603
Myom3	71.097	1.28293	0.315457	4.0669	4.76437e-05	0.00098619
Nsl1	43.5829	-1.9093	0.471494	-4.04948	5.13313e-05	0.00105259
Irf7	195.332	-1.21629	0.300557	-4.0468	5.19215e-05	0.00106006
Cyr61	265.676	-1.11296	0.274981	-4.0474	5.17896e-05	0.00106006
Myo18b	76.6522	1.42844	0.353192	4.04438	5.24625e-05	0.0010694
Unc93b1	817.324	1.03074	0.255123	4.04016	5.34146e-05	0.00108063
Naglu	410.751	1.2455	0.308987	4.03092	5.55582e-05	0.00111454
C330027C09Rik	163.302	-1.16987	0.290406	-4.0284	5.61589e-05	0.00112401
Prom1	449.875	1.14527	0.284404	4.02689	5.65192e-05	0.00112993
E2f2	59.7244	-1.79668	0.44622	-4.02644	5.66269e-05	0.0011308
Adgrg6	103.309	-1.22868	0.306107	-4.01388	5.97293e-05	0.00118066
Ltb4r1	14.1972	-3.48083	0.867436	-4.01278	6.00078e-05	0.00118349
Rasl11a	77.8823	-1.21923	0.304178	-4.00827	6.11644e-05	0.00120226
Asb10	23.3211	2.3746	0.592932	4.00484	6.20593e-05	0.00121849
Pgam2	80.672	-1.3367	0.334842	-3.99204	6.55082e-05	0.00127763
Lfng	222.234	-1.07529	0.269751	-3.98624	6.71279e-05	0.00130776
Mir6236	14.8659	3.65541	0.919716	3.9745	7.05269e-05	0.0013664
Ncaph	136.287	-1.24136	0.312657	-3.97035	7.17683e-05	0.00138308
Gins1	51.0686	-1.86687	0.470254	-3.96991	7.18999e-05	0.00138384
Lsm5	58.5971	-1.33847	0.337234	-3.96898	7.21797e-05	0.00138762
F5	30.4619	-2.07614	0.523488	-3.96597	7.30967e-05	0.0013992
Hdc	24.4645	-2.40683	0.607181	-3.96395	7.37205e-05	0.00140654
Psmc3ip	46.3203	-1.40723	0.35828	-3.92773	8.57499e-05	0.00160466
Tcn2	738.627	1.14932	0.293072	3.92164	8.7949e-05	0.00164056
Oasl1	34.3897	-2.21223	0.564553	-3.91855	8.90846e-05	0.00165998
Gm26917	1368.43	2.68919	0.686795	3.91557	9.01914e-05	0.00166645
Fgl2	156.28	-1.42377	0.363806	-3.91356	9.09454e-05	0.00167685
Phf19	63.1347	-2.05306	0.525071	-3.91007	9.22708e-05	0.00169951
Trim72	47.0689	-1.63723	0.419505	-3.90277	9.50987e-05	0.00173701
Crabp1	15.8258	-4.19205	1.07559	-3.89745	9.721e-05	0.00176456
Cela1	71.6226	-1.35853	0.348953	-3.89315	9.89529e-05	0.00179249
Grrp1	109.102	-1.40458	0.361977	-3.88029	0.000104331	0.00188213
Hist1h4h	26.4796	2.19139	0.565166	3.87742	0.000105568	0.00190251
Gm5637	23.2049	-2.29873	0.593391	-3.87389	0.00010711	0.00192436
Rsad2	66.0295	-1.29222	0.333608	-3.87347	0.000107295	0.00192571
Omd	29.347	1.95141	0.504782	3.86585	0.000110704	0.00197734
Sv2c	455.37	-1.32666	0.343763	-3.85923	0.000113743	0.00202078
Pilra	51.0672	-2.02689	0.526022	-3.85324	0.000116564	0.00206672
Gm15721	69.5138	1.35905	0.353021	3.84976	0.000118232	0.0020917
Spint1	12.9738	-5.29792	1.37718	-3.84695	0.000119599	0.00210564
Gpr84	36.2777	-1.80785	0.471605	-3.83339	0.000126388	0.00220966
Ckap2	110.75	-1.59376	0.416079	-3.83042	0.000127924	0.00223206
Pf4	84.1449	-1.90841	0.498396	-3.8291	0.000128611	0.00224182
Tgm3	97.7029	1.22473	0.319917	3.82827	0.000129049	0.00224499
Gm13443	103.04	-3.65815	0.957255	-3.8215	0.000132641	0.00229158
Gm18726	11.0913	3.43945	0.901099	3.81695	0.000135113	0.00231877
Rcn3	150.53	1.22983	0.322205	3.8169	0.000135139	0.00231877
Gm3294	75.3448	1.50299	0.394373	3.81109	0.000138353	0.00236696
C1ra	180.635	-1.07967	0.283556	-3.80763	0.000140305	0.00239337
Gm43684	45.7332	1.48556	0.390547	3.8038	0.000142496	0.00242371
Gm15564	36.2996	2.20176	0.579408	3.80001	0.000144688	0.00245858
Slc44a5	253.728	-1.14312	0.301288	-3.7941	0.000148181	0.00250822
Col1a1	3112.16	2.85236	0.753646	3.78475	0.000153863	0.00259438
Cd101	27.4277	-2.05818	0.543945	-3.7838	0.000154453	0.00260184
Myh2	83.3449	1.11896	0.296203	3.77769	0.000158291	0.00265509
Rad51	94.606	-1.45055	0.384403	-3.77352	0.000160961	0.00269337
Dmkn	21.3205	-2.29549	0.608817	-3.77041	0.000162982	0.00272201
Plk1	104.633	-1.32459	0.35144	-3.76902	0.000163887	0.00273191
Gm3510	131.631	1.69939	0.451122	3.76704	0.000165196	0.00275113
Plbd1	42.5448	-1.63392	0.433933	-3.76537	0.000166306	0.00276698
Kif18a	61.0066	-1.36251	0.362245	-3.76131	0.000169027	0.00280694
Aoc3	36.5819	1.95207	0.519084	3.76061	0.0001695	0.00281212
Ifi27l2a	72.7883	-1.82934	0.487492	-3.75255	0.000175047	0.00287427
Gm39090	24.4823	-2.44465	0.651958	-3.7497	0.000177047	0.00289629
Mybpc3	32.3042	1.81088	0.483369	3.74638	0.000179406	0.00292941
Dab2	1481.46	-1.12624	0.300802	-3.74411	0.000181032	0.00294926
Micall2	111.512	-1.27458	0.340673	-3.74135	0.000183031	0.00297477
Ndc80	46.9143	-1.89567	0.507391	-3.73612	0.000186879	0.00302053
Cdca8	138.292	-1.37518	0.368246	-3.73441	0.000188157	0.00303559
Slc35d3	38.9704	-3.28255	0.881973	-3.72182	0.00019779	0.00315619
Mtmr11	188.963	-1.05001	0.282159	-3.72136	0.000198153	0.0031591
Sugct	74.2355	1.04569	0.281261	3.71787	0.000200909	0.00319434
Cd200r4	59.0819	1.65383	0.445334	3.71369	0.000204261	0.00324176
Cd300c2	238.525	1.0471	0.282027	3.71278	0.000204997	0.00325051
Cenpl	52.1203	-1.55774	0.420254	-3.70666	0.000210011	0.00331803
Dok2	43.051	-1.54391	0.416681	-3.70525	0.00021118	0.00333349
Ly9	100.913	1.63312	0.440829	3.70465	0.00021168	0.00333839
Ly75	68.7258	-1.38918	0.375024	-3.70425	0.000212015	0.00334066
Pttg1	57.4768	-1.69067	0.456603	-3.70271	0.000213309	0.00335657
Kif23	153.833	-1.04344	0.282099	-3.69886	0.000216573	0.00340027
Bard1	42.9487	-1.57627	0.426288	-3.69767	0.000217592	0.00340409
Apold1	148.502	-1.01024	0.273267	-3.6969	0.000218251	0.00341136
Gpr35	71.781	-1.32734	0.361133	-3.67549	0.000237389	0.00365837
Tbx18	115.791	1.05086	0.286004	3.6743	0.000238505	0.00366914
Pard3b	97.2389	-1.27601	0.347341	-3.67365	0.000239112	0.00367524
Serpind1	73.3788	-1.12338	0.306326	-3.66727	0.000245157	0.00374521
Mettl4	95.3003	-1.00185	0.273348	-3.66511	0.000247236	0.00377027
Ctsz	4105	1.00005	0.272873	3.66489	0.000247442	0.00377027
Stat5a	84.6093	-1.25292	0.342835	-3.65458	0.000257601	0.00389464
Lrrc10b	68.4487	-2.51463	0.689375	-3.6477	0.000264599	0.0039867
Sema3g	181.751	-1.4237	0.391024	-3.64095	0.000271638	0.00407875
Alox5ap	71.5744	-1.43083	0.394682	-3.62528	0.00028865	0.00429016
Colq	14.799	2.4987	0.689909	3.62178	0.000292581	0.00433756
Kif18b	46.0544	-2.35432	0.650044	-3.62178	0.000292579	0.00433756
Mmrn2	151.639	-1.06191	0.293455	-3.61865	0.000296144	0.00436824
Fanci	27.264	-2.10558	0.582255	-3.61625	0.000298907	0.0044016
AC161607.1	39.5987	-1.50572	0.416526	-3.61494	0.000300415	0.00442011
Bag3	243.465	-1.02162	0.28265	-3.61445	0.00030099	0.00442456
Cenph	46.662	-1.35961	0.376371	-3.61241	0.00030336	0.00445104
P2ry14	64.82	1.25332	0.347339	3.60834	0.000308165	0.00450768
Rad51ap1	76.3364	-1.22822	0.340901	-3.60286	0.00031473	0.00457701
Atp7a	99.3776	-1.10217	0.306137	-3.60025	0.00031791	0.0045966
Cebpb	112.463	-1.31266	0.364673	-3.59954	0.000318781	0.0046054
Kcnh4	448.277	1.03805	0.288612	3.5967	0.000322277	0.00464445
Mtfr2	25.3569	-1.81793	0.506563	-3.58875	0.000332262	0.00476487
Gm24265	15.338	2.55769	0.712787	3.58829	0.00033285	0.0047694
Gm15997	11.2372	2.97773	0.830282	3.58641	0.000335263	0.00479614
Hist1h4k	16.2159	2.77453	0.773922	3.58502	0.000337046	0.00481773
Slc28a2	11.8696	-3.07927	0.859544	-3.58245	0.000340389	0.00485366
Cdc14a	120.903	-1.29849	0.362593	-3.58111	0.000342138	0.00487068
Clec4n	50.565	-1.8161	0.507871	-3.5759	0.000349023	0.00494463
D630023F18Rik	26.9991	-1.97091	0.551228	-3.57548	0.000349582	0.00494856
Parp3	276.328	-1.158	0.324153	-3.57239	0.000353735	0.00497524
Col26a1	79.0673	1.11361	0.312295	3.56591	0.000362598	0.00505937
Zbtb42	33.9478	-2.02163	0.568396	-3.55672	0.000375512	0.00520644
Klra2	8.97383	-4.06703	1.14419	-3.55452	0.000378676	0.00523378
Depdc1a	13.5657	-2.51062	0.706624	-3.55298	0.0003809	0.00525212
Esco2	54.5486	-1.56391	0.440407	-3.55107	0.000383674	0.00528206
Gm37899	14.617	3.04102	0.857755	3.54532	0.000392134	0.00537324
Aplnr	87.3683	1.29783	0.366365	3.54246	0.00039642	0.00541997
Hmmr	125.9	-1.00689	0.285354	-3.52857	0.000417807	0.00567628
Gm13713	42.7518	1.35939	0.385471	3.52657	0.000420984	0.0057062
Apol6	10.5956	-3.66896	1.04476	-3.51178	0.000445116	0.00596878
Ccdc187	70.1358	-1.84871	0.526545	-3.51101	0.0004464	0.00597686
CAAA01147332.1	33.2685	1.52281	0.433981	3.50893	0.000449914	0.00601932
Gm8995	87.7906	-1.24708	0.355607	-3.50689	0.00045337	0.00605632
Lin28b	82.9193	-1.40657	0.401141	-3.50643	0.000454161	0.00606227
Gm29674	155.373	1.12445	0.321159	3.50123	0.000463117	0.00616724
Cdca3	79.43	-1.43973	0.411253	-3.50084	0.000463803	0.00616752
Cenpi	55.58	-1.54788	0.442914	-3.49477	0.000474472	0.00629107
Zbp1	73.0883	-1.35847	0.388742	-3.49454	0.000474886	0.00629107
Col1a2	3400.34	2.32993	0.667069	3.49278	0.000478013	0.00632773
Tmem74b	64.3535	1.51196	0.432924	3.49244	0.000478622	0.00633101
Gpr157	95.4819	1.37999	0.396258	3.48256	0.000496639	0.00653175
Lrr1	10.7466	-3.69271	1.0633	-3.47289	0.000514888	0.00672959
Gm7931	48.5073	-1.24865	0.359914	-3.46929	0.000521838	0.00681535
Barx2	68.9664	1.55667	0.448782	3.46865	0.000523078	0.00682646
Rnase1	9.30474	3.12587	0.902001	3.46548	0.000529283	0.00688394
Pkn3	90.7281	-1.60119	0.462142	-3.46472	0.000530793	0.00689638
She	157.626	-1.13774	0.328448	-3.46398	0.000532253	0.00690003
Fabp4	39.4376	2.57904	0.744939	3.46208	0.000536025	0.00693357
Gm2115	242.322	-1.05288	0.304435	-3.45847	0.000543245	0.00700484
Zfp503	80.8472	-1.33686	0.386994	-3.45447	0.000551372	0.00708509
Slc37a2	495.113	1.16302	0.336661	3.45459	0.000551127	0.00708509
Gkn3	37.1926	1.41871	0.410929	3.45244	0.000555543	0.00712825
Gm21953	18.8141	1.97816	0.57322	3.45096	0.000558588	0.00716209
Apob	24.1526	-1.75167	0.508606	-3.44406	0.000573055	0.00731551
Cks2	38.0781	-1.54662	0.449246	-3.4427	0.000575931	0.00734688
Abca8a	151.029	-1.09779	0.319922	-3.43143	0.000600417	0.00762048
Gm45619	63.271	1.12825	0.328868	3.43071	0.000602002	0.0076218
Tinagl1	85.1305	-1.18473	0.345443	-3.42961	0.00060446	0.00764177
Parpbp	27.4193	-1.73842	0.508427	-3.41921	0.000628035	0.00789113
Ska3	51.4379	-1.35921	0.398239	-3.41304	0.000642414	0.00804611
Ms4a6c	174.07	-1.39189	0.408929	-3.40375	0.000664684	0.0082738
Gm37069	28.4903	1.62722	0.478617	3.39983	0.000674268	0.00834656
Adm	74.9932	-1.13195	0.333245	-3.39675	0.000681913	0.00841154
Dll1	64.9728	-1.20998	0.356532	-3.39375	0.000689432	0.00846858
Chek1	67.9794	-1.39076	0.41012	-3.39112	0.000696084	0.00852047
Aurka	92.1879	-1.29653	0.382353	-3.39091	0.000696604	0.0085209
Gm7665	20.6994	-2.69412	0.796078	-3.38424	0.000713746	0.00867016
Clec12a	46.5852	2.10424	0.621752	3.38438	0.000713405	0.00867016
Mis18bp1	94.3046	-1.31288	0.388818	-3.3766	0.000733888	0.00887798
Stk26	114.228	-1.30467	0.38645	-3.37604	0.000735362	0.00888355
Ptgs2os	24.0894	1.79843	0.532748	3.37575	0.000736143	0.00888688
Gbp6	21.6636	-1.94978	0.577892	-3.37395	0.000740973	0.00892676
Clec4a3	54.4771	-1.46676	0.43559	-3.36729	0.000759099	0.00912635
Sgo1	30.4024	-2.10974	0.626927	-3.36521	0.000764865	0.00917682
Zfp36	185.361	-1.14633	0.341883	-3.35299	0.000799441	0.00953949
Tedc1	61.6875	-1.21413	0.362626	-3.34815	0.000813518	0.00967458
Gm16185	102.348	-1.09297	0.326657	-3.34592	0.000820108	0.00973316
Slc16a9	90.8193	-1.0678	0.319361	-3.34355	0.00082715	0.00979687
Cd300lf	231.21	-1.41142	0.422309	-3.34215	0.000831318	0.0098396
Slc23a3	28.5658	1.74074	0.521031	3.34096	0.000834884	0.00987514
Cfap43	82.7903	-1.30188	0.389971	-3.33841	0.00084259	0.00995303
Galnt15	145.136	-1.07518	0.322721	-3.33161	0.000863436	0.0101242
Gm5084	14.2687	2.46109	0.740027	3.32567	0.000882051	0.0103066
Mgst1	297.032	-1.09651	0.330745	-3.31528	0.000915519	0.0106424
Lrrc74b	28.1089	1.70661	0.515446	3.31093	0.000929851	0.0108019
Igtp	114.873	-1.04888	0.317338	-3.30525	0.000948923	0.0109578
Gm4739	26.5091	-1.60388	0.486329	-3.29793	0.000974013	0.011189
Gm10076	237.286	-1.05231	0.31922	-3.29651	0.000978958	0.0112311
Gm48583	84.5084	-1.23283	0.374407	-3.29274	0.00099215	0.0113454
Gjb1	158.056	-1.16292	0.353207	-3.29246	0.000993167	0.0113496
1500035N22Rik	13.1277	2.293	0.697504	3.28743	0.00101107	0.0114944
Spc25	77.0215	-1.6606	0.505349	-3.28604	0.00101607	0.0115438
Hist1h4d	20.3259	2.42117	0.737049	3.28496	0.00101998	0.0115731
Col15a1	240.053	1.03589	0.315509	3.28324	0.00102621	0.0116001
Gm44751	66.2539	-1.31	0.399507	-3.27904	0.00104161	0.0117427
Zc3h12a	67.7328	-1.47664	0.450658	-3.27663	0.00105054	0.0118282
Gm10132	156.686	-1.01769	0.310772	-3.27473	0.00105762	0.0118774
Gm22442	14.0542	2.54285	0.776759	3.27367	0.0010616	0.0119092
Troap	43.8203	-2.23962	0.684141	-3.27362	0.00106181	0.0119092
Serpina9	10.0307	-4.93421	1.50886	-3.27016	0.00107486	0.0120054
Slc12a3	24.8292	-2.01383	0.61618	-3.26825	0.00108216	0.0120146
Htr2b	40.5253	2.47031	0.75592	3.26796	0.00108327	0.012017
Eme1	28.7618	-1.48339	0.454146	-3.26633	0.0010895	0.0120732
Ttf2	78.1465	-1.52163	0.466469	-3.26203	0.00110618	0.0122119
Melk	86.8287	-1.07937	0.331303	-3.25794	0.00112224	0.0123503
Nradd	41.452	-1.47968	0.454291	-3.25711	0.00112552	0.0123709
Gm44684	12.3729	-2.35129	0.722226	-3.25562	0.00113146	0.0124283
Arhgef39	32.5638	-1.42801	0.438738	-3.25481	0.00113467	0.0124381
Tnfaip2	209.15	-1.05187	0.323663	-3.24988	0.00115456	0.0126189
Cdca7	113.56	-1.09871	0.338264	-3.24809	0.00116184	0.0126906
D930019O06Rik	90.6443	1.08469	0.334232	3.24534	0.00117312	0.012782
Mastl	69.0692	-1.39113	0.428808	-3.24418	0.00117787	0.0128258
Mctp2	29.6626	-1.55377	0.47978	-3.2385	0.00120159	0.0130437
Spdl1	43.8293	-1.73837	0.536838	-3.23816	0.00120302	0.0130511
Sh3rf2	39.2666	-2.66395	0.823343	-3.23553	0.00121416	0.0131259
Kcna3	46.4184	-1.5097	0.466578	-3.23568	0.00121354	0.0131259
Cntnap3	109.238	-1.25426	0.38798	-3.2328	0.00122583	0.0132412
Cldn2	15.3366	-2.52457	0.78182	-3.22909	0.00124183	0.0133484
Ddias	41.5456	-1.41975	0.440112	-3.22588	0.00125585	0.0134497
Col3a1	2495.43	2.70455	0.839665	3.22098	0.00127752	0.0136377
Gm13110	29.9394	1.40242	0.436809	3.2106	0.00132457	0.0140569
Fanca	53.4494	-1.25746	0.392081	-3.20714	0.00134062	0.014193
Vasp	404.698	-1.10233	0.34381	-3.20622	0.00134492	0.0142168
Arl11	116.766	1.22142	0.381869	3.19853	0.00138131	0.0144926
Slc22a3	40.0828	-1.65854	0.518743	-3.19724	0.0013875	0.0145402
Lpin3	39.992	-1.64173	0.51409	-3.19346	0.00140577	0.0146878
Nup43	88.5334	-1.03667	0.325152	-3.18825	0.00143136	0.0148931
Gpr141	10.5142	-3.39842	1.06607	-3.18781	0.00143352	0.0149068
Fpr1	33.6584	-1.56941	0.492397	-3.18729	0.00143615	0.0149164
Nts	29.1844	-1.55777	0.489413	-3.18295	0.00145785	0.0150705
Lpo	26.9296	-2.06072	0.649213	-3.17419	0.00150257	0.0154419
4921513H07Rik	33.5215	1.51459	0.477885	3.16936	0.00152773	0.0156545
Spp1	19196.4	2.21916	0.700582	3.16759	0.00153708	0.0157411
Dnph1	54.4044	-1.05585	0.333998	-3.16125	0.00157093	0.0160317
Galns	297.806	1.03467	0.327328	3.16096	0.00157252	0.0160386
Ctla2a	67.6154	-1.17372	0.371653	-3.15811	0.00158798	0.0161493
Klk9	16.8057	-2.23761	0.709568	-3.15348	0.00161335	0.0163411
Oas3	23.0563	-2.48672	0.788796	-3.15254	0.00161855	0.0163843
C530044C16Rik	24.4435	-1.81146	0.577984	-3.1341	0.00172384	0.0172762
9530051G07Rik	25.2453	-1.5299	0.489524	-3.12528	0.00177633	0.0177461
Pthlh	42.3502	1.19902	0.384269	3.12028	0.00180682	0.0179995
Adamtsl4	228.949	-1.09004	0.349567	-3.11826	0.00181921	0.0180819
Gm42303	20.0815	1.74788	0.562421	3.10778	0.001885	0.0185717
Kif27	53.0733	-1.38398	0.445906	-3.10375	0.00191086	0.0187696
Spc24	49.4515	-1.13976	0.368459	-3.09332	0.0019793	0.0193122
Mtbp	84.024	-1.08482	0.350756	-3.09281	0.00198271	0.0193347
Slc22a2	21.1091	1.83099	0.592147	3.09211	0.00198737	0.0193587
Mns1	57.5711	-1.0472	0.339672	-3.08297	0.00204948	0.0198645
Rad51ap2	56.1282	1.39825	0.453735	3.08164	0.00205865	0.0198984
Cytip	51.6566	-1.56524	0.508391	-3.07882	0.00207822	0.0200486
Neu2	88.8142	1.47105	0.478299	3.07558	0.00210092	0.0202128
Gm31024	44.9977	1.18398	0.384973	3.07549	0.00210154	0.0202128
Rgs1	83.1311	1.31227	0.4268	3.07466	0.00210742	0.0202582
Tgtp2	35.6549	-1.98452	0.646909	-3.06769	0.00215718	0.0206461
E2f8	46.8479	-1.64478	0.537174	-3.06192	0.00219925	0.020946
Vnn1	19.699	2.26174	0.738843	3.06119	0.00220457	0.0209852
Cd36	728.176	2.51814	0.822737	3.06069	0.00220829	0.0210031
Osgin1	34.1031	-1.58113	0.517144	-3.05742	0.00223253	0.0211711
Eln	841.82	2.47593	0.810152	3.05613	0.00224213	0.0212506
Gtse1	75.9275	-1.04498	0.34197	-3.05577	0.00224485	0.0212649
Gm42772	23.2947	1.71799	0.562878	3.05216	0.00227199	0.0214756
Slco1a5	9.44375	-2.65988	0.871529	-3.05197	0.00227347	0.021478
Scarf2	144.434	1.33257	0.437006	3.04931	0.00229367	0.0216572
Mpzl2	14.5801	-2.52183	0.830277	-3.03734	0.00238678	0.0223799
Tnfrsf23	71.1237	-1.06569	0.351052	-3.0357	0.00239981	0.02249
Dnm3os	10.3482	3.32662	1.09655	3.03372	0.00241558	0.0226016
Slfn1	62.6674	-3.69627	1.21892	-3.03241	0.00242611	0.0226639
Gna14	17.2927	-1.87583	0.618972	-3.03055	0.00244107	0.0227794
Tmem30c	11.8289	-2.54675	0.842457	-3.02301	0.00250278	0.0232072
Gm49300	44.4745	1.3042	0.431864	3.01994	0.00252825	0.0234063
Synpo2l	11.4823	2.47956	0.823573	3.01073	0.00260621	0.0240267
Paqr6	55.29	1.05607	0.351285	3.0063	0.00264446	0.0242915
Mcub	52.4691	-1.02057	0.33948	-3.00628	0.00264462	0.0242915
Lgals12	17.0499	2.01299	0.671247	2.99888	0.00270973	0.0248118
Cdca5	28.5972	-1.55947	0.520543	-2.99584	0.00273687	0.024995
Postn	147.938	1.14933	0.383615	2.99604	0.00273512	0.024995
Igsf1	44.9334	1.12579	0.376483	2.99027	0.0027873	0.0253762
Fbxo5	78.8979	-1.07389	0.359179	-2.98985	0.00279115	0.0253982
Fbxo40	26.1088	2.29232	0.768602	2.98246	0.00285943	0.0258992
Fbln7	37.4941	1.19551	0.401578	2.97703	0.00291058	0.0262344
Hmgb2	300.337	-1.83498	0.618116	-2.96867	0.0029909	0.0267581
Crybg1	58.4786	-1.13128	0.381475	-2.96553	0.00302157	0.0269775
Nuf2	131.575	-1.04029	0.35096	-2.96412	0.00303555	0.0270609
Angpt2	123.979	-1.22536	0.414896	-2.95341	0.00314286	0.0277928
Ms4a14	18.1166	2.05403	0.695807	2.95201	0.00315713	0.0278898
Mki67	626.881	-1.81071	0.614062	-2.94875	0.00319064	0.0280729
Ifitm2	77.1648	-1.22785	0.416735	-2.94636	0.00321541	0.028206
Gm6548	76.9345	-1.0143	0.344245	-2.94645	0.00321445	0.028206
Trf	21.0755	-1.65022	0.56071	-2.94309	0.00324951	0.0284766
Tk1	136.503	-1.16995	0.39821	-2.93803	0.00330301	0.0288446
Slc6a13	165.877	1.01587	0.345865	2.93719	0.00331204	0.0289092
Pdlim3	23.0127	1.53394	0.52277	2.93426	0.00334349	0.0291257
Popdc3	12.4113	-2.43647	0.831899	-2.92881	0.00340262	0.029509
Ska1	29.72	-1.72902	0.590589	-2.92763	0.00341561	0.029607
Gm32444	112.678	-1.05226	0.359847	-2.92417	0.00345372	0.0298639
9630028B13Rik	9.81577	2.54733	0.871482	2.92298	0.00346696	0.0299486
2310039H08Rik	54.4809	-1.16411	0.398846	-2.91869	0.00351502	0.0303041
Loxl4	9.98574	-3.08559	1.05748	-2.91788	0.00352418	0.0303533
Zkscan16	248.002	-1.04077	0.357092	-2.91457	0.00356176	0.0306027
Grn	4314.94	1.2282	0.421863	2.91136	0.00359857	0.0308728
Hist1h3d	14.3288	1.98985	0.683572	2.91097	0.00360312	0.0308967
Serpinb1c	14.4346	2.59501	0.89366	2.9038	0.00368667	0.0313832
Rnf186	10.1889	2.63305	0.908388	2.89859	0.00374843	0.0318284
Alas2	83.8917	1.04782	0.362013	2.89442	0.00379856	0.032133
Angpt1	109.303	-1.05854	0.367772	-2.87824	0.00399903	0.03349
P2rx5	28.7994	-1.66581	0.579995	-2.87212	0.00407732	0.0340417
Dusp27	49.8142	1.07596	0.375972	2.8618	0.00421237	0.0348937
Dnah14	24.103	-1.73956	0.608786	-2.85742	0.00427103	0.0352797
Ddx11	80.949	-1.28449	0.450102	-2.85377	0.00432033	0.0356199
Icam2	72.2627	-1.09674	0.385511	-2.8449	0.0044426	0.0364056
C130050O18Rik	18.6335	-2.00599	0.707026	-2.83723	0.00455069	0.0370837
Myh7	9.24547	-3.28754	1.16168	-2.82998	0.00465505	0.0376371
Cfap44	57.5097	-1.26608	0.447588	-2.82867	0.0046742	0.0377337
Msn	2848.34	-1.24659	0.441219	-2.82532	0.00472333	0.0379915
Ifitm6	23.6664	-1.4965	0.530559	-2.82061	0.00479321	0.0384075
Uprt	69.3164	-1.16413	0.412915	-2.81931	0.00481276	0.0385394
Adamts14	29.8725	-1.61679	0.573575	-2.81879	0.00482046	0.0385834
Gm25911	9.03806	2.85443	1.01345	2.81654	0.00485441	0.038714
Pole2	29.4427	-1.48045	0.526029	-2.81439	0.00488692	0.0389202
Bgn	1064.61	1.60668	0.571618	2.81076	0.0049424	0.0392729
Kirrel2	46.7429	1.25548	0.447278	2.80693	0.00500154	0.0396531
Gprin3	132.255	-1.23535	0.440322	-2.80555	0.00502306	0.0397878
E2f7	36.9262	-1.35651	0.483859	-2.80352	0.0050548	0.0399385
Htr1b	121.349	-1.01509	0.362051	-2.80372	0.00505162	0.0399385
Nme6	58.4385	-1.05247	0.375622	-2.80195	0.00507951	0.0401082
Cd163	70.6496	-1.26563	0.451829	-2.80113	0.00509238	0.0401557
Gm43034	44.8408	1.15313	0.413204	2.79069	0.00525954	0.0412146
Gm38317	29.7003	1.44788	0.51938	2.78772	0.0053081	0.0415179
Rassf10	37.2674	1.19055	0.427163	2.78711	0.00531797	0.0415427
4930412F12Rik	11.715	2.5615	0.919138	2.78685	0.00532224	0.0415559
Shox2	10.1314	-4.58124	1.64486	-2.78518	0.00534975	0.0416981
Gm36989	40.8263	-1.24449	0.44739	-2.78167	0.00540793	0.042021
Thbs4	118.519	1.1639	0.420659	2.76685	0.0056601	0.0437288
Spef2	23.2386	-1.40024	0.506343	-2.76539	0.00568551	0.0438286
Recql4	48.0242	-1.3318	0.482073	-2.76265	0.00573335	0.0440813
Spink8	19.8159	-1.77689	0.643639	-2.76069	0.00576786	0.04428
9130017K11Rik	19.0993	1.59675	0.578348	2.76087	0.00576471	0.04428
Peg12	11.1403	-2.36921	0.858831	-2.75865	0.00580409	0.0444693
Cks1b	107.742	-1.10841	0.401954	-2.75756	0.00582346	0.0445788
Ifi204	65.8421	-1.0393	0.377979	-2.74961	0.0059666	0.0453974
Fancb	48.3921	-1.05135	0.384518	-2.7342	0.00625324	0.0471716
Tnfsf8	33.9164	-1.33396	0.488461	-2.73095	0.00631519	0.0475346
Rasgrp4	27.8272	-1.2445	0.455729	-2.7308	0.00631813	0.0475363
Itgb4	234.806	-1.02063	0.373918	-2.72956	0.00634197	0.0476748
Gm22009	13.9933	1.84292	0.676286	2.72506	0.00642894	0.0482268
Gpc2	29.0148	1.29186	0.474334	2.72352	0.00645904	0.0483891
Zfp469	44.2517	1.38062	0.508621	2.71443	0.00663895	0.0495255

## Sheet: S2B_vs_BC
GeneName	baseMean	log2FoldChange	lfcSE	stat	pvalue	padj
Spp1	43666.3	13.0207	0.277197	46.9729	0	0
Col3a1	142718	12.1186	0.215362	56.2709	0	0
Col1a1	277195	11.5848	0.215213	53.8294	0	0
Col1a2	287835	10.6395	0.222349	47.8504	0	0
Lum	24312.7	10.4665	0.194768	53.7385	0	0
Lox	11490.3	9.78591	0.239573	40.8474	0	0
Postn	21513.6	8.94264	0.236998	37.733	0	0
Emp1	3634.86	8.44228	0.214221	39.4091	0	0
Mmp9	5953.23	8.39852	0.186284	45.0846	0	0
Mmp2	10276.6	8.24295	0.156121	52.7984	0	0
Col6a3	14283.6	8.15882	0.180058	45.3121	0	0
Nell2	5594.6	-7.84717	0.172998	-45.3599	0	0
Lyz2	6607.94	7.80942	0.160346	48.7037	0	0
Gabbr2	4042.08	-7.78717	0.203581	-38.2509	0	0
Bgn	19953.9	7.70683	0.162107	47.5415	0	0
Serpinh1	18093	7.66602	0.183683	41.735	0	0
Col12a1	27858.5	7.48667	0.136339	54.9121	0	0
Aspn	5543.99	7.45246	0.154633	48.1944	0	0
Tgfbi	3986.31	7.40995	0.154684	47.9037	0	0
Astn1	2614.94	-7.15591	0.189015	-37.859	0	0
Dlgap1	6639.66	-7.02356	0.144953	-48.454	0	0
Vsnl1	7372.72	-6.94242	0.175444	-39.5705	0	0
Kcnq2	5061.64	-6.79644	0.153324	-44.3274	0	0
Nrxn1	4178.27	-6.70213	0.171182	-39.152	0	0
Rimbp2	2767.11	-6.69264	0.167039	-40.0664	0	0
Thbs2	12544.6	6.64685	0.145714	45.6156	0	0
Lingo1	3975.04	-6.63036	0.168317	-39.3921	0	0
Sfrp4	5774.32	6.58582	0.125642	52.4175	0	0
Lgals1	8819.15	6.56202	0.166769	39.3479	0	0
Sncb	2961.91	-6.44501	0.165515	-38.9391	0	0
Rtn1	7681.33	-6.27174	0.123123	-50.9387	0	0
Sparc	126078	6.23033	0.162256	38.3982	0	0
Syn1	5881.95	-6.05924	0.137346	-44.1165	0	0
Serpini1	3777.23	-6.00363	0.128374	-46.7669	0	0
Agap2	8719.2	-5.96899	0.121766	-49.02	0	0
Rasgef1a	2667.1	-5.90338	0.154981	-38.0909	0	0
Alpl	4069.91	5.83081	0.130693	44.6145	0	0
Snph	3017.3	-5.81963	0.136276	-42.7046	0	0
Ctxn1	3596.59	-5.79204	0.143438	-40.3801	0	0
Wasf1	2075.17	-5.75549	0.149773	-38.428	0	0
Lsamp	2335.95	-5.74052	0.148468	-38.6651	0	0
Sptbn4	2166.49	-5.57586	0.146965	-37.94	0	0
Gpm6a	15818.9	-5.49691	0.122682	-44.8062	0	0
Fam81a	3098	-5.4946	0.143042	-38.4126	0	0
Nid1	3094.35	5.45922	0.12301	44.3803	0	0
Acta2	2905.45	5.41871	0.120035	45.1427	0	0
Srcin1	3325.98	-5.37036	0.141284	-38.0112	0	0
Msn	5688.56	5.34974	0.135426	39.503	0	0
Ifitm3	2371.89	5.34147	0.138055	38.6908	0	0
Hspg2	3463.96	5.33828	0.139141	38.366	0	0
Kif1a	12936.7	-5.26505	0.121781	-43.2338	0	0
Enc1	9557.7	-5.25427	0.113807	-46.1683	0	0
Sv2a	5060.64	-5.24742	0.123815	-42.3812	0	0
Zfp365	6173.06	-5.19042	0.126222	-41.1213	0	0
2010300C02Rik	2338.17	-5.14676	0.131508	-39.1364	0	0
Tmod2	5859.99	-5.14452	0.105948	-48.557	0	0
Adcy1	8159.58	-5.11613	0.105744	-48.3822	0	0
Lcp1	2109.52	5.10148	0.13162	38.7593	0	0
Syt11	7863.32	-4.9906	0.113932	-43.8034	0	0
Nrxn2	2794.67	-4.96068	0.119187	-41.621	0	0
Napb	6469.84	-4.85443	0.103146	-47.0637	0	0
Kifc2	5244	-4.80682	0.0992348	-48.4388	0	0
Fbxl16	6716.57	-4.74684	0.112791	-42.0853	0	0
Rundc3a	3125.04	-4.70497	0.118972	-39.547	0	0
Cplx2	11163.6	-4.67714	0.123239	-37.9516	0	0
Rab3a	4905.73	-4.65071	0.109864	-42.3314	0	0
Pacsin1	4702.32	-4.44732	0.118026	-37.6809	0	0
Ncdn	10981.6	-4.44102	0.0985709	-45.0541	0	0
Pgm2l1	5098.65	-4.42635	0.10158	-43.5749	0	0
Adgrb2	4317.43	-4.34984	0.104193	-41.7478	0	0
Rrbp1	8690.69	4.0086	0.100554	39.8652	0	0
Gnao1	6739.75	-3.90836	0.0997306	-39.1891	0	0
Kcnma1	4950.97	-3.57851	0.0933352	-38.3405	0	0
Tspan7	9595.14	-3.3427	0.0889466	-37.581	0	0
Nrsn1	5896.21	-7.28079	0.194238	-37.4838	1.69318e-307	4.84273e-305
Prrx1	4002.47	5.1785	0.138409	37.4145	2.27296e-306	6.41543e-304
Sept3	5336.93	-5.95672	0.159649	-37.3113	1.07696e-304	3.00025e-302
Ppfia3	2695.67	-4.76207	0.127719	-37.2856	2.80602e-304	7.71693e-302
Sp7	2198.14	7.47913	0.200724	37.2607	7.09764e-304	1.92723e-301
Slc37a2	1671.62	5.53256	0.148499	37.2565	8.32546e-304	2.23237e-301
Slc17a7	10203.2	-7.03921	0.188951	-37.2541	9.10157e-304	2.41034e-301
Dnajc6	3756.63	-5.53302	0.148717	-37.205	5.65775e-303	1.48005e-300
Trim9	3620.24	-5.59495	0.150413	-37.1971	7.59575e-303	1.96309e-300
Ctsz	3200.48	3.7031	0.0995863	37.1849	1.19895e-302	3.06174e-300
Cend1	2955.72	-5.96843	0.160603	-37.1626	2.74679e-302	6.93193e-300
Celf5	2327.06	-4.86365	0.131113	-37.0951	3.36568e-301	8.39502e-299
P4hb	13150.9	3.696	0.099703	37.0702	8.50179e-301	2.09623e-298
Timp1	7288.33	9.25804	0.24997	37.0366	2.94659e-300	7.18265e-298
Grin1	2932.5	-6.39186	0.172694	-37.0127	7.15557e-300	1.72465e-297
B3gat1	2336.11	-6.94624	0.187794	-36.9885	1.75108e-299	4.1736e-297
Rcn3	3647.79	7.65819	0.207692	36.8729	1.2582e-297	2.9659e-295
Vim	16441.1	7.79386	0.211874	36.7854	3.16499e-296	7.37959e-294
Bsn	4294.3	-4.75596	0.129609	-36.6948	8.84022e-295	2.03905e-292
Gpx3	33120.3	8.94656	0.244256	36.6278	1.0331e-293	2.35755e-291
Fam49a	3671.37	-3.8517	0.105187	-36.6177	1.49286e-293	3.37087e-291
Phactr1	4552.29	-6.36921	0.174024	-36.5996	2.89843e-293	6.47649e-291
Nptxr	7574.59	-3.9831	0.109159	-36.4888	1.67143e-291	3.69627e-289
Fam131a	2783.91	-3.98122	0.109217	-36.4525	6.27269e-291	1.37301e-288
Emilin1	3353.04	7.20998	0.197808	36.4493	7.05584e-291	1.52884e-288
Col16a1	6841.37	5.34683	0.146914	36.3943	5.23359e-290	1.12266e-287
Camk2b	8619	-5.30534	0.145927	-36.3563	2.09214e-289	4.44341e-287
Cnksr2	3396.72	-7.74145	0.213086	-36.3302	5.39211e-289	1.13398e-286
Dlg4	8008.19	-3.08417	0.0851001	-36.2417	1.34405e-287	2.79914e-285
Mki67	1626.1	6.99961	0.193235	36.2232	2.62434e-287	5.41295e-285
Cadps	3259.8	-7.09185	0.196038	-36.1759	1.45566e-286	2.97384e-284
Col18a1	1224.32	5.98172	0.165522	36.1385	5.63266e-286	1.13987e-283
B4galt1	1410.12	4.55888	0.126179	36.1303	7.57541e-286	1.51869e-283
Tagln2	2583.48	5.45261	0.15147	35.9979	9.03246e-284	1.79403e-281
Tubb3	2795.75	-4.41453	0.122644	-35.9947	1.01361e-283	1.99476e-281
Trank1	6297.37	-7.54175	0.209576	-35.9857	1.40064e-283	2.73138e-281
Prkcz	2647.52	-5.58457	0.155339	-35.9509	4.9034e-283	9.47594e-281
Phyhipl	1788.26	-5.31384	0.14826	-35.8413	2.50947e-281	4.80631e-279
Uchl1	2926.95	-6.61293	0.185005	-35.7445	8.04208e-280	1.52664e-277
Stmn3	3382.46	-7.16358	0.200528	-35.7237	1.69599e-279	3.19129e-277
Ndrg4	17220.2	-4.7797	0.133827	-35.7155	2.27215e-279	4.23825e-277
Tgfbr2	2305.42	3.86935	0.108403	35.694	4.89783e-279	9.05719e-277
Tpm4	5896.56	5.14937	0.144289	35.6878	6.11481e-279	1.1211e-276
Stx1b	5316.96	-4.90161	0.137675	-35.6027	1.27048e-277	2.30957e-275
Kcnab2	5421.95	-4.13089	0.116029	-35.6022	1.29684e-277	2.3377e-275
Gpm6b	10703.5	-3.45894	0.0974165	-35.5067	3.87703e-276	6.93051e-274
Ddr2	3092.2	4.44169	0.125287	35.4521	2.69089e-275	4.77044e-273
Ckmt1	1748.84	-5.35436	0.151318	-35.3848	2.92572e-274	5.14422e-272
Tnik	3191.28	-4.02533	0.114197	-35.2491	3.54646e-272	6.18497e-270
Miat	5405.28	-4.72531	0.134607	-35.1046	5.73916e-270	9.92829e-268
Igf1	2349.74	3.81357	0.108762	35.0636	2.42301e-269	4.15807e-267
Chst1	2063.43	-4.56397	0.130257	-35.0382	5.89788e-269	1.00409e-266
Tubb6	1628.74	6.16733	0.176039	35.0338	6.88823e-269	1.16346e-266
Stmn2	3261.79	-4.24728	0.121254	-35.0281	8.41434e-269	1.41013e-266
Chd5	3916.78	-6.07467	0.173499	-35.0127	1.4402e-268	2.39486e-266
Ncald	4409.52	-5.53955	0.158523	-34.9447	1.55745e-267	2.56991e-265
Aqp1	2536.57	8.61147	0.247539	34.7883	3.65401e-265	5.98337e-263
Prkce	4948.14	-4.26372	0.123008	-34.6622	2.92346e-263	4.75085e-261
Serpinf1	8686.74	6.38905	0.184362	34.6549	3.76527e-263	6.07284e-261
Psd	4618.71	-4.6443	0.134104	-34.6322	8.27039e-263	1.32394e-260
Basp1	7062.88	-4.16401	0.120321	-34.6074	1.95581e-262	3.10771e-260
Crmp1	1640.29	-5.29712	0.153372	-34.5378	2.17179e-261	3.42551e-259
Crispld2	9684.71	8.64475	0.250653	34.4889	1.17728e-260	1.84335e-258
Slc6a17	6159.14	-4.64962	0.135118	-34.4116	1.69182e-259	2.6298e-257
Rasgrp1	7570.16	-6.23359	0.181198	-34.402	2.35106e-259	3.62824e-257
Fam171b	2168.73	-4.15089	0.120787	-34.3654	8.29436e-259	1.27087e-256
Pth1r	2546.06	5.46157	0.159104	34.3269	3.11275e-258	4.73557e-256
Lsp1	1850.97	5.63132	0.164093	34.3178	4.26091e-258	6.39167e-256
Cbarp	2645.1	-4.36675	0.127244	-34.3179	4.25131e-258	6.39167e-256
Jph3	2338.31	-6.44066	0.188165	-34.2288	9.01769e-257	1.34332e-254
Pcdh9	1497.75	-5.58019	0.163352	-34.1606	9.30037e-256	1.37588e-253
Celsr2	2483.81	-4.93739	0.144679	-34.1265	2.9827e-255	4.38233e-253
Phf24	5888.49	-7.33282	0.215338	-34.0527	3.70438e-254	5.40562e-252
Ctsk	11023	6.86729	0.201854	34.0211	1.08604e-253	1.5741e-251
Fam114a1	1868.65	4.96377	0.14625	33.9403	1.69645e-252	2.44232e-250
Itgb1	9472.41	3.5387	0.104396	33.897	7.37317e-252	1.05441e-249
Ttbk1	1637.1	-6.58998	0.194475	-33.886	1.07029e-251	1.52045e-249
Stx1a	3288.36	-4.53082	0.134102	-33.7862	3.14218e-250	4.4344e-248
Tnfrsf1a	1358.37	4.56078	0.135061	33.7682	5.78697e-250	8.11349e-248
Ank2	7319.9	-3.03428	0.0899798	-33.7217	2.7757e-249	3.86633e-247
Cnr1	1692.39	-5.11993	0.152238	-33.631	5.91064e-248	8.17994e-246
Anks1b	3579.41	-6.31896	0.187914	-33.6269	6.79516e-248	9.34379e-246
Dclk1	15362.1	-3.83318	0.114309	-33.5335	1.5655e-246	2.13895e-244
Psd3	7162.4	-3.59018	0.107073	-33.5303	1.74573e-246	2.3701e-244
Brsk1	2096.71	-3.71523	0.11085	-33.5158	2.83947e-246	3.83078e-244
Ppm1e	4392.33	-3.93165	0.117372	-33.4972	5.29335e-246	7.09673e-244
Vgf	2236.56	-7.73633	0.231373	-33.4366	4.02758e-245	5.36618e-243
Sez6	1638.13	-6.52273	0.195152	-33.4238	6.19435e-245	8.20216e-243
Map2	15619.3	-5.65299	0.169236	-33.4029	1.24237e-244	1.63497e-242
Pcdh10	2359.32	-6.82955	0.204594	-33.3811	2.58237e-244	3.37771e-242
Snhg11	30583.8	-6.57895	0.197188	-33.3638	4.5957e-244	5.97469e-242
Dock3	2820.49	-7.1137	0.213355	-33.342	9.50053e-244	1.22769e-241
Gas7	6196.04	-3.30606	0.0991878	-33.3313	1.35866e-243	1.74519e-241
Prg4	7449.23	7.88272	0.236696	33.3032	3.47509e-243	4.43716e-241
Chd3os	1433.69	-4.28778	0.128755	-33.3018	3.64165e-243	4.62232e-241
Tppp	7126.47	-6.64879	0.199691	-33.2954	4.49493e-243	5.67181e-241
Ltbp2	1338.34	6.91128	0.207756	33.2663	1.18801e-242	1.49029e-240
Camk2n1	20705.5	-6.15706	0.185093	-33.2647	1.25207e-242	1.56152e-240
Ahnak	6367.59	4.70926	0.141598	33.258	1.56436e-242	1.93972e-240
Lmtk3	1590.8	-5.86439	0.176352	-33.2538	1.79796e-242	2.21655e-240
Nsg2	5123.13	-5.78189	0.173884	-33.2514	1.94605e-242	2.38541e-240
Spock2	7663.28	-3.71478	0.11174	-33.245	2.41271e-242	2.94062e-240
Gng3	1678.33	-6.50602	0.195796	-33.2286	4.16e-242	5.04159e-240
Rbfox3	2887.03	-7.14672	0.215673	-33.1368	8.7862e-241	1.05884e-238
Rab15	3081.55	-3.88155	0.117196	-33.1203	1.51731e-240	1.81832e-238
D430041D05Rik	2488.35	-6.43387	0.19444	-33.0893	4.23752e-240	5.04994e-238
Creg2	2108.39	-7.28594	0.220225	-33.084	5.04403e-240	5.97788e-238
Map7d2	2189.78	-5.80957	0.175771	-33.0519	1.46148e-239	1.72254e-237
Rab6b	11801.2	-7.47089	0.226448	-32.9916	1.07143e-238	1.25591e-236
Stxbp1	11246.7	-3.93452	0.119283	-32.9848	1.33968e-238	1.56182e-236
Ecm1	3181.07	5.42705	0.16454	32.9832	1.41661e-238	1.64258e-236
Fkbp9	5480.56	3.65714	0.110902	32.9763	1.77697e-238	2.04934e-236
Syn2	4138.99	-5.96639	0.181279	-32.9128	1.44235e-237	1.65454e-235
Atp1a3	15062.7	-5.0593	0.154243	-32.8008	5.73312e-236	6.54155e-234
Cck	3613.96	-7.91223	0.241305	-32.7893	8.37534e-236	9.50579e-234
Sult4a1	5138.69	-6.82952	0.208417	-32.7686	1.6503e-235	1.86319e-233
Reps2	3206.23	-4.42474	0.135108	-32.7497	3.06166e-235	3.43851e-233
Gabrb3	3117.02	-5.3292	0.163325	-32.6294	1.5694e-233	1.75339e-231
Lrrc4b	1199.77	-5.17024	0.158714	-32.5758	9.02814e-233	1.00343e-230
Rab3c	3788.75	-7.69154	0.236407	-32.5352	3.38954e-232	3.74789e-230
Cplx1	7437.79	-7.41069	0.227802	-32.5312	3.85981e-232	4.24599e-230
Tmem151a	2270.29	-5.4678	0.16813	-32.5211	5.35823e-232	5.86426e-230
Ehd2	1682.53	4.97583	0.153321	32.4537	4.8073e-231	5.23459e-229
Mpp2	1991.35	-3.49397	0.10774	-32.4297	1.04571e-230	1.1329e-228
Scg5	5304.04	-6.57545	0.202977	-32.3951	3.22182e-230	3.47293e-228
Arpp21	5804.99	-8.04935	0.248507	-32.3909	3.68798e-230	3.95554e-228
Calu	12093	3.43229	0.106164	32.3302	2.63664e-229	2.81386e-227
2900011O08Rik	2138.27	-7.26635	0.224826	-32.3199	3.67794e-229	3.90572e-227
Adap1	2246.2	-4.24701	0.131537	-32.2876	1.04478e-228	1.10402e-226
Cnn2	3205.58	5.72105	0.177571	32.2183	9.77882e-228	1.02826e-225
Arf3	11319.5	-2.70083	0.0839321	-32.1787	3.50276e-227	3.66526e-225
Tln1	4357.82	3.20219	0.0995379	32.1706	4.55507e-227	4.74324e-225
Stum	2493.82	-6.66224	0.207132	-32.1643	5.57915e-227	5.75888e-225
Jakmip1	1384.82	-6.03341	0.187581	-32.1642	5.58411e-227	5.75888e-225
Erc2	2193.06	-6.28933	0.195724	-32.1338	1.48932e-226	1.52859e-224
Ctnnd2	2301.01	-5.11915	0.15933	-32.1291	1.72798e-226	1.76509e-224
Nrip3	1648.42	-6.37092	0.198533	-32.0899	6.0901e-226	6.19141e-224
Sptbn2	11984.1	-6.06664	0.189178	-32.0684	1.21808e-225	1.2325e-223
Srpx2	1057.43	6.03956	0.188341	32.0672	1.26525e-225	1.27422e-223
Sez6l	2186.59	-6.05304	0.1888	-32.0606	1.56006e-225	1.56378e-223
Bex2	1437.7	-5.86736	0.183069	-32.05	2.19524e-225	2.19024e-223
Susd4	1391.99	-5.17095	0.16138	-32.0421	2.82412e-225	2.80464e-223
Col11a2	6244.58	4.04526	0.126259	32.0395	3.07813e-225	3.04281e-223
Rap1gap2	3433.54	-3.88967	0.121567	-31.9961	1.2361e-224	1.21631e-222
Gxylt2	1321.43	5.34981	0.167228	31.991	1.45354e-224	1.42374e-222
Sgms2	4005.05	6.07856	0.190274	31.9464	6.06271e-224	5.91141e-222
Gdap1	1631.92	-5.46446	0.171118	-31.9338	9.07866e-224	8.81205e-222
Fkbp10	2439.15	6.18811	0.194006	31.8964	2.9916e-223	2.89067e-221
Ube2ql1	1912.81	-4.95862	0.155727	-31.8417	1.71765e-222	1.65226e-220
Wif1	2200.38	6.99395	0.219766	31.8245	2.96516e-222	2.83954e-220
Osmr	1359.76	5.11813	0.16114	31.762	2.1681e-221	2.06702e-219
Arhgef4	1319.68	-5.08933	0.160386	-31.7317	5.67289e-221	5.38448e-219
Syt7	3502.91	-5.18804	0.16357	-31.7175	8.92292e-221	8.43197e-219
Atp6v1g2	4733.48	-5.18009	0.163442	-31.6937	1.89619e-220	1.784e-218
Loxl1	1335.29	6.38179	0.201402	31.6869	2.35491e-220	2.20591e-218
Arnt2	6813.02	-4.49452	0.141912	-31.6712	3.86948e-220	3.60888e-218
Scn2b	2913.98	-4.08408	0.129752	-31.476	1.84921e-217	1.7172e-215
Shank2	2044.71	-4.81049	0.152882	-31.4655	2.57813e-217	2.38377e-215
Cdk5r1	3127.46	-4.53208	0.1441	-31.4509	4.08035e-217	3.75655e-215
Adgrb1	4749.4	-5.62936	0.179026	-31.4444	5.00366e-217	4.5869e-215
Fgf12	3071	-6.55526	0.208588	-31.4268	8.70372e-217	7.94483e-215
Phactr3	1560.03	-6.40464	0.203937	-31.405	1.73011e-216	1.57257e-214
Svop	1329.65	-6.51514	0.207546	-31.3913	2.65761e-216	2.40542e-214
Brsk2	2131.06	-5.78305	0.184372	-31.3662	5.85926e-216	5.28096e-214
Csrnp3	1402.16	-4.20444	0.134141	-31.3434	1.19723e-215	1.07455e-213
Cyp46a1	2233.57	-4.745	0.151807	-31.2567	1.81009e-214	1.61784e-212
Plin2	931.296	5.09641	0.163104	31.2463	2.50617e-214	2.2307e-212
Akap5	1554.4	-6.57061	0.210692	-31.1858	1.65748e-213	1.46919e-211
Smtn	1111.05	4.32726	0.139015	31.128	1.00744e-212	8.89321e-211
Aplp1	9747.85	-4.27283	0.137331	-31.1134	1.5861e-212	1.3944e-210
Myh9	7196.79	2.63795	0.0849527	31.0519	1.07393e-211	9.40279e-210
Fkbp7	1189.77	5.07743	0.1636	31.0356	1.78624e-211	1.55758e-209
Tmem176b	1813.5	3.52097	0.113473	31.0291	2.18486e-211	1.89747e-209
Ptk2b	4514.5	-4.47264	0.144437	-30.966	1.54629e-210	1.33748e-208
Cd68	1349.98	4.58454	0.148353	30.9029	1.09151e-209	9.40319e-208
Snrpn	1880.38	-5.44149	0.17619	-30.8842	1.94598e-209	1.66973e-207
Clstn2	1131.94	-5.56058	0.18015	-30.8663	3.38624e-209	2.89396e-207
Satb1	2511	-3.48399	0.112969	-30.8403	7.54758e-209	6.42473e-207
Pcsk2	4054.95	-7.73372	0.250787	-30.8378	8.15506e-209	6.9144e-207
Nap1l5	3631.28	-5.27439	0.171103	-30.8258	1.18201e-208	9.98241e-207
Grin2a	3175.58	-6.39838	0.207628	-30.8165	1.57529e-208	1.32516e-206
Fxyd5	2561.04	3.65683	0.118733	30.7988	2.7228e-208	2.28151e-206
Sdc1	1192.37	7.2445	0.235244	30.7957	2.98824e-208	2.4942e-206
Fez1	1635.05	-5.01115	0.162764	-30.7878	3.82272e-208	3.17834e-206
Scn2a	3614.17	-4.99313	0.162324	-30.7603	8.90696e-208	7.37696e-206
Shc1	1861.62	3.49173	0.113649	30.7238	2.7367e-207	2.25788e-205
Ppp2r2b	1686.69	-4.82684	0.157131	-30.7186	3.21793e-207	2.64474e-205
Lzts3	2854.61	-2.88825	0.0942065	-30.6587	2.02103e-206	1.6547e-204
Capg	1114.37	7.02687	0.2294	30.6315	4.6601e-206	3.80091e-204
Cald1	5493.19	4.12646	0.135026	30.5604	4.1088e-205	3.33855e-203
Jph4	2733.1	-5.06743	0.165972	-30.5318	9.85288e-205	7.97563e-203
Efr3b	2450.31	-2.9883	0.0979035	-30.5229	1.29457e-204	1.04398e-202
Mal2	2938.17	-7.4894	0.245422	-30.5165	1.57623e-204	1.26636e-202
Tspoap1	3809.63	-3.96275	0.1299	-30.5062	2.1567e-204	1.72624e-202
Prkar1b	9362.97	-5.12027	0.167927	-30.491	3.42629e-204	2.73224e-202
6430548M08Rik	3405.29	-3.04583	0.0998984	-30.4892	3.61971e-204	2.87579e-202
Pecam1	1905.66	3.26796	0.107193	30.4867	3.91301e-204	3.09734e-202
Ina	1718.82	-6.14323	0.201519	-30.4846	4.16876e-204	3.28765e-202
Col4a1	6906.88	3.55588	0.116652	30.4828	4.4067e-204	3.46257e-202
Creb3l1	1311.16	5.86975	0.192573	30.4807	4.70178e-204	3.68094e-202
C1qtnf4	1095	-5.35859	0.175849	-30.4727	5.99552e-204	4.67672e-202
Myl9	1323.99	3.86655	0.12728	30.3783	1.06194e-202	8.25353e-201
Kalrn	10034.6	-4.44442	0.146585	-30.3197	6.30477e-202	4.88244e-200
Mapk10	5411.66	-7.42336	0.244897	-30.3121	7.93073e-202	6.1195e-200
Slc25a23	3264.06	-3.48105	0.114926	-30.2896	1.5695e-201	1.20671e-199
Ucp2	1843.86	4.61773	0.152545	30.2713	2.73879e-201	2.09821e-199
Ank3	4791.2	-4.21224	0.139194	-30.2615	3.67899e-201	2.80847e-199
Nptx1	2952.57	-5.65829	0.187304	-30.2092	1.79414e-200	1.36476e-198
Cadm2	3704.22	-6.32879	0.209645	-30.188	3.3995e-200	2.57677e-198
Rhoc	1380.08	4.05686	0.134423	30.1799	4.35229e-200	3.28736e-198
Rnf157	3442.95	-3.78845	0.125568	-30.1704	5.79496e-200	4.36167e-198
Cthrc1	2896.09	5.14453	0.170709	30.1362	1.62695e-199	1.22027e-197
Fut9	1604.94	-7.50171	0.248971	-30.1309	1.90702e-199	1.42535e-197
Nbea	3370.8	-3.3639	0.111895	-30.0631	1.47396e-198	1.09785e-196
Ttc3	13079.4	-2.97766	0.0991603	-30.0288	4.13298e-198	3.0677e-196
Crtap	1803.82	5.02869	0.167465	30.0284	4.18312e-198	3.09421e-196
Rasgrf2	2462.93	-5.09152	0.169976	-29.9544	3.85876e-197	2.84448e-195
Cttnbp2	1599.62	-4.49659	0.150129	-29.9515	4.21109e-197	3.09356e-195
Arhgef9	5785.05	-4.82023	0.161161	-29.9093	1.48745e-196	1.08899e-194
B2m	4570.09	3.2037	0.107128	29.9053	1.67863e-196	1.22477e-194
Emp3	929.727	5.74615	0.192599	29.8348	1.38355e-195	1.00605e-193
Fam131b	1468.07	-5.44235	0.182567	-29.8102	2.88557e-195	2.09116e-193
Gprc5c	874.017	5.1301	0.172248	29.7833	6.43197e-195	4.64553e-193
Scg3	2557.04	-4.66275	0.156835	-29.7303	3.11924e-194	2.24533e-192
Prkcb	6332.91	-4.76275	0.16021	-29.7282	3.31406e-194	2.37759e-192
Cd93	1378.16	4.08519	0.137446	29.7223	3.96145e-194	2.83257e-192
Nalcn	1320.12	-4.39145	0.148066	-29.6587	2.62087e-193	1.86778e-191
Tnr	1649.61	-6.7895	0.228982	-29.6508	3.31639e-193	2.35563e-191
Prickle2	2889.34	-3.18678	0.107575	-29.6237	7.40179e-193	5.24012e-191
Hmox1	2638.65	5.94213	0.200613	29.6198	8.30587e-193	5.86083e-191
Cdkl5	3024.54	-5.00215	0.168996	-29.5992	1.52869e-192	1.07515e-190
Cacna1e	4000.23	-5.7787	0.195592	-29.5447	7.69269e-192	5.39268e-190
Stmn4	2665.37	-6.45257	0.218589	-29.5191	1.63542e-191	1.14272e-189
Clec11a	2744.47	4.66976	0.158258	29.5073	2.32143e-191	1.61679e-189
Uaca	1800.51	3.99592	0.13545	29.501	2.79534e-191	1.94055e-189
Thbs1	2301.37	7.85357	0.266528	29.4662	7.80046e-191	5.38031e-189
Tspyl4	3306.87	-3.77011	0.127947	-29.4662	7.79773e-191	5.38031e-189
Cd109	1027.35	7.39531	0.251148	29.446	1.4169e-190	9.74165e-189
Arhgap44	1768.82	-3.49632	0.118811	-29.4275	2.4403e-190	1.67242e-188
Scn8a	4529.87	-5.24828	0.178417	-29.4157	3.45566e-190	2.36074e-188
Dpp10	1860.24	-7.38302	0.25117	-29.3946	6.44272e-190	4.38739e-188
Igfbp5	38392.8	4.6494	0.158517	29.3307	4.21844e-189	2.8636e-187
Scamp5	4405.2	-3.17613	0.108317	-29.3227	5.33184e-189	3.60799e-187
Rnf112	3150.93	-5.83951	0.199374	-29.2892	1.42426e-188	9.60746e-187
Acan	978.309	3.98816	0.136183	29.2854	1.58943e-188	1.06881e-186
Begain	1359.71	-3.68331	0.125774	-29.285	1.60799e-188	1.0779e-186
Celf4	5332.19	-4.83824	0.16524	-29.2801	1.85864e-188	1.24204e-186
Vamp2	12242.8	-2.68697	0.0918047	-29.2684	2.62239e-188	1.74698e-186
Celf2	5754.47	-3.52655	0.120596	-29.2428	5.54859e-188	3.68491e-186
S100a9	2739.74	8.69095	0.297328	29.2302	8.01512e-188	5.30656e-186
Antxr1	4948.48	4.17863	0.143028	29.2156	1.23045e-187	8.12132e-186
Rgs7	1200.24	-5.46269	0.18707	-29.2013	1.86937e-187	1.23006e-185
Dzank1	3030.62	-5.15554	0.176667	-29.1823	3.25735e-187	2.1368e-185
Pgbd5	1157.98	-5.97187	0.204645	-29.1816	3.32045e-187	2.17156e-185
Kcnk9	1555.45	-7.41905	0.255083	-29.0849	5.57827e-186	3.63707e-184
Tmem176a	2093.57	4.15391	0.142966	29.0551	1.3261e-185	8.62004e-184
Bcan	2290.58	-3.98583	0.137233	-29.0443	1.81746e-185	1.17784e-183
Cacnb4	2521.32	-6.60467	0.227551	-29.025	3.18385e-185	2.05713e-183
Cx3cl1	7445.57	-4.18921	0.14439	-29.0132	4.48055e-185	2.88625e-183
9330159F19Rik	1145.62	-4.21064	0.145161	-29.0067	5.42171e-185	3.48207e-183
Nav3	1979.82	-3.07265	0.10598	-28.9926	8.14672e-185	5.21657e-183
Rims4	1170.64	-5.4634	0.188443	-28.9923	8.2164e-185	5.24554e-183
Loxl3	1081.68	4.73786	0.163465	28.9839	1.05045e-184	6.68644e-183
Synj1	4914.2	-2.87979	0.0993975	-28.9724	1.46453e-184	9.29454e-183
Enpp1	1079.38	5.74779	0.198414	28.9687	1.63329e-184	1.0335e-182
Strbp	4151.11	-3.37648	0.116558	-28.9681	1.65852e-184	1.04638e-182
Col6a2	13126.2	5.83879	0.201602	28.962	1.98068e-184	1.24597e-182
Acp5	3752.47	10.6795	0.368866	28.9523	2.62861e-184	1.64872e-182
Kcnh3	1860.4	-6.80518	0.235771	-28.8635	3.43204e-183	2.14638e-181
Acsbg1	1137.87	-4.47374	0.155121	-28.8403	6.70961e-183	4.18395e-181
Sec24d	1668.26	4.48832	0.155677	28.8309	8.79252e-183	5.46691e-181
Tcirg1	2037.66	4.04391	0.140374	28.8082	1.69416e-182	1.05033e-180
Dmtn	4030.17	-5.16536	0.179419	-28.7893	2.91837e-182	1.80409e-180
Apod	7496.52	3.47721	0.12097	28.7443	1.06833e-181	6.58527e-180
Nsf	9400.04	-3.02536	0.105297	-28.7318	1.52757e-181	9.3891e-180
Kcnf1	1300.4	-7.37076	0.256689	-28.7147	2.49908e-181	1.53165e-179
Pde1a	1580.15	-4.25732	0.1483	-28.7075	3.07187e-181	1.87734e-179
Igsf10	1884.84	6.06852	0.211402	28.7061	3.20321e-181	1.95205e-179
Myo1c	2042.11	3.26562	0.113812	28.693	4.66096e-181	2.83236e-179
Luzp2	2125.92	-5.24599	0.182867	-28.6875	5.47064e-181	3.31499e-179
Pclo	2595.38	-6.7284	0.234875	-28.6468	1.75941e-180	1.06313e-178
Itpka	1236.9	-7.08844	0.247793	-28.6063	5.60842e-180	3.37939e-178
Olfml3	4543.37	5.31023	0.185742	28.5893	9.1213e-180	5.4807e-178
Cnih2	1196.93	-5.05943	0.177122	-28.5646	1.84943e-179	1.10816e-177
Klc1	8878.78	-2.27721	0.0797474	-28.5553	2.41528e-179	1.44318e-177
Tagln3	2154.35	-5.67587	0.198846	-28.544	3.33152e-179	1.98512e-177
Dpp6	2274.66	-5.17902	0.181503	-28.5341	4.42825e-179	2.63131e-177
Nos1ap	1106.01	-5.64659	0.19798	-28.5209	6.44239e-179	3.81756e-177
Igsf9b	1932.08	-4.34712	0.152476	-28.5102	8.76623e-179	5.18029e-177
Atl1	1335.86	-4.25454	0.149242	-28.5076	9.42697e-179	5.55544e-177
Pfkp	4975.74	-2.58967	0.0908669	-28.4996	1.18506e-178	6.96459e-177
Fstl1	9742.92	4.7626	0.16716	28.4912	1.50426e-178	8.81639e-177
Col11a1	5141.69	4.82933	0.169546	28.4839	1.85614e-178	1.08491e-176
Mdfic	1048.61	5.04013	0.177072	28.4637	3.29793e-178	1.92239e-176
Cyfip2	12474.8	-3.55924	0.12521	-28.4262	9.59867e-178	5.57998e-176
Plod1	1780.14	3.38681	0.11918	28.4176	1.22626e-177	7.10933e-176
Ctnna2	1676.93	-6.60532	0.23249	-28.4112	1.47037e-177	8.5016e-176
Mcm6	672.257	5.35535	0.188562	28.4009	1.97002e-177	1.13599e-175
Pou3f3	1371.19	-5.81173	0.204912	-28.3621	5.9299e-177	3.41025e-175
Fam169a	977.95	-5.20492	0.183603	-28.3487	8.67681e-177	4.97664e-175
Gm42372	1294.8	-7.22339	0.254859	-28.3427	1.02932e-176	5.88798e-175
Adgrb3	1099.94	-6.34089	0.223964	-28.3121	2.45265e-176	1.39925e-174
Golga7b	1238.6	-6.36977	0.225072	-28.301	3.3638e-176	1.91397e-174
Il6st	6969.7	2.45866	0.0868913	28.2958	3.89532e-176	2.21054e-174
Ppp2r2c	6879.88	-6.7715	0.239349	-28.2913	4.41561e-176	2.49919e-174
Elmod1	2262.84	-5.95156	0.211486	-28.1416	3.036e-174	1.71382e-172
Syt5	1378.73	-5.9154	0.210411	-28.1135	6.69482e-174	3.76931e-172
Rims1	3872.95	-6.16953	0.220114	-28.0288	7.25299e-173	4.07288e-171
Serping1	3547.43	6.65202	0.23753	28.0049	1.41468e-172	7.92329e-171
Ltbp3	2502.14	2.68692	0.0960268	27.981	2.76921e-172	1.54694e-170
Arpc1b	2453.52	4.57308	0.163461	27.9765	3.14011e-172	1.74957e-170
Elavl4	1437.83	-7.80193	0.279041	-27.9598	5.00741e-172	2.78274e-170
Rgs17	1195.69	-5.0754	0.181736	-27.9273	1.24262e-171	6.8877e-170
P3h1	2001.94	3.85564	0.138121	27.915	1.75576e-171	9.70692e-170
Cdh5	1288.36	3.26552	0.116987	27.9134	1.83434e-171	1.01153e-169
Gria3	4225.46	-3.09957	0.111075	-27.9052	2.30997e-171	1.27054e-169
Map1a	15512.5	-3.64669	0.13069	-27.9033	2.43529e-171	1.33605e-169
Pcsk1n	3367.89	-6.00413	0.215486	-27.8632	7.45705e-171	4.08064e-169
Shisa7	1697.34	-8.18714	0.293925	-27.8545	9.49885e-171	5.18473e-169
Bcl11a	1128.45	-5.14186	0.184713	-27.8371	1.54339e-170	8.40286e-169
Oxr1	5658.77	-2.74	0.0984355	-27.8355	1.61579e-170	8.77478e-169
Zic1	3425.18	4.81697	0.173157	27.8186	2.58436e-170	1.39993e-168
Ifi30	609.381	5.23651	0.188302	27.8091	3.37118e-170	1.82154e-168
Mfap4	1506.83	5.6598	0.203531	27.8081	3.46117e-170	1.86546e-168
Kcnj9	1180.65	-6.80502	0.244783	-27.8003	4.3041e-170	2.31397e-168
Khdrbs3	2161.12	-3.52521	0.127037	-27.7495	1.76764e-169	9.47939e-168
Negr1	2687.11	-4.72825	0.1705	-27.7317	2.89705e-169	1.54974e-167
Brinp1	2911.33	-6.70967	0.241995	-27.7264	3.3533e-169	1.78934e-167
Ppic	3485.12	7.14008	0.257881	27.6876	9.8566e-169	5.2465e-167
Tmem151b	1004.72	-5.24578	0.189564	-27.6729	1.4808e-168	7.86255e-167
Pak3	1537.06	-4.64482	0.167855	-27.6717	1.52906e-168	8.09873e-167
Actr3b	1099.9	-4.35355	0.157368	-27.6649	1.84927e-168	9.7706e-167
Arap2	1556.31	-3.70305	0.134039	-27.6266	5.32903e-168	2.80867e-166
Tubb4a	4995.92	-6.25354	0.226381	-27.6239	5.743e-168	3.01944e-166
Sgtb	2665.51	-4.87613	0.176556	-27.618	6.7696e-168	3.55048e-166
Lima1	2083.06	3.72022	0.134908	27.5759	2.16464e-167	1.13253e-165
Arhgap32	6798.19	-3.89542	0.141341	-27.5604	3.32101e-167	1.73331e-165
Ntrk2	7657	-3.08053	0.111797	-27.5546	3.89275e-167	2.02678e-165
Angptl2	1788.5	6.45975	0.234637	27.5309	7.4998e-167	3.89535e-165
Kif21b	1819.82	-2.91694	0.106002	-27.5177	1.07795e-166	5.58528e-165
Gabra4	1743.71	-6.36176	0.231476	-27.4834	2.7694e-166	1.43148e-164
Olfm1	8863.35	-3.49423	0.127151	-27.481	2.96147e-166	1.52708e-164
Rapgefl1	1922.59	-3.43048	0.124875	-27.4713	3.86346e-166	1.98741e-164
Omg	1434.71	-7.55464	0.275545	-27.4171	1.71722e-165	8.81244e-164
Nap1l2	1295.37	-6.11069	0.223202	-27.3774	5.10196e-165	2.61198e-163
Trim37	6119.9	-3.5801	0.130822	-27.3662	6.92607e-165	3.53741e-163
Qsox1	2530.26	2.64829	0.0968281	27.3504	1.06704e-164	5.43684e-163
Pex5l	1526.4	-6.22735	0.228052	-27.3067	3.53113e-164	1.79493e-162
Anxa2	5844.4	6.42612	0.235646	27.2702	9.58215e-164	4.85926e-162
Igfbp7	2274.35	3.72214	0.136615	27.2455	1.87764e-163	9.49935e-162
Cnnm1	1003.51	-5.8371	0.214284	-27.24	2.18221e-163	1.10143e-161
Fam129a	1422.93	4.5531	0.167214	27.2292	2.93347e-163	1.47713e-161
Mcm3	592.132	4.99623	0.183581	27.2154	4.27049e-163	2.14535e-161
Fbxo41	1625.2	-5.06418	0.186265	-27.1881	8.97953e-163	4.50046e-161
Col27a1	1608.58	4.32684	0.159286	27.164	1.7288e-162	8.64439e-161
Cast	1050.04	3.46798	0.127702	27.1568	2.10469e-162	1.04995e-160
Flna	10342.8	3.37413	0.124269	27.1518	2.40783e-162	1.19839e-160
Kirrel	2321.71	4.75074	0.175124	27.1278	4.63052e-162	2.29929e-160
Ppp1r9a	4067.52	-5.09954	0.188272	-27.086	1.4387e-161	7.12739e-160
Rims2	1608.75	-4.95918	0.183114	-27.0824	1.5877e-161	7.84741e-160
Csf1	1874.84	3.38374	0.125121	27.0437	4.53307e-161	2.23538e-159
Sh3gl2	1992.27	-5.54641	0.205162	-27.0343	5.84801e-161	2.87719e-159
Lrrc4c	1581.58	-7.93934	0.293748	-27.0277	6.98835e-161	3.43037e-159
Syngr1	5906.53	-4.78984	0.17744	-26.9941	1.73175e-160	8.48125e-159
Efemp2	1238.21	4.46541	0.165488	26.9832	2.32652e-160	1.13682e-158
Dlgap3	2907.56	-6.74555	0.250093	-26.9722	3.13469e-160	1.52823e-158
Sgip1	1956.91	-4.82451	0.178902	-26.9673	3.57787e-160	1.74034e-158
Kndc1	1002.24	-5.06821	0.188033	-26.9538	5.14651e-160	2.49769e-158
Angptl4	918.404	5.64117	0.209304	26.952	5.40496e-160	2.61719e-158
Iqsec3	2128.15	-5.11398	0.189852	-26.9366	8.18392e-160	3.9539e-158
S100a11	1780.56	7.42355	0.275623	26.9337	8.85663e-160	4.26929e-158
Cxcl12	6697.9	2.99574	0.111274	26.9222	1.20652e-159	5.80291e-158
Anxa4	955.363	3.41834	0.127018	26.9122	1.57933e-159	7.57901e-158
Gabrg2	1761.33	-6.50853	0.241971	-26.898	2.31694e-159	1.10939e-157
Ptprn2	2948.97	-7.18354	0.267193	-26.8852	3.26735e-159	1.56098e-157
Xdh	635.6	5.34878	0.199024	26.875	4.29981e-159	2.04967e-157
A830010M20Rik	1961.12	-4.33344	0.161286	-26.868	5.2017e-159	2.4741e-157
P3h4	1228.5	3.41348	0.127054	26.8665	5.41801e-159	2.57127e-157
Nat8l	4452.75	-6.33985	0.236307	-26.8289	1.48781e-158	7.04527e-157
Olfm2	1383.55	-5.27036	0.196738	-26.7888	4.36927e-158	2.06443e-156
Gm8730	3694.34	2.80721	0.104827	26.7795	5.59622e-158	2.63834e-156
Phyhip	3784.86	-6.56277	0.245248	-26.7598	9.5067e-158	4.47211e-156
Col14a1	1839.01	6.01029	0.224797	26.7365	1.77157e-157	8.31555e-156
Gria1	2710.46	-4.92348	0.184193	-26.7301	2.10582e-157	9.86289e-156
Mmp23	958.412	6.99906	0.262104	26.7034	4.3002e-157	2.00967e-155
Rcn1	4220.08	3.41761	0.127991	26.7019	4.47327e-157	2.086e-155
Unc13a	5188.47	-4.68055	0.1753	-26.7002	4.68042e-157	2.17787e-155
Kcnb1	4594.34	-4.28613	0.160626	-26.6839	7.23729e-157	3.36033e-155
Ccna2	625.521	4.35401	0.163196	26.6796	8.12133e-157	3.76265e-155
Nt5dc2	822.175	5.12782	0.1923	26.6657	1.17558e-156	5.43476e-155
Srgn	1408.3	5.0425	0.189176	26.655	1.56612e-156	7.22469e-155
Arc	2474.78	-7.44621	0.279374	-26.6532	1.64309e-156	7.56352e-155
Nrgn	15116.8	-5.26322	0.197625	-26.6324	2.86359e-156	1.31535e-154
Piezo1	1191.59	3.67102	0.138017	26.5983	7.10754e-156	3.25778e-154
Atp1b1	15659.5	-3.79856	0.142818	-26.5972	7.31952e-156	3.34778e-154
Tram2	690.535	5.09821	0.191724	26.5914	8.53293e-156	3.89447e-154
Lrrc4	1214.62	-4.91454	0.184824	-26.5905	8.75306e-156	3.98645e-154
Kif3c	1890.01	-3.26481	0.122845	-26.5767	1.26381e-155	5.74364e-154
Trim2	3956.17	-2.87988	0.108424	-26.5613	1.90289e-155	8.6298e-154
Map6	1523.4	-3.57728	0.134732	-26.5511	2.49467e-155	1.12897e-153
Rrm2	597.569	5.18037	0.195246	26.5325	4.08705e-155	1.84571e-153
Brinp2	1278.38	-7.38441	0.278404	-26.524	5.11861e-155	2.30671e-153
Fgf13	1502.71	-4.03659	0.15223	-26.5163	6.28875e-155	2.82809e-153
Epha4	2778.14	-3.18902	0.12027	-26.5155	6.41655e-155	2.87953e-153
Sh3pxd2a	6387.18	2.80853	0.105956	26.5066	8.13822e-155	3.64453e-153
Tmem132b	2264.73	-8.87737	0.335198	-26.4839	1.48409e-154	6.63234e-153
Tmx4	3514.6	-2.3953	0.0904882	-26.4708	2.10149e-154	9.37193e-153
Kdelr3	1509.35	8.9914	0.339844	26.4575	2.99363e-154	1.33229e-152
Hpca	6936.82	-7.2338	0.273441	-26.4547	3.22554e-154	1.43253e-152
Prss35	1410.69	4.21822	0.15956	26.4366	5.2087e-154	2.30851e-152
Wnk2	1482.97	-4.5283	0.171392	-26.4206	7.93609e-154	3.51004e-152
Stxbp6	1265.73	-3.68629	0.139538	-26.4179	8.54355e-154	3.77094e-152
Add2	3725.17	-5.96229	0.225732	-26.4131	9.67871e-154	4.2632e-152
B4galnt4	832.973	-5.80101	0.219675	-26.4073	1.13023e-153	4.96815e-152
Fbxw7	3788.09	-3.7273	0.14131	-26.3767	2.53726e-153	1.11302e-151
Sparcl1	25584	-3.41557	0.129501	-26.3749	2.65949e-153	1.16426e-151
Top2a	1609.86	7.29145	0.276591	26.3618	3.75575e-153	1.64083e-151
Eml5	1137.85	-3.7849	0.143628	-26.3521	4.85043e-153	2.11477e-151
Tnfaip2	646.978	5.85652	0.222506	26.3207	1.11075e-152	4.833e-151
Sbno2	1994.38	3.46198	0.131713	26.2843	2.89886e-152	1.25878e-150
Zbtb18	4376.41	-3.10454	0.118124	-26.2821	3.07185e-152	1.3312e-150
Kif5c	13030.9	-5.47815	0.208499	-26.2742	3.78282e-152	1.63599e-150
Col6a1	16246.7	4.28615	0.163148	26.2716	4.04753e-152	1.74695e-150
Mrc2	4452.88	5.53585	0.210913	26.2471	7.71461e-152	3.32301e-150
Actl6b	744.717	-5.74909	0.219038	-26.247	7.74202e-152	3.32814e-150
Antxr2	881.812	5.39188	0.20543	26.2469	7.76464e-152	3.33119e-150
Gpx7	885.611	4.5267	0.172703	26.2109	1.99469e-151	8.54052e-150
Slc9b2	918.109	3.6672	0.139937	26.2061	2.26333e-151	9.67145e-150
Slc12a5	6787.87	-4.7584	0.18185	-26.1666	6.37689e-151	2.7195e-149
Ntrk3	2019.92	-3.19417	0.122093	-26.1618	7.24314e-151	3.08279e-149
Camta1	3396.01	-3.51546	0.134401	-26.1564	8.33687e-151	3.54127e-149
Panx2	787.43	-4.52718	0.173331	-26.1187	2.23653e-150	9.4814e-149
Fam189a1	877.661	-4.74279	0.181642	-26.1106	2.76292e-150	1.16898e-148
Shank1	5766.95	-2.75592	0.105552	-26.1095	2.84392e-150	1.20089e-148
Kif5a	33447.7	-6.1542	0.235817	-26.0974	3.90557e-150	1.64594e-148
Fndc3b	2354.87	2.82747	0.108393	26.0854	5.34091e-150	2.24643e-148
Ak5	1598.82	-3.61812	0.138825	-26.0625	9.71021e-150	4.0762e-148
Chn1	5770.58	-4.74175	0.182218	-26.0224	2.76356e-149	1.15784e-147
Ms4a6d	561.452	5.39332	0.207273	26.0204	2.90733e-149	1.21569e-147
Spock3	1004.34	-5.44494	0.209451	-25.9963	5.45909e-149	2.27827e-147
Slc8a2	3058.89	-5.58217	0.214758	-25.9928	5.97708e-149	2.4896e-147
Lzts1	860.513	-4.90368	0.188722	-25.9836	7.59763e-149	3.15846e-147
Ttll7	4100.01	-4.50129	0.173329	-25.9697	1.08959e-148	4.52086e-147
Myrip	1001.17	-3.9919	0.153748	-25.9639	1.26532e-148	5.23986e-147
Gucy1b1	2956.48	-3.23036	0.12445	-25.9572	1.50957e-148	6.23926e-147
Pcnx2	1250.05	-7.11281	0.274091	-25.9505	1.79461e-148	7.40309e-147
Calb1	1371.05	-6.81239	0.262766	-25.9257	3.42199e-148	1.40893e-146
Uhrf1	576.796	5.7542	0.221972	25.9231	3.65852e-148	1.50343e-146
Fibin	844.577	5.40427	0.208512	25.9183	4.14569e-148	1.70037e-146
Eln	2489.74	4.91205	0.189844	25.8742	1.30041e-147	5.3235e-146
Lyn	582.807	4.28459	0.165598	25.8734	1.32674e-147	5.42095e-146
Surf4	4861.92	2.76285	0.106845	25.8584	1.95659e-147	7.97923e-146
Dcun1d4	1754.36	-3.07116	0.118815	-25.8483	2.54181e-147	1.03462e-145
Slc6a1	3805.72	-5.00063	0.193468	-25.8473	2.60773e-147	1.05944e-145
Apba2	2148.22	-6.15926	0.238326	-25.8439	2.85249e-147	1.15669e-145
Kdelr2	2824.17	3.7283	0.144276	25.8415	3.0352e-147	1.22845e-145
Snap91	4337.05	-5.21214	0.201718	-25.8388	3.25533e-147	1.31507e-145
Kif21a	2902.71	-3.33181	0.128968	-25.8344	3.64225e-147	1.46861e-145
Svil	1289.57	3.65372	0.141506	25.8202	5.26369e-147	2.11841e-145
Rtn3	16551	-2.60153	0.100776	-25.8149	6.03597e-147	2.42467e-145
Fam167a	676.62	7.00064	0.271243	25.8095	6.94026e-147	2.78272e-145
Ntm	2607.81	-5.15386	0.199706	-25.8072	7.36187e-147	2.94626e-145
Mmp14	7163.95	5.65128	0.219081	25.7954	9.99571e-147	3.99289e-145
Dlg2	4940.36	-3.29323	0.127768	-25.7751	1.68865e-146	6.73294e-145
P3h3	1841.85	3.04733	0.118237	25.773	1.77969e-146	7.08276e-145
Pf4	657.749	6.71707	0.260645	25.771	1.87743e-146	7.4579e-145
Mylk	2150.48	4.05193	0.157238	25.7694	1.95182e-146	7.73911e-145
Slc1a5	522.728	5.41113	0.210064	25.7594	2.52937e-146	1.00106e-144
Prepl	4325.71	-3.21009	0.124719	-25.7386	4.32837e-146	1.7099e-144
Cavin1	3358.65	4.34162	0.168948	25.6979	1.23292e-145	4.86165e-144
Il13ra1	1143.78	4.66055	0.181374	25.6958	1.30093e-145	5.12041e-144
Dusp8	1545.39	-2.91932	0.113612	-25.6956	1.30889e-145	5.14231e-144
Nupr1	1365.18	5.03267	0.195953	25.683	1.81169e-145	7.10466e-144
Serpine1	1367.45	7.37041	0.287329	25.6514	4.07374e-145	1.59463e-143
Snhg18	597.674	5.40947	0.211141	25.6202	9.09229e-145	3.55262e-143
Ctsh	1567.41	3.91742	0.152992	25.6054	1.32751e-144	5.17752e-143
Atp8a1	2210.69	-2.55291	0.0997627	-25.5898	1.98275e-144	7.71906e-143
Myl12a	1930.53	4.06857	0.159164	25.5621	4.0279e-144	1.56526e-142
Gfod1	1365.63	-3.34607	0.130916	-25.559	4.36414e-144	1.69286e-142
Neurod2	810.097	-6.51103	0.254858	-25.5477	5.82701e-144	2.25623e-142
Ankrd33b	1430.21	-3.33869	0.130789	-25.5274	9.78258e-144	3.78101e-142
Csrp2	667.359	4.32201	0.169338	25.523	1.09476e-143	4.22367e-142
Vdr	681.296	6.798	0.266533	25.5053	1.72221e-143	6.63253e-142
Il1r1	858.047	4.41603	0.173155	25.5034	1.80786e-143	6.94991e-142
Kcnd2	911.793	-6.70944	0.263084	-25.503	1.82498e-143	7.00314e-142
Plcb1	4078.47	-4.20517	0.165051	-25.4779	3.46334e-143	1.32664e-141
Tmem123	2289.09	3.78661	0.148666	25.4706	4.17953e-143	1.59813e-141
Plppr5	755.273	-4.46382	0.175259	-25.4699	4.2483e-143	1.62153e-141
Trim32	2214.64	-2.66762	0.104784	-25.4584	5.70176e-143	2.17244e-141
Arfgef3	2729.65	-3.91051	0.153609	-25.4576	5.81607e-143	2.21206e-141
Gnaz	983.446	-3.84324	0.151014	-25.4496	7.13912e-143	2.71046e-141
Runx2	2404.51	3.31497	0.130355	25.4304	1.16358e-142	4.4099e-141
Frmpd4	1141.8	-4.6967	0.184724	-25.4255	1.31848e-142	4.98813e-141
Mcf2l	2019.48	-2.89744	0.113963	-25.4245	1.35139e-142	5.10362e-141
Tmem59l	1050.9	-6.55391	0.257862	-25.4163	1.66386e-142	6.27266e-141
Tgfb1	1266.65	4.74209	0.186769	25.3902	3.23802e-142	1.21858e-140
Opcml	3233.76	-6.42893	0.253279	-25.3828	3.90095e-142	1.46549e-140
Lgi1	1291.53	-6.14481	0.24221	-25.3698	5.43493e-142	2.03819e-140
Kcnc2	1512.07	-8.35403	0.329559	-25.3491	9.1947e-142	3.44216e-140
Nrn1	2064.46	-6.39471	0.25242	-25.3336	1.3639e-141	5.09703e-140
Tmem121b	987.452	-7.04804	0.278679	-25.2909	4.02343e-141	1.50098e-139
Cep170b	2860.9	-2.31553	0.0916003	-25.2787	5.48075e-141	2.0411e-139
Neat1	10597.6	3.92619	0.155466	25.2543	1.01539e-140	3.77488e-139
Csmd2	880.936	-6.92177	0.274175	-25.2458	1.25891e-140	4.67211e-139
Ehd4	930.919	3.03121	0.120068	25.2457	1.26275e-140	4.67829e-139
Syngap1	4887.25	-2.69563	0.106777	-25.2455	1.2701e-140	4.69742e-139
Scpep1	1075.18	3.15025	0.124859	25.2305	1.85245e-140	6.83941e-139
Ywhag	13457.9	-2.54929	0.101125	-25.2094	3.16105e-140	1.16508e-138
Gprasp1	6475.2	-2.94143	0.116795	-25.1845	5.92257e-140	2.17916e-138
Wdr47	1968.58	-2.9553	0.117381	-25.1769	7.17451e-140	2.63528e-138
Eno2	9485.08	-3.13877	0.124791	-25.1523	1.33428e-139	4.89259e-138
Fmnl3	1246.1	2.93094	0.116571	25.1429	1.68879e-139	6.18194e-138
Tmem178	680.771	-5.19614	0.206709	-25.1374	1.93905e-139	7.08594e-138
Ccdc85a	911.788	-3.7691	0.150062	-25.117	3.24532e-139	1.18393e-137
Fap	3170.19	4.59191	0.182879	25.109	3.96553e-139	1.44422e-137
Nedd4l	1439.74	-3.15786	0.125856	-25.0911	6.21423e-139	2.25935e-137
Kank2	1617.56	4.13374	0.164833	25.0784	8.5644e-139	3.10854e-137
Lbp	1166.83	6.31925	0.252111	25.0654	1.187e-138	4.30105e-137
Tmem45a	642.875	5.76595	0.230124	25.0558	1.50832e-138	5.45616e-137
Mapk8ip2	2982.38	-5.12856	0.20469	-25.0552	1.53126e-138	5.52979e-137
Aspg	678.141	4.13913	0.165313	25.0381	2.35575e-138	8.49297e-137
Palld	1984.92	5.29827	0.211658	25.0322	2.73066e-138	9.8281e-137
Celsr3	1271.97	-3.96362	0.158607	-24.9902	7.81517e-138	2.8081e-136
Apc2	1291.31	-3.79951	0.152157	-24.971	1.26175e-137	4.52606e-136
Rab11fip4	4753.69	-3.06445	0.122759	-24.9631	1.53951e-137	5.51318e-136
Ifngr1	1251.88	2.99743	0.120136	24.9503	2.11742e-137	7.57013e-136
Tanc2	3257.42	-3.25895	0.130644	-24.9453	2.40118e-137	8.57034e-136
Dgkb	1699.24	-7.37997	0.295961	-24.9356	3.05798e-137	1.08965e-135
Ptprc	611.478	4.58161	0.183792	24.9282	3.68138e-137	1.30961e-135
Clstn3	4274.3	-4.39246	0.176235	-24.9238	4.10526e-137	1.45798e-135
Slitrk5	729.171	-5.89914	0.236961	-24.895	8.43132e-137	2.98942e-135
Zwint	9641.25	-3.22924	0.129925	-24.8546	2.30654e-136	8.1646e-135
Anxa3	557.372	4.01565	0.161575	24.8531	2.39416e-136	8.4608e-135
Slc39a13	1668.75	2.72159	0.109629	24.8253	4.77479e-136	1.68461e-134
Dap	1892	5.4411	0.219237	24.8184	5.67973e-136	2.00059e-134
Ikbip	1203.44	3.13941	0.126519	24.8137	6.37908e-136	2.24324e-134
Gramd1b	2595.66	-2.66799	0.107619	-24.791	1.12092e-135	3.93533e-134
Herc3	2856.69	-3.83741	0.154861	-24.7797	1.48373e-135	5.20058e-134
Galnt10	689.152	3.47827	0.140369	24.7795	1.49215e-135	5.22157e-134
Atp6v0a1	6426.08	-2.2844	0.0922803	-24.7551	2.73477e-135	9.55433e-134
Dtx1	796.572	-4.34738	0.175641	-24.7516	2.98271e-135	1.04036e-133
Gabra3	2017.3	-4.35495	0.176085	-24.7321	4.83526e-135	1.68378e-133
Dlg3	2957.66	-2.58995	0.10473	-24.7298	5.10873e-135	1.77613e-133
Smoc2	2019.89	3.82276	0.154995	24.6638	2.61721e-134	9.08445e-133
Mmd	2506.85	-2.8003	0.11354	-24.6635	2.63398e-134	9.12787e-133
Car11	1621.6	-3.40681	0.138216	-24.6485	3.81958e-134	1.32151e-132
Acot7	2106.49	-2.54306	0.103304	-24.6172	8.26275e-134	2.85418e-132
Chrm1	1617.77	-8.80523	0.357749	-24.6129	9.19945e-134	3.17263e-132
Lhfpl4	1366.1	-4.30309	0.175166	-24.5658	2.93005e-133	1.00887e-131
Matk	1993.07	-3.62502	0.1476	-24.5598	3.39868e-133	1.16835e-131
Map1b	11844.7	-2.78422	0.113474	-24.5362	6.07884e-133	2.08636e-131
Tbr1	1850.09	-8.63904	0.352296	-24.5221	8.57699e-133	2.93906e-131
Dbpht2	957.138	-7.30371	0.298073	-24.5031	1.36803e-132	4.68031e-131
Mxra8	1895.84	5.33357	0.21772	24.4974	1.57568e-132	5.38214e-131
Fmn2	837.422	-5.46505	0.223343	-24.4693	3.13588e-132	1.06944e-130
Anxa5	4235.07	3.11303	0.12723	24.4678	3.25714e-132	1.10903e-130
Serp1	3375.09	2.38187	0.0973494	24.4673	3.29653e-132	1.12066e-130
Sec61b	1019.89	3.02011	0.12347	24.4602	3.91533e-132	1.32892e-130
Map9	1824.57	-4.08052	0.166855	-24.4555	4.39658e-132	1.48991e-130
Adgrl3	646.794	-5.24324	0.21442	-24.4531	4.66316e-132	1.57775e-130
Dmp1	1290.65	6.1646	0.252126	24.4505	4.97509e-132	1.68064e-130
Pcdh1	2162.21	-2.80882	0.114921	-24.4414	6.20521e-132	2.09289e-130
Ybx1	6808.42	2.05597	0.0841433	24.4341	7.42681e-132	2.50098e-130
Fxyd7	592.809	-4.25586	0.174201	-24.4308	8.05754e-132	2.70913e-130
B3gnt9	889.411	4.25583	0.174213	24.4289	8.4361e-132	2.83197e-130
Dscam	866.56	-5.87493	0.240553	-24.4225	9.85335e-132	3.30256e-130
Megf6	991.028	4.96464	0.203311	24.419	1.07428e-131	3.59505e-130
Caln1	1887.95	-4.81245	0.197092	-24.4173	1.11973e-131	3.74133e-130
Birc5	427.461	5.25481	0.215212	24.417	1.12994e-131	3.76958e-130
Nid2	534.049	4.62161	0.189281	24.4167	1.13775e-131	3.78974e-130
Stk17b	1066.15	3.69031	0.151143	24.416	1.15515e-131	3.84173e-130
9330132A10Rik	888.48	-6.82006	0.27934	-24.4149	1.18771e-131	3.94391e-130
Zcchc18	2467.86	-5.07385	0.207897	-24.4056	1.49206e-131	4.94686e-130
Myo1d	1220.96	2.97602	0.122036	24.3864	2.3845e-131	7.89351e-130
Six1	568.759	6.9926	0.286817	24.38	2.78469e-131	9.20405e-130
Sept2	4886.64	2.40171	0.0985953	24.3593	4.62071e-131	1.5249e-129
Tyrobp	602.205	3.95622	0.16264	24.325	1.06722e-130	3.51659e-129
Hs3st4	774.288	-6.339	0.260599	-24.3247	1.07314e-130	3.53066e-129
Slc36a2	682.193	7.34508	0.302168	24.3079	1.6166e-130	5.31052e-129
Caskin1	1276.9	-4.13324	0.170123	-24.2956	2.18212e-130	7.15728e-129
Smc4	1090.37	3.57802	0.147275	24.2949	2.22108e-130	7.27395e-129
Hcn1	883.516	-6.10415	0.251791	-24.2429	7.85174e-130	2.56749e-128
Sort1	7364.2	-3.11434	0.128543	-24.228	1.12684e-129	3.67913e-128
Rgs7bp	5193.01	-4.16579	0.172095	-24.2063	1.91152e-129	6.2316e-128
Spock1	2402.1	-5.81311	0.240177	-24.2034	2.04651e-129	6.66156e-128
Slc12a4	1011.53	2.67769	0.110716	24.1853	3.17934e-129	1.03333e-127
Icam5	777.061	-6.11331	0.252814	-24.1811	3.51759e-129	1.14154e-127
Hdgfl3	2139.22	-2.4456	0.101209	-24.1638	5.34851e-129	1.73309e-127
Socs3	915.226	4.39967	0.18208	24.1634	5.39678e-129	1.7461e-127
Nmnat2	1704.45	-3.01197	0.124687	-24.1562	6.42233e-129	2.07478e-127
Grid1	594.742	-4.23938	0.175626	-24.1387	9.81806e-129	3.16702e-127
Hpgd	900.816	4.6687	0.193472	24.1312	1.17684e-128	3.79045e-127
Mlc1	1285.88	-4.84823	0.200922	-24.1299	1.2143e-128	3.90523e-127
Gabarapl1	5777.58	-2.82951	0.117277	-24.1269	1.30678e-128	4.19638e-127
Ggt7	1022	-3.96663	0.1646	-24.0987	2.58169e-128	8.278e-127
Faah	1287.35	-5.37109	0.223155	-24.0689	5.29497e-128	1.69526e-126
Rian	9802.35	-2.89472	0.120272	-24.0681	5.39593e-128	1.72501e-126
Rasl10b	2291.12	-5.04799	0.209914	-24.0479	8.77483e-128	2.80103e-126
Rims3	2750.68	-5.82494	0.242578	-24.0127	2.0508e-127	6.53665e-126
Cp	2994.03	4.68152	0.195011	24.0064	2.38566e-127	7.59268e-126
Ssr2	2611.59	2.42212	0.100965	23.9897	3.55963e-127	1.13123e-125
Abat	3168.67	-2.49801	0.104181	-23.9775	4.7789e-127	1.51645e-125
Scrt1	1922.81	-6.74176	0.281203	-23.9748	5.09986e-127	1.61591e-125
Tns2	1088.11	2.87465	0.120122	23.931	1.45588e-126	4.60622e-125
Lamp2	4610.7	2.27854	0.0952303	23.9266	1.6202e-126	5.11854e-125
Adam12	2004.71	5.10526	0.213429	23.9202	1.88955e-126	5.9607e-125
Diras1	1075.44	-6.71429	0.280713	-23.9187	1.95623e-126	6.16198e-125
1500009C09Rik	754.74	-6.15655	0.257434	-23.9151	2.1357e-126	6.71744e-125
Golim4	1956.21	2.4703	0.103313	23.9109	2.35721e-126	7.4033e-125
Cd84	454.595	6.14668	0.257196	23.8988	3.14899e-126	9.87557e-125
Anxa1	2533.12	6.6052	0.277004	23.8451	1.13757e-125	3.56233e-124
Camk2a	34111.2	-6.38395	0.267881	-23.8313	1.58197e-125	4.94677e-124
Fkbp11	436.173	4.90052	0.205654	23.829	1.67318e-125	5.22437e-124
Shisa3	924.14	5.19359	0.217964	23.8277	1.72275e-125	5.37133e-124
Gad1	3877.85	-6.21514	0.261006	-23.8123	2.49185e-125	7.758e-124
Stk32c	1431.09	-3.41574	0.143623	-23.7826	5.05641e-125	1.57196e-123
Sidt1	902.872	-5.07098	0.213533	-23.748	1.15152e-124	3.5747e-123
Ncs1	2939.71	-3.53818	0.148998	-23.7466	1.19129e-124	3.69282e-123
Purb	8561.38	-2.17964	0.0918278	-23.7362	1.52695e-124	4.72649e-123
Ephb4	704.482	3.62572	0.152801	23.7284	1.83738e-124	5.67921e-123
Mrc1	928.431	4.63894	0.195505	23.728	1.85199e-124	5.71612e-123
Ckap4	3898.25	3.73436	0.157542	23.7039	3.28332e-124	1.01193e-122
Ngp	2265.73	10.0349	0.423424	23.6995	3.65101e-124	1.12364e-122
Sec61a1	3359.3	2.42477	0.102317	23.6987	3.72202e-124	1.14385e-122
Hspa12a	3396.61	-3.65985	0.154478	-23.6918	4.38134e-124	1.34455e-122
Tsku	488.037	4.29884	0.181588	23.6737	6.73364e-124	2.06347e-122
Vstm2l	621.147	-5.77267	0.243864	-23.6717	7.06125e-124	2.16078e-122
Smim13	3631.27	-3.05841	0.12923	-23.6663	8.01333e-124	2.44863e-122
Slc35f1	776.421	-5.11685	0.216267	-23.6599	9.33528e-124	2.84852e-122
Fam46a	1717.34	4.27437	0.180687	23.6562	1.01851e-123	3.10341e-122
Vasp	996.721	3.85491	0.16301	23.6483	1.2286e-123	3.73827e-122
Rnf165	735.774	-4.28224	0.181086	-23.6476	1.24938e-123	3.79611e-122
Sh3pxd2b	2601.66	3.75403	0.158785	23.6422	1.4193e-123	4.30628e-122
Dab1	999.773	-6.72036	0.284418	-23.6284	1.96697e-123	5.95954e-122
Ctsa	3524.89	2.05342	0.0869531	23.6152	2.68929e-123	8.13654e-122
Atp2b2	9465.45	-7.01841	0.297256	-23.6107	2.99549e-123	9.05019e-122
Bicc1	1703.21	4.15641	0.176196	23.5897	4.91704e-123	1.48348e-121
Grm7	603.342	-6.04055	0.256133	-23.5836	5.67236e-123	1.70896e-121
Flnc	741.399	6.22857	0.264195	23.5757	6.84984e-123	2.06081e-121
Slc30a3	852.943	-7.19062	0.305125	-23.5661	8.58492e-123	2.5792e-121
Hdac11	778.005	-3.40719	0.144695	-23.5475	1.33177e-122	3.99549e-121
Epha2	440.098	5.13669	0.218156	23.5459	1.38123e-122	4.13811e-121
Napg	3077.72	-2.31175	0.0982471	-23.5299	2.01461e-122	6.02725e-121
Zc3hav1	683.953	4.11445	0.174924	23.5214	2.46665e-122	7.36938e-121
Mapre3	2142.24	-2.25071	0.095777	-23.4995	4.12768e-122	1.23147e-120
Cbfb	2128.63	2.62008	0.11154	23.4901	5.1478e-122	1.53369e-120
Pnma2	677.915	-6.66936	0.284019	-23.4821	6.21029e-122	1.84767e-120
Cntn2	1289.53	-5.45141	0.232169	-23.4803	6.47819e-122	1.9247e-120
Sgsm1	1002.2	-3.83097	0.163282	-23.4623	9.90706e-122	2.93937e-120
Ipcef1	1624.5	-4.7107	0.200846	-23.4543	1.19623e-121	3.54424e-120
Mras	2940.43	-2.48421	0.105939	-23.4494	1.34193e-121	3.97046e-120
Ltf	1267.24	8.50293	0.362662	23.4459	1.45576e-121	4.30132e-120
Cnn3	3995.49	3.54169	0.15107	23.444	1.52057e-121	4.48662e-120
Prkcg	2230.85	-5.00616	0.213555	-23.442	1.59458e-121	4.69852e-120
Hmgb2	685.579	4.86825	0.207831	23.424	2.43217e-121	7.15671e-120
Myof	1433.97	4.83527	0.206642	23.3993	4.34911e-121	1.27798e-119
Dnm3	1398.27	-4.32397	0.184854	-23.3913	5.24349e-121	1.53869e-119
Frrs1l	2465.33	-6.82594	0.291924	-23.3826	6.41966e-121	1.88126e-119
Gm3764	1554.78	-5.8221	0.249417	-23.3429	1.6287e-120	4.76635e-119
Mmd2	1127.38	-5.288	0.226589	-23.3374	1.85025e-120	5.40733e-119
Slfn9	480.257	5.8489	0.250665	23.3335	2.02785e-120	5.9183e-119
Tm4sf1	1217.41	4.10901	0.176219	23.3177	2.93127e-120	8.5433e-119
Slc25a18	592.241	-5.17218	0.222059	-23.2919	5.35631e-120	1.559e-118
Pdia5	486.173	3.65308	0.156918	23.2802	7.03606e-120	2.04513e-118
Lgals3bp	1149.13	3.94104	0.169409	23.2635	1.03913e-119	3.01628e-118
Pla2g4a	682.338	4.59581	0.197571	23.2616	1.08544e-119	3.14645e-118
Olig1	607.324	-6.02446	0.259013	-23.2593	1.14601e-119	3.31756e-118
Nlgn1	927.598	-5.20503	0.223829	-23.2545	1.28138e-119	3.70443e-118
Samd9l	530.018	3.56842	0.153571	23.2363	1.95629e-119	5.64797e-118
Stt3a	3683.46	2.97342	0.127985	23.2326	2.13248e-119	6.14837e-118
Akap6	3928.17	-3.52956	0.15193	-23.2315	2.18815e-119	6.30041e-118
Adamts12	477.026	6.48843	0.279348	23.227	2.42934e-119	6.98551e-118
Lonrf2	1897.12	-3.9392	0.169627	-23.2228	2.68163e-119	7.70061e-118
Dnajc27	1816.81	-2.76299	0.118989	-23.2205	2.82509e-119	8.10174e-118
Reep1	1533.55	-3.30721	0.142428	-23.2203	2.84267e-119	8.14126e-118
Fzd3	1894.09	-3.29522	0.141938	-23.2159	3.146e-119	8.99797e-118
Col13a1	815.707	5.55887	0.239642	23.1965	4.93677e-119	1.4101e-117
Scn3b	1329.18	-6.51784	0.281003	-23.1949	5.12733e-119	1.46258e-117
Hlf	2708.86	-3.30914	0.142836	-23.1674	9.70142e-119	2.76368e-117
Fjx1	759.419	-3.29214	0.142167	-23.1569	1.23985e-118	3.52733e-117
Ncam2	891.537	-7.01683	0.303097	-23.1504	1.4392e-118	4.08903e-117
Rundc3b	498.086	-4.7378	0.20466	-23.1496	1.46615e-118	4.16009e-117
Elovl1	901.801	2.76998	0.119665	23.1478	1.52889e-118	4.33238e-117
Mllt11	3491.9	-3.69731	0.159798	-23.1374	1.94543e-118	5.50547e-117
Epha5	1387.98	-5.74762	0.248443	-23.1345	2.08139e-118	5.88246e-117
Egr3	2280.92	-4.9456	0.213958	-23.1149	3.2808e-118	9.26007e-117
Car3	820.015	8.31752	0.359885	23.1116	3.53954e-118	9.97724e-117
Casp8	425.634	4.08532	0.177089	23.0693	9.42701e-118	2.65379e-116
Twist1	750.063	7.52627	0.326354	23.0617	1.12335e-117	3.1582e-116
R3hdm1	8569.07	-3.22447	0.139849	-23.0568	1.25721e-117	3.5299e-116
Dmxl2	2917.1	-2.99467	0.129946	-23.0455	1.63332e-117	4.5799e-116
Camkk1	1530.46	-2.91723	0.126587	-23.0453	1.64139e-117	4.59653e-116
Tpx2	719.24	4.15361	0.180245	23.0443	1.67967e-117	4.69761e-116
Col22a1	1269.77	4.43548	0.192486	23.0432	1.72099e-117	4.80465e-116
Plk2	2592.04	-2.9557	0.128268	-23.0432	1.72242e-117	4.80465e-116
Dtna	1824.04	-3.38628	0.146971	-23.0405	1.83165e-117	5.10268e-116
Slco2a1	692.216	4.37289	0.189848	23.0336	2.14669e-117	5.97258e-116
Ifi27	1101.72	2.82094	0.122472	23.0334	2.15932e-117	5.99995e-116
Sema3b	686.106	3.83733	0.166853	22.9983	4.84736e-117	1.34516e-115
Wwtr1	1622.42	2.89587	0.12593	22.9958	5.13146e-117	1.42216e-115
Col5a1	15686	5.27372	0.229352	22.994	5.34666e-117	1.47989e-115
Mmp17	2455.73	-4.73016	0.205731	-22.992	5.60612e-117	1.5497e-115
Atp6v0e2	2087.96	-3.61017	0.157084	-22.9824	6.99464e-117	1.93104e-115
Kif3a	2162.85	-2.5403	0.110625	-22.9632	1.08806e-116	2.99999e-115
Fbxo2	835.749	-3.686	0.160538	-22.9602	1.16418e-116	3.20576e-115
Arhgef40	1409.44	2.53874	0.110785	22.9159	3.22544e-116	8.87037e-115
Rgs6	1073.03	-6.03978	0.263649	-22.9084	3.82791e-116	1.05138e-114
Rnf208	668.721	-4.98562	0.217635	-22.9082	3.84669e-116	1.05518e-114
Rplp0	5714.58	2.94161	0.128425	22.9053	4.11331e-116	1.12688e-114
Gabrb2	1415.68	-6.76866	0.295831	-22.8802	7.321e-116	2.0031e-114
Ckap2	379.564	5.57804	0.243833	22.8765	7.96389e-116	2.17622e-114
Tgm2	1093.71	4.36368	0.190876	22.8613	1.12913e-115	3.08155e-114
Itgb5	4856.09	3.82226	0.167301	22.8465	1.58214e-115	4.31238e-114
Dync1i1	1200.31	-3.56149	0.155905	-22.844	1.67772e-115	4.56711e-114
Nova1	985.104	-5.08048	0.222411	-22.8428	1.72366e-115	4.68622e-114
C1qtnf6	1889.42	6.4509	0.28248	22.8366	1.9855e-115	5.39126e-114
Plvap	1317.65	2.82248	0.123631	22.8299	2.31305e-115	6.27271e-114
Ostf1	1010.69	3.26798	0.143153	22.8286	2.38691e-115	6.46484e-114
Apc	5877.52	-2.61887	0.114728	-22.8267	2.49004e-115	6.73567e-114
Lamc1	2511.48	2.20289	0.0965387	22.8188	2.9864e-115	8.06817e-114
Cyp1b1	1074.1	5.63219	0.24685	22.8163	3.16233e-115	8.53273e-114
Ano3	2423.39	-8.97579	0.393464	-22.8123	3.46511e-115	9.33795e-114
Pstpip1	514.236	4.49438	0.197052	22.8081	3.809e-115	1.02518e-113
Cacna1a	2019.18	-3.6468	0.159904	-22.8061	3.98463e-115	1.07111e-113
Pitpnm2	3200.77	-2.43668	0.106844	-22.8059	4.00511e-115	1.07527e-113
Ica1l	595.488	-4.27062	0.187315	-22.7992	4.66934e-115	1.25202e-113
Cd151	1097.61	2.65968	0.116733	22.7843	6.56718e-115	1.75871e-113
Pdgfrl	531.342	6.09852	0.267807	22.772	8.68094e-115	2.32188e-113
Rapgef4	6008.68	-4.04469	0.177841	-22.7433	1.67249e-114	4.46781e-113
Elfn2	1257.86	-6.32458	0.278285	-22.727	2.42475e-114	6.46932e-113
Ogfrl1	2035.94	-2.35725	0.103767	-22.7169	3.05229e-114	8.1335e-113
St8sia3	1365.66	-5.81241	0.255899	-22.7137	3.28286e-114	8.73706e-113
9330162G02Rik	561.87	-4.77806	0.210406	-22.7087	3.67321e-114	9.76383e-113
Syngr2	444.27	4.07237	0.17947	22.6911	5.48147e-114	1.45524e-112
Scarf2	2096.79	5.71971	0.252315	22.6689	9.08396e-114	2.40865e-112
Clic4	4471.69	2.55944	0.112906	22.6688	9.11122e-114	2.4129e-112
Wdr7	2741.06	-2.52859	0.111558	-22.6661	9.67955e-114	2.56025e-112
Txndc5	3960.82	2.81256	0.124192	22.6468	1.5005e-113	3.96395e-112
Ttc7b	1751.19	-2.88067	0.127244	-22.6389	1.79383e-113	4.73302e-112
Lpp	1103.21	3.31858	0.146611	22.6353	1.94927e-113	5.13683e-112
Adamts5	937.68	4.41082	0.19488	22.6335	2.02987e-113	5.34268e-112
Cds2	6497.63	-2.09706	0.0927125	-22.6189	2.82279e-113	7.42054e-112
Cd44	1819.41	6.58453	0.291237	22.6088	3.5475e-113	9.31424e-112
Rragb	686.624	-3.40578	0.150668	-22.6044	3.91893e-113	1.02769e-111
Mgp	3710.8	5.6379	0.249429	22.6032	4.02659e-113	1.05463e-111
Fam126b	1408.96	-2.87333	0.127243	-22.5814	6.59607e-113	1.72551e-111
Ankrd13d	674.359	-3.18956	0.141306	-22.572	8.16408e-113	2.1331e-111
Tmem119	2715.87	3.45701	0.153195	22.5661	9.32847e-113	2.43437e-111
Dse	1109.72	3.85731	0.171	22.5574	1.13559e-112	2.95984e-111
Tmem44	845.549	-3.30171	0.146397	-22.553	1.25392e-112	3.26431e-111
Gstm2	707.752	4.67234	0.207184	22.5516	1.29518e-112	3.36763e-111
Hexa	2481.9	2.34047	0.103848	22.5376	1.77787e-112	4.61708e-111
Miga1	1907.5	-2.80432	0.124479	-22.5284	2.18774e-112	5.67463e-111
1500015O10Rik	396.944	5.5377	0.246006	22.5104	3.28266e-112	8.5044e-111
Cfh	7985.92	4.81602	0.213956	22.5094	3.35774e-112	8.6884e-111
Pdgfrb	3028.38	3.00426	0.133478	22.5075	3.50775e-112	9.06564e-111
Arhgap45	665.646	3.4081	0.151525	22.492	4.97086e-112	1.28315e-110
9330182L06Rik	872.796	-4.7392	0.210865	-22.475	7.28623e-112	1.87857e-110
Stab1	1988.91	4.48631	0.199647	22.4712	7.93397e-112	2.04312e-110
Ldlrap1	609.368	3.85701	0.171809	22.4494	1.29691e-111	3.33574e-110
Tmem179	1035.05	-5.76674	0.256947	-22.4433	1.48796e-111	3.82254e-110
Unc5a	801.332	-4.73369	0.210975	-22.4372	1.70542e-111	4.37594e-110
Itpripl2	704.212	4.76565	0.212427	22.4343	1.8213e-111	4.66772e-110
Prr33	426.875	6.29248	0.280499	22.4331	1.86961e-111	4.78581e-110
Hivep2	4382.23	-3.00628	0.134029	-22.43	2.00491e-111	5.12602e-110
Hecw1	1572.35	-9.02667	0.402495	-22.4268	2.15739e-111	5.50931e-110
Chil1	854.83	3.66952	0.163696	22.4167	2.70731e-111	6.9054e-110
Gas1	1257.96	3.86248	0.172374	22.4076	3.32171e-111	8.46248e-110
Tyro3	2619.28	-3.90267	0.174256	-22.3962	4.28839e-111	1.09122e-109
Apbb1	4293.64	-3.14274	0.140327	-22.3959	4.31684e-111	1.09716e-109
Cpeb3	958.508	-2.80997	0.125531	-22.3847	5.54713e-111	1.40818e-109
Mapk8ip1	2907.19	-3.22434	0.144098	-22.376	6.7457e-111	1.71043e-109
Ccl6	580.618	6.17811	0.276133	22.3737	7.10267e-111	1.79881e-109
Cav1	1718.79	3.63316	0.162463	22.363	9.02578e-111	2.28316e-109
Mgat3	1405.87	-2.50994	0.112279	-22.3544	1.09295e-110	2.76146e-109
Slc7a14	1046.01	-5.05878	0.226354	-22.349	1.23535e-110	3.11759e-109
Adamts1	1707.2	4.2719	0.191196	22.343	1.41226e-110	3.55985e-109
Ccdc80	3759.38	4.7612	0.213302	22.3214	2.29103e-110	5.76818e-109
Plcxd2	1831.72	-5.58424	0.250327	-22.3078	3.10616e-110	7.81128e-109
Sprn	2448.38	-4.39296	0.196945	-22.3055	3.26812e-110	8.20895e-109
Tmed3	1728.63	3.10623	0.139367	22.2881	4.8196e-110	1.20918e-108
C130071C03Rik	772.586	-7.31869	0.328653	-22.2687	7.4322e-110	1.86248e-108
Kcnq5	1432.28	-6.12894	0.275267	-22.2654	7.9941e-110	2.00095e-108
AU020206	368.273	4.38359	0.197121	22.238	1.47233e-109	3.68101e-108
Stau2	2356.06	-2.64666	0.119048	-22.2318	1.69103e-109	4.22285e-108
Wbp2	3061.44	-2.05704	0.0925313	-22.2307	1.73228e-109	4.32083e-108
Plod2	1883.17	4.01304	0.180538	22.2283	1.82994e-109	4.55911e-108
Pros1	1903.23	4.10433	0.184716	22.2197	2.21516e-109	5.51245e-108
Nap1l3	522.405	-4.10346	0.184683	-22.2189	2.25561e-109	5.60662e-108
Igfbp3	1797.19	4.01846	0.180886	22.2154	2.43869e-109	6.05466e-108
Pcdh17	726.856	-3.85247	0.173434	-22.2129	2.5753e-109	6.38645e-108
Ptbp1	1845.96	3.11698	0.140343	22.2098	2.76467e-109	6.84813e-108
Vstm2a	1218.57	-8.66003	0.390259	-22.1904	4.24862e-109	1.05118e-107
Bicd1	634.498	-3.85863	0.173904	-22.1883	4.45548e-109	1.10109e-107
Ppp1r9b	10658.5	-2.12214	0.0956447	-22.1877	4.51144e-109	1.11364e-107
Rgs14	462.378	-4.12726	0.186033	-22.1856	4.73036e-109	1.16633e-107
Srrm3	736.714	-3.87962	0.174884	-22.184	4.90726e-109	1.20856e-107
Fcho1	1344	-4.24466	0.191405	-22.1763	5.81975e-109	1.43164e-107
Fkbp14	1265.68	3.5559	0.160355	22.1752	5.96542e-109	1.4658e-107
Ostc	2351.83	2.68995	0.121329	22.1708	6.56973e-109	1.61244e-107
Prrt3	585.642	-6.40788	0.289114	-22.1639	7.666e-109	1.87935e-107
Glrb	3003.98	-4.01832	0.181421	-22.1491	1.06385e-108	2.60509e-107
Sipa1l1	5497.73	-3.29505	0.14877	-22.1486	1.07555e-108	2.63075e-107
Pabpc1	7923.58	2.00808	0.0907372	22.1307	1.59908e-108	3.90682e-107
Meg3	55714.3	-4.03101	0.182161	-22.1289	1.667e-108	4.06813e-107
Pcyt1b	663.607	-3.3858	0.153105	-22.1143	2.3019e-108	5.61113e-107
Itgb3	1304.05	4.11524	0.186122	22.1105	2.5073e-108	6.1049e-107
Filip1l	511.935	3.39909	0.153821	22.0977	3.32875e-108	8.09582e-107
Mamdc2	674.907	4.58246	0.207385	22.0964	3.42259e-108	8.31462e-107
Dok1	378.714	4.93651	0.223451	22.0921	3.76359e-108	9.13266e-107
Vwa5b2	858.463	-6.31387	0.285821	-22.0903	3.91899e-108	9.49901e-107
Epb41l1	6158.92	-2.65221	0.120076	-22.0878	4.14385e-108	1.00327e-106
Lix1	466.447	-4.76092	0.215681	-22.0739	5.63772e-108	1.36341e-106
Magee1	1553.72	-2.7221	0.123354	-22.0674	6.50252e-108	1.57078e-106
Gda	4087.31	-3.70568	0.16805	-22.0511	9.32834e-108	2.25087e-106
Tk1	359.626	5.00001	0.226884	22.0377	1.25383e-107	3.02201e-106
Got1	3563.72	-2.71691	0.123299	-22.0352	1.32548e-107	3.19111e-106
Ankrd45	510.753	-5.17419	0.234911	-22.0262	1.61668e-107	3.88781e-106
Kctd13	967.577	-2.92561	0.132897	-22.0141	2.11111e-107	5.07116e-106
Grik2	577.498	-4.53846	0.206202	-22.0097	2.32299e-107	5.57388e-106
Pdia3	11653.1	2.19146	0.0995691	22.0095	2.33689e-107	5.60096e-106
Ctsc	2026.46	4.81345	0.218719	22.0074	2.44589e-107	5.85567e-106
Hspa4l	2583	-2.60837	0.118538	-22.0044	2.61201e-107	6.24641e-106
Cdk14	3586.03	-2.38047	0.108254	-21.9896	3.62e-107	8.64729e-106
Ctsl	4027.63	2.26227	0.10296	21.9724	5.29345e-107	1.26307e-105
Clip3	4299.13	-3.01162	0.137076	-21.9704	5.52846e-107	1.31768e-105
Nkain2	578.213	-6.67411	0.303853	-21.965	6.2304e-107	1.48333e-105
Cpxm1	995.305	4.00871	0.18254	21.9608	6.83335e-107	1.62508e-105
Jpt2	635.058	4.3758	0.199439	21.9406	1.06484e-106	2.52954e-105
Tmem229a	839.436	-5.38017	0.24522	-21.9401	1.07547e-106	2.55199e-105
Cstb	924.406	2.68292	0.122369	21.925	1.50173e-106	3.55952e-105
Klhl3	744.93	-3.3553	0.153058	-21.9217	1.61216e-106	3.81704e-105
Nt5e	550.338	3.5036	0.15986	21.9167	1.8004e-106	4.25802e-105
Clasp2	4404.5	-2.12413	0.096995	-21.8993	2.63572e-106	6.22675e-105
Pak6	720.6	-6.59698	0.301267	-21.8975	2.74586e-106	6.47981e-105
Syk	582.767	3.11975	0.142492	21.8941	2.95448e-106	6.96445e-105
Elf4	504.514	5.42622	0.247925	21.8866	3.48641e-106	8.20933e-105
Nfatc4	965.066	5.15571	0.235571	21.886	3.52832e-106	8.29891e-105
Csmd1	1010.33	-4.20446	0.192109	-21.8858	3.55114e-106	8.34343e-105
Rps27l	609.344	3.28812	0.150246	21.885	3.6114e-106	8.47572e-105
Trim66	542.774	-5.67154	0.259168	-21.8837	3.71464e-106	8.7085e-105
Scrn1	2618.37	-3.07502	0.140566	-21.876	4.3996e-106	1.0303e-104
Lcp2	348.953	4.34222	0.198619	21.8621	5.96882e-106	1.39626e-104
Serp2	555.293	-3.97872	0.182019	-21.8587	6.42027e-106	1.50023e-104
Ccdc92	732.385	-3.02035	0.138215	-21.8525	7.36468e-106	1.71904e-104
Prc1	397.742	6.04417	0.276637	21.8487	7.99479e-106	1.86409e-104
Tbc1d30	1390.3	-4.41385	0.202032	-21.8473	8.2499e-106	1.92148e-104
Rell2	445.083	-5.10195	0.233607	-21.8398	9.70992e-106	2.25908e-104
Pfn2	6383.8	-2.49758	0.11443	-21.8263	1.30653e-105	3.03645e-104
1700020I14Rik	7683.31	-2.07181	0.0949421	-21.8219	1.43881e-105	3.34026e-104
Cacna1i	1161.36	-6.56113	0.300723	-21.8179	1.56984e-105	3.64049e-104
Lama4	1694.85	2.94793	0.135123	21.8166	1.61459e-105	3.74023e-104
Lancl2	1628.77	-2.36354	0.108393	-21.8052	2.06962e-105	4.78915e-104
Lrrn2	815.443	-3.48771	0.160125	-21.7812	3.4957e-105	8.08042e-104
Apobec1	502.069	5.25411	0.241361	21.7686	4.60281e-105	1.06281e-103
Mgat5b	616.375	-6.81547	0.313275	-21.7555	6.12275e-105	1.41225e-103
Rgs4	7698.59	-5.83878	0.268482	-21.7474	7.31104e-105	1.68272e-103
Nlgn3	533.642	-4.32969	0.19909	-21.7474	7.30565e-105	1.68272e-103
Rac2	636.448	5.64059	0.259477	21.7383	8.91388e-105	2.04943e-103
Osbpl6	1289.81	-2.71764	0.125031	-21.7358	9.41685e-105	2.16275e-103
Lmf2	920.518	2.63306	0.121152	21.7336	9.88091e-105	2.2669e-103
Adgra2	1515.26	3.1432	0.144627	21.7332	9.96609e-105	2.284e-103
Rnase4	773.31	3.76359	0.173188	21.7312	1.03937e-104	2.37947e-103
Gabrb1	1074.46	-6.00637	0.27646	-21.726	1.16546e-104	2.66528e-103
Tcn2	925.666	2.70108	0.124425	21.7086	1.70153e-104	3.88707e-103
Pdia4	2360.33	3.02905	0.139533	21.7084	1.70795e-104	3.89759e-103
Ralgps1	1165.96	-3.38771	0.156089	-21.7037	1.89274e-104	4.31469e-103
Snap47	3467.43	-2.28182	0.105326	-21.6644	4.4427e-104	1.01168e-102
Fam129b	2445.28	2.52281	0.11648	21.6587	5.03748e-104	1.14591e-102
S1pr2	336.764	4.79572	0.221449	21.6561	5.32255e-104	1.20947e-102
Steap4	947.802	9.07736	0.419226	21.6527	5.73671e-104	1.3022e-102
Kcnip4	474.267	-5.86605	0.270978	-21.6477	6.39096e-104	1.44918e-102
Fbln1	2476.45	5.86557	0.271008	21.6436	6.9901e-104	1.58337e-102
Kcnh7	2167.18	-6.79219	0.313838	-21.6423	7.17782e-104	1.62417e-102
Lrrk1	607.922	3.68751	0.170401	21.6402	7.51743e-104	1.69922e-102
Iqsec2	2475.18	-2.14782	0.0992844	-21.633	8.77962e-104	1.98244e-102
Arhgap26	1799.67	-2.77192	0.12814	-21.632	8.97984e-104	2.02552e-102
Gulp1	558.074	3.28515	0.15209	21.6	1.79635e-103	4.04764e-102
Dpf1	509.881	-4.25933	0.197236	-21.5951	1.99921e-103	4.5e-102
Lims1	2200.09	2.37619	0.110215	21.5595	4.30847e-103	9.68773e-102
Plppr4	2907.81	-4.15643	0.192861	-21.5514	5.13784e-103	1.15405e-101
Gpx8	1639.48	4.98408	0.231275	21.5505	5.2389e-103	1.17552e-101
Gabbr1	8197.66	-2.75249	0.127758	-21.5445	5.95827e-103	1.33554e-101
Creb3l2	1299.3	2.84352	0.132079	21.529	8.33955e-103	1.86735e-101
Col8a1	2889.96	6.1855	0.287329	21.5276	8.59114e-103	1.92167e-101
Exd2	1914.52	-2.29764	0.106748	-21.5239	9.30386e-103	2.07893e-101
Npc2	3970.58	2.68157	0.124636	21.5152	1.12314e-102	2.50703e-101
Itga10	473.028	4.18115	0.19437	21.5113	1.21982e-102	2.72e-101
Mvp	679.268	3.98638	0.185317	21.5111	1.22525e-102	2.72927e-101
Ltbr	590.943	4.03016	0.187374	21.5087	1.2917e-102	2.8743e-101
A830036E02Rik	922.06	-6.19397	0.288066	-21.5019	1.49286e-102	3.31848e-101
Trip6	480.312	3.57135	0.166167	21.4925	1.83029e-102	4.06434e-101
Birc3	400.873	3.92411	0.182735	21.4743	2.7075e-102	6.00605e-101
Inpp5j	603.152	-5.21515	0.243013	-21.4604	3.64924e-102	8.08676e-101
Cspg5	3324.21	-5.27778	0.245976	-21.4564	3.97632e-102	8.80249e-101
Amotl1	1824.73	2.85614	0.133121	21.4552	4.08647e-102	9.037e-101
Shisa9	684.015	-5.42747	0.253032	-21.4497	4.59694e-102	1.01554e-100
Vipr1	581.67	-4.5535	0.212314	-21.447	4.86899e-102	1.07453e-100
Itm2a	3170.23	2.43425	0.113519	21.4435	5.24782e-102	1.15695e-100
Nipsnap1	973.309	-2.75395	0.12844	-21.4415	5.48016e-102	1.20693e-100
Thrb	1043.29	-3.08159	0.143775	-21.4334	6.5215e-102	1.4348e-100
Mcm5	687.578	3.45872	0.161428	21.4258	7.67222e-102	1.68624e-100
Srpx	604.271	7.87681	0.367703	21.4217	8.39413e-102	1.84301e-100
Ddx25	525.105	-3.89122	0.181751	-21.4096	1.08633e-101	2.3827e-100
Apba1	1842.51	-3.16715	0.147957	-21.406	1.17585e-101	2.57642e-100
C1s1	500.794	4.52325	0.211329	21.4038	1.23233e-101	2.69743e-100
Mpeg1	1027.39	2.5138	0.117529	21.3887	1.70186e-101	3.72137e-100
Ppm1k	1269.64	-3.14919	0.147264	-21.3847	1.85358e-101	4.04899e-100
Tgfb1i1	982.409	2.6513	0.124011	21.3795	2.0754e-101	4.52893e-100
Aldh5a1	956.637	-2.6458	0.123773	-21.3763	2.22109e-101	4.84193e-100
Ppp1r18	680.486	3.20755	0.150192	21.3563	3.40593e-101	7.41731e-100
Nfatc1	1071.33	4.25429	0.199436	21.3316	5.77883e-101	1.25722e-99
Zfp469	341.19	3.99044	0.187258	21.3098	9.19999e-101	1.99948e-99
Cd63-ps	406.033	4.57022	0.214556	21.3008	1.11561e-100	2.42217e-99
Vamp8	584.064	3.97002	0.186509	21.2859	1.53448e-100	3.32823e-99
Osbpl1a	5687.27	-3.84822	0.180841	-21.2796	1.75367e-100	3.7998e-99
Pja2	9362.05	-2.63284	0.123751	-21.2753	1.92462e-100	4.16599e-99
Erbb4	1082.51	-5.11642	0.240491	-21.2749	1.94131e-100	4.19644e-99
Col5a3	943.898	5.06303	0.237982	21.2748	1.9426e-100	4.19644e-99
Map3k10	1731.39	-2.23942	0.105279	-21.2713	2.09526e-100	4.52166e-99
Islr	2340.67	3.68919	0.173502	21.2631	2.49315e-100	5.37494e-99
Asic2	639.751	-5.96666	0.280613	-21.263	2.50159e-100	5.38771e-99
Tmem191c	703.608	-4.05862	0.190966	-21.2531	3.08642e-100	6.64061e-99
Mycbp2	5193.04	-1.88821	0.0888662	-21.2478	3.45382e-100	7.42364e-99
Kcnip3	1158.22	-2.58118	0.121548	-21.236	4.4409e-100	9.5357e-99
Snap25	31630.7	-5.9761	0.281435	-21.2344	4.59265e-100	9.8517e-99
Samd12	593.471	-3.50463	0.16516	-21.2195	6.30622e-100	1.3514e-98
Lrrc17	832.432	8.26774	0.389706	21.2153	6.89342e-100	1.47576e-98
Rufy3	3121.55	-2.35104	0.110833	-21.2124	7.33466e-100	1.56865e-98
Fzd1	1736.43	4.00667	0.188915	21.2089	7.90291e-100	1.6885e-98
Pkn3	334.081	4.5191	0.213173	21.1993	9.70282e-100	2.071e-98
Ptges	555.775	3.47447	0.163936	21.194	1.08482e-99	2.31317e-98
Kcnj4	1126.08	-8.54693	0.403563	-21.1787	1.50177e-99	3.19906e-98
Zfp612	982.948	-3.09747	0.146368	-21.1622	2.12926e-99	4.53123e-98
Slc1a1	899.481	-6.19958	0.293113	-21.1508	2.71321e-99	5.76819e-98
Aldh1l2	549.876	4.71175	0.222803	21.1476	2.90163e-99	6.16266e-98
Ly6a	562.758	4.44001	0.210175	21.1253	4.66016e-99	9.88775e-98
Anp32b	2599.97	2.15571	0.102047	21.1247	4.71427e-99	9.99266e-98
Frmpd3	597.072	-5.43591	0.257327	-21.1245	4.7361e-99	1.0029e-97
Arhgap31	1648.68	2.23863	0.106078	21.1037	7.35423e-99	1.55578e-97
Pitpnm3	1538.85	-3.46312	0.164131	-21.0997	7.99949e-99	1.69061e-97
Magi2	1774.01	-3.43277	0.162733	-21.0945	8.93329e-99	1.8861e-97
Mpv17l	1081.22	-2.65757	0.126079	-21.0786	1.25073e-98	2.63809e-97
Rtn4r	825.247	-3.68928	0.175128	-21.0662	1.62563e-98	3.42549e-97
Fsd1	460.997	-4.32639	0.205473	-21.0557	2.02658e-98	4.26615e-97
Wipf1	839.222	2.53181	0.12025	21.0545	2.08076e-98	4.37592e-97
Prrx2	643.635	6.38848	0.303595	21.0428	2.66239e-98	5.59363e-97
Cd63	6876.23	4.43542	0.210823	21.0386	2.90571e-98	6.09887e-97
Plp1	12826.5	-4.85701	0.231	-21.0261	3.7887e-98	7.94443e-97
Emilin2	416.599	5.18373	0.246649	21.0166	4.62196e-98	9.6822e-97
Wasf2	1287.72	2.74057	0.130452	21.0083	5.5105e-98	1.15323e-96
Plppr2	1626.13	-2.55122	0.121454	-21.0057	5.8113e-98	1.21499e-96
Nebl	1048.29	-2.74699	0.13078	-21.0047	5.93586e-98	1.23983e-96
Nyap1	746.042	-3.31898	0.158011	-21.0047	5.94192e-98	1.23988e-96
C130021I20Rik	454.152	7.31631	0.348435	20.9976	6.89536e-98	1.43744e-96
Pknox2	1115.87	-2.43575	0.116144	-20.9717	1.18831e-97	2.4748e-96
Copz2	1035.44	4.93188	0.23524	20.9653	1.35939e-97	2.82835e-96
Lrrtm3	480.879	-5.92275	0.282621	-20.9565	1.63617e-97	3.40091e-96
Serpina3n	2324.38	3.68682	0.176035	20.9436	2.14478e-97	4.4538e-96
Sulf1	2023.16	3.41248	0.162967	20.9396	2.3324e-97	4.83872e-96
Tspan4	924.276	4.25233	0.203414	20.9048	4.83894e-97	1.0029e-95
Hcn2	1155.12	-4.11375	0.196904	-20.8921	6.31301e-97	1.30715e-95
Ddost	2631.47	2.08336	0.0997215	20.8918	6.35971e-97	1.31555e-95
Klhl34	552.474	-5.93479	0.284234	-20.8799	8.15316e-97	1.68491e-95
Grik3	1060.75	-4.00945	0.192057	-20.8763	8.78696e-97	1.81414e-95
Sms	1082.78	-2.43756	0.116824	-20.8652	1.11027e-96	2.29004e-95
Cntnap1	2470.19	-3.10174	0.148666	-20.8638	1.14193e-96	2.35308e-95
Ptpn6	316.992	4.04088	0.193792	20.8516	1.47359e-96	3.03359e-95
Slc39a1	2261.54	2.92376	0.140277	20.8428	1.77148e-96	3.64333e-95
Col4a2	4414.44	2.31747	0.111257	20.8299	2.31892e-96	4.76467e-95
Grn	3027.53	3.08683	0.148243	20.8227	2.69663e-96	5.53544e-95
Kifap3	4500.42	-2.30207	0.110558	-20.8222	2.72514e-96	5.58862e-95
Jakmip2	754.245	-3.77596	0.181617	-20.7908	5.24345e-96	1.07428e-94
1110008P14Rik	1529.8	-2.74033	0.131833	-20.7864	5.74506e-96	1.17593e-94
Tram1	2518.31	2.79338	0.134386	20.7863	5.75878e-96	1.17761e-94
Lrp5	912.807	3.3254	0.159996	20.7843	6.00645e-96	1.22709e-94
Plekhb2	2905.57	-2.30258	0.11084	-20.774	7.44047e-96	1.51861e-94
S100a8	1152.38	9.24701	0.44517	20.7719	7.77689e-96	1.58576e-94
Cdkn2c	395.781	4.44307	0.213929	20.7689	8.27183e-96	1.68508e-94
Ids	6646.04	-2.38091	0.114641	-20.7683	8.37144e-96	1.70376e-94
St8sia1	492.833	-5.06267	0.243783	-20.7671	8.59436e-96	1.74747e-94
Pofut2	1668.27	2.69637	0.129869	20.7622	9.50464e-96	1.93072e-94
Stat3	2725.43	2.21161	0.106544	20.7576	1.04568e-95	2.12212e-94
Shroom2	1315	-2.99074	0.144095	-20.7554	1.09634e-95	2.22283e-94
Helz2	699.348	3.13676	0.151162	20.751	1.20128e-95	2.43329e-94
Ccnb2	313.625	5.32282	0.256555	20.7473	1.29649e-95	2.62368e-94
B3galt2	857.234	-2.95418	0.142396	-20.7463	1.32494e-95	2.67872e-94
Ttc9b	588.067	-6.34181	0.30575	-20.7418	1.45298e-95	2.93483e-94
Slc1a3	5015.97	-3.13298	0.151105	-20.7338	1.71823e-95	3.46733e-94
Pgghg	507.282	3.44255	0.16604	20.7332	1.73692e-95	3.50175e-94
Dact2	910.774	-4.80564	0.231827	-20.7294	1.88026e-95	3.78719e-94
Nova2	680.01	-3.24907	0.156761	-20.7263	2.00528e-95	4.0352e-94
Smim3	532.067	3.37282	0.162818	20.7152	2.52666e-95	5.07961e-94
Tbc1d2b	1672.13	2.93429	0.141687	20.7097	2.83394e-95	5.69203e-94
AI593442	4363.54	-5.52977	0.267101	-20.7029	3.25923e-95	6.54011e-94
C1ql3	443.122	-5.84028	0.282102	-20.7027	3.27416e-95	6.56393e-94
Epha10	549.452	-6.28253	0.303491	-20.7009	3.40169e-95	6.81324e-94
Dock8	451.04	3.33861	0.161352	20.6915	4.13417e-95	8.27259e-94
Fbxo44	1125.24	-2.95273	0.142732	-20.6872	4.51647e-95	9.02914e-94
Zfhx4	1106.44	3.05345	0.147666	20.6781	5.45807e-95	1.09014e-93
Rnft2	1003.37	-2.46184	0.119065	-20.6765	5.63972e-95	1.12537e-93
Casp12	409.799	6.91863	0.334681	20.6723	6.14682e-95	1.22542e-93
Cfap54	375.416	-4.71396	0.228137	-20.6628	7.4822e-95	1.49026e-93
Tmem63c	423.685	-5.27652	0.255374	-20.6619	7.62664e-95	1.51762e-93
Pld3	6454.46	-2.70029	0.130726	-20.6561	8.59659e-95	1.70904e-93
Crip1	840.131	5.28129	0.255738	20.6512	9.52263e-95	1.89139e-93
Extl1	922.574	-5.34835	0.259049	-20.6461	1.05911e-94	2.10166e-93
Sowaha	596.505	-6.43163	0.311571	-20.6426	1.13858e-94	2.25727e-93
Abr	7945.13	-2.18233	0.105736	-20.6394	1.21584e-94	2.40822e-93
Fnbp1l	2887.98	-2.04872	0.0993185	-20.6277	1.5469e-94	3.06111e-93
Pnmal2	2743.21	-3.39968	0.164833	-20.625	1.63674e-94	3.23591e-93
Cybb	447.056	7.29393	0.353713	20.6211	1.7763e-94	3.50861e-93
Atp2b3	924.777	-3.37884	0.163876	-20.6183	1.87998e-94	3.70997e-93
Lancl1	2343.13	-2.65414	0.128784	-20.6092	2.27111e-94	4.47773e-93
Mag	980.238	-4.75154	0.230658	-20.5999	2.74936e-94	5.41566e-93
Cebpd	405.956	4.39668	0.213462	20.597	2.91826e-94	5.74307e-93
Mcm2	537.32	3.53236	0.171513	20.5953	3.02656e-94	5.95075e-93
Atp8a2	753.917	-4.94868	0.240375	-20.5874	3.56265e-94	6.99839e-93
Fbn1	2235.52	3.62405	0.176133	20.5757	4.53329e-94	8.89695e-93
Arhgap33	1792.93	-3.14248	0.152797	-20.5663	5.49759e-94	1.07796e-92
Snai1	410.466	7.04166	0.342423	20.5642	5.73871e-94	1.12421e-92
Eng	2023.31	3.05545	0.148619	20.5589	6.40312e-94	1.25322e-92
Ap3m2	1797.26	-2.64102	0.128484	-20.5553	6.89798e-94	1.34885e-92
Rapgef5	2488.52	-2.87479	0.139863	-20.5544	7.03072e-94	1.37355e-92
C78859	620.477	-4.27863	0.208174	-20.5531	7.21754e-94	1.40877e-92
Grik5	2283.58	-2.57075	0.125181	-20.5363	1.02067e-93	1.99039e-92
Gria4	1493.85	-4.60794	0.224434	-20.5314	1.12865e-93	2.19897e-92
Ifitm2	326.698	5.63546	0.274589	20.5232	1.33565e-93	2.59992e-92
C1qtnf1	670.986	4.51347	0.220218	20.4955	2.36209e-93	4.59376e-92
Prrt1	1300.02	-2.19876	0.107287	-20.4942	2.42718e-93	4.71608e-92
Hk2	558.821	5.47415	0.267136	20.492	2.53767e-93	4.9263e-92
Myo1e	1374.86	2.57589	0.125732	20.4872	2.80044e-93	5.43149e-92
Prnp	8269.11	-2.09959	0.102492	-20.4854	2.90669e-93	5.63246e-92
Slc25a24	598.231	3.99635	0.195221	20.4709	3.91179e-93	7.57327e-92
Tbc1d9	1451.44	-2.83957	0.138721	-20.4697	4.00843e-93	7.75336e-92
Gsdmd	341.447	3.98858	0.194884	20.4665	4.2826e-93	8.27623e-92
Cpne5	845.192	-6.89275	0.337329	-20.4333	8.45618e-93	1.63271e-91
Syt16	1109.41	-8.84855	0.433073	-20.432	8.68749e-93	1.67586e-91
Syne3	305.223	4.25768	0.208527	20.4178	1.16076e-92	2.23714e-91
Rasal1	708.483	-5.22388	0.25588	-20.4154	1.22126e-92	2.35163e-91
Ankrd34a	533.646	-3.79567	0.186007	-20.4061	1.47592e-92	2.83946e-91
Slc7a4	557.059	-3.34093	0.163791	-20.3975	1.76154e-92	3.38591e-91
Atp9a	3904.78	-2.34457	0.114984	-20.3904	2.03402e-92	3.90615e-91
Tmem2	1536.48	2.73963	0.134365	20.3894	2.07578e-92	3.98279e-91
Amer2	1062.8	-3.28157	0.160978	-20.3852	2.26341e-92	4.33891e-91
Mmp19	408.404	6.22427	0.305364	20.3831	2.36245e-92	4.52472e-91
Neurl1a	1226.19	-3.0584	0.150054	-20.382	2.41483e-92	4.62092e-91
Snx9	873.848	2.48892	0.122142	20.3772	2.66531e-92	5.09568e-91
Clec2d	540.641	3.4748	0.170554	20.3736	2.86618e-92	5.47483e-91
Sspn	889.614	2.83931	0.139371	20.3724	2.94125e-92	5.61324e-91
Gm42047	1488.08	5.15533	0.253086	20.3699	3.09316e-92	5.8979e-91
Lamb2	2152.25	3.13642	0.154062	20.3582	3.92386e-92	7.47521e-91
Crtac1	542.807	-5.3485	0.26279	-20.3527	4.39329e-92	8.36206e-91
Rhobtb2	1499.06	-2.28317	0.112187	-20.3514	4.51054e-92	8.57762e-91
Klhl2	2455.99	-2.69164	0.132296	-20.3457	5.07074e-92	9.63441e-91
Macrod2	740.479	-2.85418	0.140292	-20.3446	5.18362e-92	9.84016e-91
Fam19a5	1059.98	-3.05051	0.149971	-20.3406	5.61823e-92	1.06558e-90
Rnf14	5053.42	-1.86179	0.0915601	-20.334	6.4311e-92	1.21867e-90
Mmp13	64229.7	17.2784	0.849899	20.33	6.98488e-92	1.32244e-90
Sh2d5	643.497	-3.29322	0.162004	-20.328	7.27506e-92	1.37617e-90
E330009J07Rik	1294.52	-2.71721	0.133673	-20.3273	7.37684e-92	1.39419e-90
Alx4	915.841	5.51468	0.271334	20.3243	7.83737e-92	1.47992e-90
Tapbp	1304.79	2.78424	0.137013	20.321	8.39053e-92	1.58298e-90
Steap3	562.778	4.11666	0.202588	20.3204	8.4902e-92	1.60038e-90
Fes	612.073	4.21094	0.207262	20.317	9.09409e-92	1.71271e-90
Magi1	1827.45	-2.89248	0.142387	-20.3142	9.63683e-92	1.81333e-90
Rasgrf1	3617.62	-3.30868	0.162936	-20.3066	1.12379e-91	2.11274e-90
Clstn1	18547.4	-2.98364	0.14698	-20.2996	1.29628e-91	2.43489e-90
Cdk4	1806.69	2.29893	0.1133	20.2907	1.55476e-91	2.91787e-90
Glipr2	311.446	5.2135	0.25695	20.2899	1.57805e-91	2.95897e-90
Plcg2	355.345	3.47577	0.171348	20.2849	1.74974e-91	3.27805e-90
Tro	1701.9	-3.41365	0.168304	-20.2826	1.83295e-91	3.43094e-90
Slc43a3	500.444	7.8564	0.387554	20.2717	2.28433e-91	4.27212e-90
Pon3	276.041	4.55075	0.224514	20.2694	2.39751e-91	4.47989e-90
Tgif1	309.42	5.4568	0.269223	20.2687	2.43048e-91	4.53753e-90
Calm3	23158.7	-1.98581	0.0979766	-20.2682	2.45497e-91	4.57927e-90
Il33	1967.14	3.40672	0.168249	20.2482	3.6876e-91	6.87251e-90
Ctdsp1	1364.96	2.65011	0.13089	20.2469	3.78506e-91	7.04803e-90
Ppargc1a	709.776	-3.78475	0.187115	-20.2268	5.68253e-91	1.05721e-89
Wasf3	1520.63	-2.71642	0.134485	-20.1987	1.00429e-90	1.86682e-89
Srgap3	4737.92	-2.25928	0.111879	-20.1939	1.10666e-90	2.05533e-89
Runx1	667.665	6.12585	0.30342	20.1893	1.21468e-90	2.25399e-89
Gpr85	374.454	-4.82096	0.238797	-20.1885	1.23568e-90	2.29097e-89
Smo	1031.84	3.23173	0.160101	20.1856	1.31019e-90	2.42702e-89
Adcy4	445.223	3.59232	0.177996	20.182	1.40887e-90	2.60756e-89
Ryk	1845.36	1.97262	0.0977559	20.1791	1.4955e-90	2.76551e-89
Slc29a1	729.404	3.23129	0.160205	20.1698	1.80521e-90	3.33537e-89
Pclaf	345.9	5.54208	0.274888	20.1612	2.14628e-90	3.96212e-89
Mir9-3hg	443.254	-6.34289	0.314627	-20.16	2.1979e-90	4.05393e-89
Jag1	909.313	3.09094	0.15333	20.1587	2.25735e-90	4.15999e-89
Wwc1	1281.85	-3.62825	0.180164	-20.1385	3.39142e-90	6.24459e-89
Cercam	806.005	3.22941	0.16036	20.1385	3.39625e-90	6.24811e-89
C230004F18Rik	1262.11	-4.4121	0.21943	-20.1071	6.39367e-90	1.17524e-88
Lrfn1	617.208	-2.97118	0.147826	-20.0992	7.49212e-90	1.37597e-88
4933431E20Rik	820.067	-2.91665	0.145137	-20.0958	8.03617e-90	1.47463e-88
Sfrp2	928.725	5.66431	0.281878	20.0949	8.17384e-90	1.49861e-88
Mapk4	841.411	-3.39665	0.169124	-20.0837	1.02385e-89	1.87555e-88
Glul	20640.4	-2.16126	0.107619	-20.0826	1.04835e-89	1.91879e-88
Itgb2	606.893	4.66776	0.232652	20.0632	1.54705e-89	2.82914e-88
Vstm2b	360.139	-4.73618	0.236116	-20.0587	1.69493e-89	3.09694e-88
Gls	6238.63	-2.0547	0.102498	-20.0463	2.17385e-89	3.96862e-88
Fhod1	715.116	3.18732	0.159008	20.045	2.23342e-89	4.07391e-88
S100a10	1622.49	3.57118	0.178233	20.0365	2.64492e-89	4.82041e-88
Gng7	1156.67	-3.5272	0.176062	-20.0338	2.79293e-89	5.08583e-88
Fam217b	978.587	-3.21597	0.160694	-20.013	4.24212e-89	7.7182e-88
Ctla2a	265.402	4.4573	0.22286	20.0004	5.46285e-89	9.93081e-88
Fhl3	275.676	4.82056	0.241047	19.9985	5.6794e-89	1.03157e-87
Ripk1	520.882	3.1965	0.159936	19.9861	7.27539e-89	1.32034e-87
Lrrc7	682.624	-7.73195	0.387086	-19.9748	9.13005e-89	1.65553e-87
Mapk8	2169.96	-2.11873	0.106075	-19.9738	9.30206e-89	1.68529e-87
Tie1	709.855	3.11557	0.155988	19.9731	9.4367e-89	1.70824e-87
Ctsd	5084.57	2.05595	0.102945	19.9714	9.75833e-89	1.76497e-87
Dab2	2723.49	4.68843	0.234826	19.9655	1.09831e-88	1.98483e-87
Lgmn	3980.47	1.7938	0.0898956	19.9542	1.3776e-88	2.48744e-87
Fam219a	996.147	-2.61941	0.131287	-19.9518	1.44532e-88	2.60754e-87
Fam212b	1466.77	-3.99962	0.200559	-19.9423	1.74709e-88	3.14931e-87
Fgl2	1290.88	5.90365	0.296177	19.9328	2.11391e-88	3.80735e-87
Grm5	2317.3	-10.4995	0.527043	-19.9215	2.65015e-88	4.76916e-87
Cd74	343.69	4.65875	0.233877	19.9197	2.74663e-88	4.93865e-87
Sdc2	2933.77	2.20895	0.11091	19.9166	2.92104e-88	5.24784e-87
Paqr9	876.008	-4.16066	0.209026	-19.905	3.68096e-88	6.60756e-87
Laptm4a	8411.76	1.96734	0.0988721	19.8978	4.24911e-88	7.62104e-87
Ksr2	574.015	-6.60904	0.332205	-19.8945	4.5449e-88	8.14475e-87
Mkl2	3449.94	-2.34423	0.117942	-19.8761	6.55272e-88	1.17331e-86
Vwa5a	983.014	2.97735	0.149811	19.874	6.83617e-88	1.22304e-86
Rbms2	806.144	2.76248	0.139045	19.8674	7.78655e-88	1.39191e-86
Nwd1	815.295	-4.06722	0.204753	-19.864	8.33269e-88	1.4883e-86
Serpine2	6815.34	1.96178	0.0987738	19.8614	8.78527e-88	1.56783e-86
Ckap2l	307.601	5.64379	0.28447	19.8397	1.35364e-87	2.41371e-86
Cpxm2	734.904	3.42633	0.17277	19.8318	1.58336e-87	2.82099e-86
P4ha2	1595.44	3.21414	0.162078	19.8309	1.61286e-87	2.87116e-86
Fam111a	299.633	4.52446	0.22825	19.8224	1.90921e-87	3.39589e-86
Rnh1	1187.46	2.11886	0.106953	19.8112	2.38457e-87	4.23789e-86
Kcna4	335.482	-4.93268	0.249061	-19.8051	2.69067e-87	4.77795e-86
Slitrk2	527.081	-4.17936	0.211047	-19.803	2.80693e-87	4.98026e-86
Unc5d	812.475	-4.53094	0.228861	-19.7978	3.11005e-87	5.51352e-86
Cd53	594.62	3.18412	0.160871	19.793	3.42326e-87	6.06378e-86
Espl1	280.544	4.35972	0.220286	19.7912	3.54422e-87	6.27285e-86
Nexmif	526.079	-5.81898	0.294091	-19.7863	3.90562e-87	6.90679e-86
Ogdhl	1317.05	-3.20873	0.162197	-19.783	4.17381e-87	7.37498e-86
Slain1	338.139	-4.70999	0.238123	-19.7797	4.45767e-87	7.87008e-86
Fcgr2b	543.43	4.34939	0.219906	19.7784	4.57058e-87	8.06279e-86
Bmp1	6320.45	2.90187	0.146757	19.7733	5.05415e-87	8.90851e-86
Lrrc32	447.844	3.09879	0.156757	19.7681	5.60691e-87	9.8747e-86
Lrp1b	403.748	-6.04779	0.305967	-19.7662	5.8225e-87	1.0246e-85
Rpn2	4003.4	1.99347	0.100891	19.7587	6.7491e-87	1.18668e-85
Sgsm2	1702.95	-1.93618	0.0980067	-19.7556	7.18046e-87	1.26149e-85
Gprin1	1158	-4.30442	0.218072	-19.7386	1.00623e-86	1.76634e-85
Parp6	1829.24	-2.17028	0.109956	-19.7378	1.02073e-86	1.79032e-85
Kcnt1	1686.54	-4.3245	0.219199	-19.7287	1.22322e-86	2.14374e-85
A330023F24Rik	1024.53	-2.95459	0.149829	-19.7198	1.4578e-86	2.55275e-85
Abhd8	2568.5	-1.98972	0.1009	-19.7197	1.46094e-86	2.55617e-85
Ssr4	1813.22	2.08283	0.105646	19.7152	1.5981e-86	2.79387e-85
Arap1	828.656	3.13588	0.159119	19.7078	1.84984e-86	3.23135e-85
Pdia6	5523.95	2.0657	0.10482	19.707	1.87681e-86	3.27579e-85
Cobl	1521.57	-3.52787	0.179019	-19.7066	1.89095e-86	3.29778e-85
Ccr2	627.155	7.27509	0.369195	19.7053	1.94307e-86	3.38593e-85
Srrm4	511.922	-4.36951	0.22175	-19.7047	1.96558e-86	3.42238e-85
Cdc20	417.404	5.49727	0.279073	19.6983	2.22938e-86	3.87855e-85
Tpm2	2040.53	4.31696	0.21921	19.6933	2.46187e-86	4.27954e-85
Pcdh20	439.566	-4.86479	0.247052	-19.6914	2.55718e-86	4.44162e-85
Mapk8ip3	6069.72	-1.76612	0.0897121	-19.6865	2.81526e-86	4.88594e-85
Tspo	308.572	5.00437	0.254219	19.6853	2.88424e-86	5.0016e-85
Bri3bp	1427.23	-2.1361	0.108559	-19.677	3.39822e-86	5.88814e-85
Igfbp4	10022.5	3.29361	0.167451	19.6691	3.97114e-86	6.8753e-85
Fn1	15730.4	4.92318	0.25032	19.6676	4.09015e-86	7.07562e-85
Itga11	1184.59	4.9273	0.250709	19.6535	5.39916e-86	9.33259e-85
Foxm1	372.711	4.37027	0.222456	19.6455	6.31689e-86	1.09101e-84
Kif11	393.711	4.46321	0.227235	19.6414	6.85337e-86	1.18177e-84
S100a6	1067.13	4.44422	0.226268	19.6414	6.85117e-86	1.18177e-84
Coro2b	2096.14	-3.03709	0.154689	-19.6336	7.9911e-86	1.37684e-84
Tmem145	421.571	-4.25458	0.216739	-19.63	8.57716e-86	1.47663e-84
Iqgap3	298.079	6.09211	0.3104	19.6267	9.15438e-86	1.57474e-84
Rapgef2	1883.58	-1.84987	0.0942618	-19.6248	9.48907e-86	1.63101e-84
Morn4	550.586	-2.99211	0.15247	-19.6242	9.60244e-86	1.64917e-84
Cd9	1845.47	3.28223	0.167266	19.6228	9.87599e-86	1.6948e-84
Ltbp1	884.887	2.73721	0.139537	19.6163	1.12143e-85	1.92292e-84
Hook1	1048.68	-4.18208	0.213253	-19.6109	1.24705e-85	2.13661e-84
Aplnr	374.129	5.79151	0.295422	19.6042	1.42401e-85	2.43787e-84
Chrm3	882.908	-5.23282	0.266971	-19.6007	1.52391e-85	2.6068e-84
Cit	1705.14	-2.55734	0.130519	-19.5937	1.74919e-85	2.9898e-84
Lrtm2	544.455	-5.82444	0.297351	-19.5878	1.96572e-85	3.35721e-84
Dgke	900.269	-2.67796	0.136784	-19.5779	2.38496e-85	4.06998e-84
Madd	2985.68	-2.36867	0.121017	-19.5731	2.6229e-85	4.47248e-84
Phex	395.759	4.7573	0.243065	19.5721	2.67447e-85	4.55679e-84
Scn3a	570.542	-3.5348	0.180612	-19.5713	2.7191e-85	4.62916e-84
Tuba1c	1306.79	2.60804	0.133315	19.563	3.1994e-85	5.44253e-84
Serpinb6a	1427.41	2.2897	0.117053	19.5612	3.31408e-85	5.63315e-84
Nckap1l	892.503	2.49555	0.127578	19.561	3.32351e-85	5.6447e-84
Marveld1	1259.85	2.95977	0.151364	19.5539	3.82185e-85	6.48596e-84
Syt3	466.98	-3.85645	0.197239	-19.5522	3.95288e-85	6.70301e-84
Slc6a15	407.903	-3.93812	0.201433	-19.5505	4.08418e-85	6.92021e-84
Omd	1111.99	5.73251	0.293231	19.5494	4.17052e-85	7.06091e-84
Adam8	493.064	3.3318	0.170493	19.5421	4.81402e-85	8.14397e-84
Parp9	400.182	3.47424	0.177969	19.5216	7.19971e-85	1.21703e-83
Spire1	2995.8	-2.26414	0.115992	-19.5199	7.44249e-85	1.25708e-83
Pcsk6	1160.37	3.17178	0.162586	19.5084	9.3235e-85	1.57355e-83
Sema3e	469.176	-3.27738	0.168009	-19.5072	9.54388e-85	1.60948e-83
Myo5a	9266.57	-2.42858	0.124502	-19.5064	9.69458e-85	1.63361e-83
Arhgef5	400.076	3.31989	0.170196	19.5063	9.7146e-85	1.6357e-83
Rusc1	896.158	-2.73955	0.140452	-19.5053	9.89842e-85	1.66534e-83
Plekhg2	734.631	3.74451	0.192026	19.5	1.09786e-84	1.84563e-83
Edem1	1304.31	2.35047	0.120558	19.4966	1.17382e-84	1.97179e-83
Nfasc	3381.27	-3.54841	0.182204	-19.475	1.78965e-84	3.0039e-83
Crtc1	1928.27	-2.10786	0.108265	-19.4695	1.9931e-84	3.34276e-83
Slc22a17	5401.09	-2.26851	0.116519	-19.4689	2.0145e-84	3.37601e-83
Tmem170b	1231.44	-2.06765	0.106242	-19.4618	2.3163e-84	3.87876e-83
Ptk7	969.609	2.99925	0.154183	19.4525	2.77424e-84	4.64198e-83
Ermn	465.836	-5.16609	0.265651	-19.4469	3.09359e-84	5.17229e-83
Gdf10	1538.61	5.2562	0.27032	19.4444	3.25004e-84	5.42964e-83
Cacnb3	3051.41	-2.39779	0.123367	-19.4362	3.8156e-84	6.36953e-83
Gm10419	2274.2	-4.0656	0.209203	-19.4338	3.99832e-84	6.66936e-83
Mast1	465.199	-5.64162	0.290334	-19.4315	4.18228e-84	6.97079e-83
Olfml2b	2267.97	4.83449	0.249121	19.4062	6.83867e-84	1.13895e-82
Abi2	3499.4	-2.45602	0.126693	-19.3856	1.02147e-83	1.69988e-82
Acsl6	2386.02	-4.08582	0.210934	-19.3701	1.38006e-83	2.29486e-82
Arhgdib	435.252	3.96387	0.204748	19.3597	1.68729e-83	2.80356e-82
Arhgap20	1684	-2.85805	0.147688	-19.352	1.96176e-83	3.2571e-82
Cybrd1	678.781	5.27586	0.272763	19.3423	2.36881e-83	3.92988e-82
Lmna	5128.12	3.09039	0.159775	19.3422	2.3725e-83	3.93296e-82
Cntn1	3827.51	-4.62162	0.238994	-19.3378	2.58399e-83	4.28025e-82
Mtmr7	632.027	-3.81935	0.197557	-19.3329	2.84072e-83	4.70188e-82
Jakmip3	424.906	-3.36277	0.174017	-19.3244	3.35111e-83	5.54238e-82
Six2	285.829	6.07653	0.314499	19.3213	3.55538e-83	5.8757e-82
Mfsd6	1523.74	-2.60073	0.134633	-19.3171	3.85415e-83	6.36454e-82
Gm9625	579.109	2.87661	0.149033	19.3018	5.18668e-83	8.55841e-82
Fgfr2	2946.48	2.21927	0.11501	19.2962	5.77763e-83	9.5262e-82
Csdc2	793.476	-2.78016	0.144088	-19.2949	5.92509e-83	9.76183e-82
Sox8	433.441	-4.1769	0.216484	-19.2942	6.00363e-83	9.88365e-82
Arhgdig	537.719	-4.47848	0.232128	-19.2932	6.13103e-83	1.00856e-81
Zmiz2	2868.12	-1.86044	0.0964546	-19.2883	6.74096e-83	1.10805e-81
Zfr	5669.7	-1.92139	0.0996293	-19.2854	7.12719e-83	1.17064e-81
Slc4a8	1780	-3.95621	0.205143	-19.2852	7.15456e-83	1.17423e-81
Frrs1	273.13	4.06898	0.211025	19.2819	7.61517e-83	1.24888e-81
Tcf7	495.536	3.20452	0.166272	19.2727	9.09878e-83	1.49105e-81
Slpi	327.494	4.01438	0.208337	19.2687	9.83269e-83	1.61008e-81
Wdr17	454.636	-5.44001	0.282397	-19.2637	1.08328e-82	1.7725e-81
Sez6l2	2440.57	-4.89034	0.253943	-19.2577	1.2172e-82	1.99011e-81
Dnal1	1875.9	-2.48725	0.129263	-19.2418	1.65432e-82	2.70273e-81
Gm35040	463.22	-6.58092	0.342184	-19.2321	1.99394e-82	3.2551e-81
Srpr	3300.72	1.81473	0.0943801	19.2279	2.16408e-82	3.53017e-81
Prdx4	720.374	2.9048	0.151081	19.2268	2.20676e-82	3.59704e-81
Nceh1	2063.78	-2.3496	0.12231	-19.2101	3.04694e-82	4.96278e-81
Tnmd	355.123	4.96134	0.258271	19.2098	3.06486e-82	4.98818e-81
Pard6g	599.314	3.02031	0.157247	19.2074	3.20711e-82	5.21575e-81
Tmem198	651.207	-3.47051	0.180717	-19.2041	3.4192e-82	5.55646e-81
Tmem240	559.117	-3.66234	0.190807	-19.194	4.15418e-82	6.74574e-81
Drp2	1846.38	-3.37824	0.176042	-19.19	4.48639e-82	7.2797e-81
Cgnl1	1027.77	2.91332	0.151827	19.1884	4.62595e-82	7.50047e-81
Nusap1	424.031	3.19701	0.166633	19.186	4.84534e-82	7.85025e-81
Ogfod1	1928.81	-2.03014	0.105991	-19.1538	8.99986e-82	1.45703e-80
Efna3	340.588	-4.56943	0.238586	-19.1521	9.29041e-82	1.50293e-80
Gsg1l	999.085	-3.61863	0.189028	-19.1434	1.09946e-81	1.77728e-80
Wipf3	1394.56	-3.58642	0.18737	-19.1408	1.15475e-81	1.86524e-80
Ptma	5258.78	2.0142	0.105265	19.1345	1.30288e-81	2.10293e-80
Eml2	1942.42	-2.03648	0.106434	-19.1338	1.3205e-81	2.12978e-80
Necap1	2312.85	-2.15548	0.112658	-19.1329	1.34364e-81	2.16546e-80
Nrxn3	2209.39	-5.32184	0.278155	-19.1326	1.3511e-81	2.17587e-80
Pde8b	1268.28	-3.71716	0.194376	-19.1235	1.6092e-81	2.58957e-80
Ndrg3	6458.54	-2.56097	0.133973	-19.1156	1.87431e-81	3.01393e-80
Npr1	245.534	4.92421	0.257637	19.113	1.96834e-81	3.16276e-80
Ngef	3485.23	-4.55213	0.23817	-19.1129	1.97065e-81	3.1641e-80
Ppp3ca	17609.8	-3.17292	0.166027	-19.1109	2.0509e-81	3.29049e-80
Ncf4	281.125	5.57186	0.291605	19.1076	2.18466e-81	3.50247e-80
Rarg	1046.18	2.88587	0.151072	19.1026	2.40244e-81	3.84875e-80
Ss18l1	848.518	-2.39178	0.125208	-19.1025	2.40662e-81	3.85257e-80
Dlk2	340.336	-4.90459	0.25676	-19.1018	2.43704e-81	3.89835e-80
Slc39a12	485.092	-4.58749	0.240215	-19.0974	2.65137e-81	4.23804e-80
Rgs3	1026.63	2.58655	0.13544	19.0974	2.65493e-81	4.24057e-80
Gm7292	1519.02	-2.17108	0.113749	-19.0866	3.26411e-81	5.2097e-80
Ifitm1	421.712	5.01573	0.262797	19.086	3.30325e-81	5.26825e-80
Necab3	540.918	-4.33202	0.227055	-19.0792	3.7586e-81	5.99002e-80
Plxnb2	2932.59	2.89722	0.151853	19.0791	3.76421e-81	5.99451e-80
Unc93b1	596.448	2.59787	0.136181	19.0766	3.95411e-81	6.29226e-80
Aff1	1047.03	2.41394	0.126619	19.0647	4.96398e-81	7.89343e-80
Trpv4	256.402	5.50872	0.289017	19.0602	5.40506e-81	8.58845e-80
Lgi2	1767.72	-2.7112	0.142249	-19.0595	5.48241e-81	8.70489e-80
Slc32a1	456.403	-6.55133	0.343859	-19.0524	6.27871e-81	9.96187e-80
Arap3	581.373	2.75865	0.144832	19.0472	6.92766e-81	1.09834e-79
Camk1g	364.635	-4.05021	0.212732	-19.0391	8.096e-81	1.28262e-79
Cdk2	441.623	4.08924	0.214911	19.0277	1.00651e-80	1.5934e-79
Slc25a22	2160.52	-2.20652	0.115982	-19.0248	1.06338e-80	1.6822e-79
Plod3	1363.32	2.45253	0.128927	19.0227	1.10742e-80	1.75057e-79
Aldoc	5323.98	-4.44911	0.233964	-19.0162	1.25189e-80	1.97749e-79
Gsn	4129.92	2.77888	0.14615	19.0139	1.30807e-80	2.0647e-79
Fam109b	261.043	5.42518	0.285513	19.0015	1.6568e-80	2.61323e-79
Pcna	1558.41	1.89058	0.0994973	19.0014	1.66204e-80	2.61957e-79
Emcn	815.306	3.41829	0.179979	18.9927	1.96027e-80	3.08735e-79
Slc4a3	2299.77	-2.02184	0.106458	-18.9919	1.98925e-80	3.1307e-79
Zdhhc23	656.863	-4.05583	0.213658	-18.9828	2.36532e-80	3.71983e-79
Irf7	393.197	4.95012	0.260833	18.9781	2.58727e-80	4.0659e-79
Mapk1	8185.71	-1.94627	0.102591	-18.9712	2.95287e-80	4.63704e-79
Agtpbp1	3571.15	-2.20874	0.116445	-18.9681	3.13292e-80	4.91619e-79
Ncoa7	1195.02	-2.34624	0.123708	-18.9659	3.26138e-80	5.11402e-79
Hmmr	397.728	4.12731	0.217787	18.9512	4.31939e-80	6.7681e-79
Unc79	855.342	-4.94983	0.261212	-18.9494	4.46307e-80	6.98812e-79
Zfr2	941.383	-2.3026	0.121558	-18.9425	5.09444e-80	7.97089e-79
Tmem25	532.581	-4.07576	0.215249	-18.9351	5.85921e-80	9.1541e-79
Unc5b	1428.29	2.37523	0.12544	18.9351	5.85667e-80	9.1541e-79
Itga5	1093.15	4.51833	0.238642	18.9335	6.03744e-80	9.42571e-79
Paqr8	1012.43	-2.71298	0.143428	-18.9153	8.53589e-80	1.33166e-78
Tmem106a	257.174	5.82554	0.308084	18.9089	9.62869e-80	1.50105e-78
Comp	431.577	7.64008	0.404214	18.9011	1.11753e-79	1.7409e-78
Elk3	682.752	2.9731	0.157335	18.8966	1.21567e-79	1.89241e-78
Adamts14	374.883	6.20376	0.328444	18.8883	1.42284e-79	2.2133e-78
Arf4	4517.29	2.14455	0.113613	18.8759	1.80077e-79	2.79916e-78
Cux2	1253.04	-4.40859	0.233706	-18.8638	2.2614e-79	3.51261e-78
Clcf1	235.76	4.5279	0.240258	18.846	3.16926e-79	4.91924e-78
Kcnc3	1069.42	-3.78476	0.20084	-18.8447	3.24894e-79	5.03926e-78
Slc31a1	1420.61	2.25742	0.119836	18.8376	3.71543e-79	5.75865e-78
Stat6	1091.08	2.9057	0.154267	18.8355	3.86401e-79	5.98462e-78
Fry	1717.49	-2.49854	0.13273	-18.8242	4.77998e-79	7.39794e-78
Rasl10a	292.501	-4.46948	0.237579	-18.8126	5.95587e-79	9.21121e-78
Ldhb	4885.44	-3.02972	0.161093	-18.8073	6.58525e-79	1.01772e-77
Ccl9	902.771	9.53699	0.507126	18.806	6.74811e-79	1.04214e-77
Nefh	1043.67	-5.17569	0.275227	-18.8052	6.84906e-79	1.05697e-77
Shc3	368.663	-5.7381	0.305179	-18.8024	7.21385e-79	1.11247e-77
Phldb2	1144.31	3.19336	0.169947	18.7903	9.05943e-79	1.39608e-77
Gng5	744.57	2.78584	0.148277	18.788	9.46697e-79	1.45783e-77
Fat1	3554.11	2.6109	0.138998	18.7838	1.02563e-78	1.57825e-77
Enpp5	3514.47	-2.59779	0.138351	-18.7768	1.17008e-78	1.79924e-77
Cacng8	417.695	-6.61605	0.352412	-18.7736	1.24063e-78	1.90635e-77
Cdca3	255.614	5.65443	0.301311	18.7661	1.43131e-78	2.19779e-77
R3hdm2	4264.58	-1.94667	0.103741	-18.7647	1.46857e-78	2.25338e-77
Rpl7	7927.61	1.81751	0.0969049	18.7556	1.74139e-78	2.67009e-77
Zyg11b	3754.53	-1.98025	0.105656	-18.7425	2.23086e-78	3.41816e-77
Clmp	1274.22	3.10232	0.165649	18.7282	2.91558e-78	4.4641e-77
Slc39a10	3860.01	-2.84042	0.15167	-18.7276	2.94843e-78	4.51118e-77
Glis2	796.76	2.29446	0.122596	18.7157	3.68894e-78	5.64015e-77
Dgkh	1959.46	-2.81657	0.150497	-18.7151	3.72925e-78	5.69774e-77
Grb10	4034.14	2.60599	0.139246	18.715	3.73536e-78	5.70301e-77
Mef2c	13645.2	-3.1304	0.167286	-18.7129	3.88793e-78	5.93097e-77
Parm1	1263.01	-2.35731	0.125973	-18.7128	3.89021e-78	5.93097e-77
Zfp831	362.634	-5.79302	0.309693	-18.7057	4.44898e-78	6.77806e-77
Loxl2	3150.84	9.58864	0.512861	18.6964	5.30082e-78	8.07012e-77
Ptpn13	1277.42	2.10586	0.112666	18.6912	5.84012e-78	8.88485e-77
Ikbke	256.239	4.12566	0.220819	18.6835	6.75024e-78	1.02622e-76
Myo1f	310.145	4.46785	0.239386	18.6638	9.7558e-78	1.48209e-76
Cacna2d3	1463.36	-4.23259	0.226826	-18.6601	1.04596e-77	1.5879e-76
Kcna2	4066.76	-5.10263	0.273469	-18.6589	1.06911e-77	1.62188e-76
Dnajb5	2148.26	-2.90687	0.155791	-18.6587	1.07254e-77	1.62594e-76
Rap1b	3860.44	1.82115	0.0976116	18.6571	1.10509e-77	1.6741e-76
Dynll2	7483.41	-2.46002	0.131988	-18.6383	1.57232e-77	2.38023e-76
Stmn1	2099.63	-2.19524	0.117886	-18.6217	2.14474e-77	3.24449e-76
Gypc	381.343	3.52913	0.189572	18.6163	2.37037e-77	3.58328e-76
Gpr137b	846.659	2.62706	0.14115	18.6119	2.57369e-77	3.88791e-76
Rtn4rl2	347.003	-4.06279	0.218341	-18.6075	2.79198e-77	4.21469e-76
Mast3	3595.11	-3.14337	0.168963	-18.6039	2.98992e-77	4.51015e-76
Vcan	1654.86	2.79978	0.150495	18.6038	2.99191e-77	4.51015e-76
Gm44250	422.682	3.78679	0.203881	18.5735	5.2616e-77	7.92602e-76
Podnl1	603.565	8.66783	0.466718	18.5719	5.42579e-77	8.16762e-76
H6pd	587.487	2.7104	0.145957	18.5699	5.63466e-77	8.4761e-76
Akr1b8	318.608	6.23889	0.33602	18.567	5.93987e-77	8.92896e-76
Rhbdf1	757.223	2.85099	0.15365	18.5551	7.42162e-77	1.11485e-75
Nfkb2	393.827	4.06443	0.219074	18.5528	7.74437e-77	1.16252e-75
Cln5	733.744	2.62056	0.141276	18.5493	8.26541e-77	1.23987e-75
Trim25	511.676	2.67891	0.14443	18.5481	8.44935e-77	1.26658e-75
Aatk	2402.94	-3.35654	0.18098	-18.5464	8.7129e-77	1.30517e-75
Disp2	2566.54	-4.16226	0.224506	-18.5396	9.88834e-77	1.48022e-75
Ecm2	685.447	3.82682	0.206415	18.5395	9.91675e-77	1.48343e-75
Tmem8b	834.4	-2.57888	0.139118	-18.5373	1.03343e-76	1.54482e-75
Fam234b	1389.65	-2.87667	0.155217	-18.5332	1.11541e-76	1.66619e-75
Ddx58	504.176	3.09551	0.16703	18.5327	1.12536e-76	1.67989e-75
Grik4	301.344	-4.47032	0.241214	-18.5326	1.12682e-76	1.68091e-75
C3ar1	430.911	4.57478	0.246891	18.5295	1.1935e-76	1.77914e-75
Tcaf1	5181.13	-1.93135	0.104294	-18.5183	1.46908e-76	2.18841e-75
Cmtm3	1095.52	4.04266	0.218323	18.5169	1.50853e-76	2.24563e-75
Kdelr1	1976.44	2.0937	0.113088	18.5139	1.59485e-76	2.37248e-75
Pcdhgc5	992.181	-3.65442	0.19741	-18.5118	1.65916e-76	2.46644e-75
Clec4a2	250.837	4.55208	0.246017	18.5031	1.94827e-76	2.89421e-75
Lgi3	899.606	-3.90185	0.211037	-18.4889	2.5353e-76	3.76364e-75
Dbn1	3331.15	-2.0422	0.110459	-18.4883	2.56318e-76	3.80241e-75
6030419C18Rik	1286.16	-2.68549	0.145362	-18.4745	3.31219e-76	4.91014e-75
Icam1	347.919	4.84864	0.262506	18.4706	3.5607e-76	5.27491e-75
Pgd	1381.93	1.97814	0.107162	18.4594	4.38197e-76	6.48707e-75
Laptm5	1406.47	2.32403	0.125974	18.4486	5.35524e-76	7.92243e-75
Pou3f1	348.67	-5.33468	0.28923	-18.4444	5.78226e-76	8.54827e-75
Ttll11	583.215	-3.3566	0.182031	-18.4398	6.30211e-76	9.30509e-75
Dock4	1986.76	-2.18029	0.118239	-18.4398	6.30287e-76	9.30509e-75
Bambi	397.569	3.96961	0.215277	18.4396	6.32437e-76	9.3304e-75
Tspan13	2022.46	-2.12325	0.115188	-18.4329	7.15869e-76	1.0554e-74
Fam19a2	897.746	-5.82294	0.316473	-18.3995	1.32586e-75	1.95336e-74
Nfam1	342.839	3.83368	0.208391	18.3965	1.40063e-75	2.06211e-74
Vwf	1750.16	3.82802	0.208095	18.3956	1.4258e-75	2.09772e-74
Garnl3	1565.66	-2.78569	0.151492	-18.3884	1.62826e-75	2.39396e-74
Pip5k1c	6399.91	-2.23403	0.121522	-18.3837	1.77401e-75	2.60646e-74
Chrna4	408.884	-5.96235	0.324404	-18.3794	1.92019e-75	2.8193e-74
Kremen1	1581.7	2.44611	0.133106	18.3771	2.00459e-75	2.9412e-74
Zfp36	369.808	4.05247	0.220576	18.3722	2.19451e-75	3.21767e-74
Olfm3	335.627	-4.25955	0.231862	-18.3711	2.24024e-75	3.28248e-74
Cdkl2	760.89	-2.57601	0.140235	-18.3692	2.31828e-75	3.39451e-74
Txn1	1812.2	1.89648	0.103313	18.3566	2.92131e-75	4.27456e-74
Fblim1	236.295	5.61728	0.306072	18.3528	3.1368e-75	4.58674e-74
Cd164	3920.4	1.82055	0.0992539	18.3423	3.8025e-75	5.55636e-74
Pdxp	342.451	-3.63834	0.198452	-18.3336	4.46651e-75	6.52219e-74
Hk1	5473.19	-1.72134	0.0938946	-18.3327	4.53653e-75	6.61995e-74
Mcl1	3111.37	1.88364	0.102762	18.3301	4.7603e-75	6.94176e-74
Fli1	353.111	3.28649	0.179411	18.3182	5.92376e-75	8.6325e-74
Pdpn	1287.69	4.18919	0.228815	18.3082	7.12047e-75	1.03694e-73
Il4ra	781.959	4.60912	0.251897	18.2976	8.64148e-75	1.25759e-73
Pcdh11x	321.762	-4.70689	0.257262	-18.2961	8.89644e-75	1.29381e-73
Etv5	1761.7	-2.55787	0.139807	-18.2958	8.94289e-75	1.29969e-73
Cdh22	385.204	-4.74547	0.259385	-18.2951	9.05922e-75	1.3157e-73
Brip1os	1029.19	2.80183	0.153206	18.288	1.03107e-74	1.49645e-73
Rin2	1887.62	2.36921	0.129582	18.2835	1.12018e-74	1.62467e-73
Ttc28	812.372	2.31841	0.126846	18.2774	1.25294e-74	1.816e-73
Cnpy2	1011.9	2.11157	0.11555	18.2741	1.33132e-74	1.92831e-73
Lman1	3752.65	2.60727	0.142726	18.2677	1.49708e-74	2.16692e-73
Rab39b	390.694	-3.94653	0.216146	-18.2586	1.76819e-74	2.55761e-73
Baiap2	2935.63	-2.43638	0.133459	-18.2556	1.86639e-74	2.69784e-73
Etnk1	5734.41	-1.90481	0.104341	-18.2556	1.86857e-74	2.69918e-73
Tmem181b-ps	2322.59	-2.28223	0.125027	-18.2539	1.92809e-74	2.78327e-73
Kif1b	10936.1	-2.38645	0.13081	-18.2437	2.32325e-74	3.35144e-73
Csf3r	700.998	3.38272	0.18542	18.2436	2.32755e-74	3.3554e-73
Tmem35a	415.023	-3.8076	0.208759	-18.2392	2.52065e-74	3.63133e-73
Clec2l	353.426	-4.15797	0.227989	-18.2376	2.59627e-74	3.73775e-73
Cpe	22793.6	-2.36051	0.129442	-18.236	2.67206e-74	3.84428e-73
Cntn3	377.426	-5.48122	0.300605	-18.2339	2.77648e-74	3.99185e-73
Astn2	456.04	-3.90345	0.214078	-18.2338	2.78333e-74	3.999e-73
Clic1	1541.07	5.15447	0.282731	18.231	2.9292e-74	4.20577e-73
Lgals3	682.99	9.13654	0.501216	18.2287	3.0523e-74	4.37959e-73
Prkacb	8114.3	-2.30745	0.126619	-18.2236	3.3564e-74	4.81272e-73
Ablim2	1279.54	-4.06223	0.222914	-18.2233	3.37244e-74	4.83248e-73
D430019H16Rik	1411.18	-3.6233	0.198842	-18.222	3.45397e-74	4.94601e-73
Cks1b	300.356	4.68755	0.25729	18.2189	3.65467e-74	5.22991e-73
Vasn	1306.45	2.84188	0.155992	18.2181	3.70521e-74	5.29869e-73
Rai14	2118.99	3.18769	0.17504	18.2113	4.20186e-74	6.00494e-73
Tub	2828.97	-2.8287	0.155429	-18.1993	5.22297e-74	7.45925e-73
Efemp1	1053.48	4.38651	0.241082	18.1951	5.64738e-74	8.06001e-73
Zfp521	896.154	3.4497	0.189729	18.1822	7.13809e-74	1.01808e-72
Ccdc136	1118.81	-2.33273	0.128327	-18.178	7.71003e-74	1.09892e-72
Akt3	2821.86	-1.92338	0.105884	-18.1651	9.7581e-74	1.38991e-72
Kcne4	398.341	4.20858	0.231688	18.1649	9.79401e-74	1.3941e-72
Pde4a	1778.28	-2.04385	0.11255	-18.1595	1.07933e-73	1.53533e-72
Hmcn1	882.288	3.52912	0.194393	18.1546	1.1806e-73	1.67826e-72
Angpt2	467.067	4.3842	0.241762	18.1344	1.70695e-73	2.42488e-72
D130043K22Rik	535.291	-7.47219	0.412245	-18.1256	2.00068e-73	2.84028e-72
Amigo1	1495.16	-2.62211	0.144719	-18.1187	2.26829e-73	3.21807e-72
L1cam	1339.61	-3.07903	0.170029	-18.1088	2.71618e-73	3.85094e-72
Ctnna1	3234.2	1.89625	0.104791	18.0956	3.45294e-73	4.89228e-72
Sema6b	1381.29	-2.40539	0.132961	-18.091	3.75358e-73	5.31472e-72
H19	5111	13.2127	0.730589	18.0851	4.17913e-73	5.91336e-72
Ssr3	7250.95	1.98832	0.109943	18.085	4.18506e-73	5.91785e-72
Cd163	261.498	3.72954	0.206411	18.0686	5.63745e-73	7.96633e-72
Fam124a	356.665	-3.37313	0.186721	-18.0651	5.9981e-73	8.47039e-72
Ccl27a	499.89	-4.89597	0.27122	-18.0517	7.65296e-73	1.08002e-71
Srpk2	3796.85	-1.97242	0.109281	-18.0491	8.02349e-73	1.13157e-71
Gnal	1782.19	-4.72415	0.262026	-18.0293	1.14689e-72	1.61642e-71
Arhgap30	351.157	3.2585	0.180769	18.0258	1.22305e-72	1.72263e-71
Hmgn1	2152.47	2.32068	0.128749	18.0248	1.24536e-72	1.75291e-71
Iqgap1	3036.04	3.39703	0.18849	18.0223	1.30199e-72	1.83141e-71
Gpr83	354.794	-5.67173	0.314757	-18.0194	1.37171e-72	1.92821e-71
Bag3	614.656	3.49315	0.193922	18.0132	1.5348e-72	2.15606e-71
Ppfia2	1610	-2.87231	0.159519	-18.0061	1.74439e-72	2.44888e-71
Adgrl1	5778.17	-2.04955	0.113851	-18.002	1.8788e-72	2.63585e-71
Eps15	5119.8	-1.71416	0.0952729	-17.9921	2.24731e-72	3.15079e-71
Tgfb3	1332.86	3.04878	0.169511	17.9858	2.51873e-72	3.52902e-71
Npy	786.157	-3.51403	0.195474	-17.977	2.95009e-72	4.1307e-71
Heatr5a	958.52	3.2495	0.180791	17.9738	3.12799e-72	4.37694e-71
Tgfbr3	922.31	3.35652	0.186858	17.963	3.79681e-72	5.30935e-71
Peg13	3582.63	-2.77212	0.15433	-17.9623	3.84873e-72	5.37844e-71
Synj2	1371.45	-1.91854	0.106858	-17.9541	4.45741e-72	6.22499e-71
Tmem132a	1343.73	-2.28142	0.12707	-17.954	4.46661e-72	6.23378e-71
Ptgr1	222.233	4.73386	0.264137	17.922	7.94312e-72	1.10785e-70
Eva1b	300.595	4.92134	0.274735	17.9131	9.32452e-72	1.29968e-70
Triobp	372.6	3.15279	0.17601	17.9126	9.40246e-72	1.30969e-70
Gm37459	374.699	-5.93981	0.331877	-17.8976	1.23062e-71	1.71304e-70
Gdap1l1	556.998	-4.28315	0.239332	-17.8963	1.26046e-71	1.75345e-70
Dnm1	16052.4	-2.51467	0.140542	-17.8926	1.34573e-71	1.87085e-70
Slc35g1	388.498	2.66275	0.14884	17.89	1.41042e-71	1.95951e-70
Rps6kl1	418.041	-3.60209	0.201361	-17.8888	1.44285e-71	2.00327e-70
Nipa1	747.676	-2.44082	0.136518	-17.8791	1.71526e-71	2.37996e-70
Rnd2	830.542	-2.61093	0.146036	-17.8787	1.72806e-71	2.39617e-70
Nsmf	4498.38	-2.25427	0.12619	-17.8641	2.24504e-71	3.11101e-70
Flywch1	2106.65	-2.34701	0.131386	-17.8634	2.27342e-71	3.1483e-70
Slc26a2	756.504	2.57728	0.144343	17.8552	2.63267e-71	3.64345e-70
Htra3	1246.06	5.02798	0.281629	17.8532	2.72893e-71	3.77423e-70
Plekhg4	505.224	3.73215	0.209085	17.8499	2.89342e-71	3.99915e-70
Gal3st3	302.863	-5.06693	0.284011	-17.8406	3.41935e-71	4.72301e-70
Prr11	239.81	5.68348	0.318599	17.839	3.52062e-71	4.85976e-70
F5	246.495	4.61934	0.258989	17.836	3.71165e-71	5.12017e-70
Dynlt1-ps1	384.137	3.2331	0.181292	17.8337	3.86937e-71	5.33431e-70
Knstrn	315.155	5.5273	0.309973	17.8315	4.0236e-71	5.54337e-70
Arrb1	4549.58	-1.57784	0.0884905	-17.8307	4.08506e-71	5.62443e-70
Cadm4	2604.33	-3.36756	0.188956	-17.8219	4.78025e-71	6.57737e-70
Aifm3	1446.99	-3.56337	0.200018	-17.8153	5.38115e-71	7.39943e-70
Slitrk1	1125.19	-9.27701	0.520758	-17.8144	5.45938e-71	7.50219e-70
Homer1	4032.34	-4.38281	0.246029	-17.8142	5.48502e-71	7.5326e-70
Nfkbia	635.512	2.66572	0.14969	17.8083	6.08782e-71	8.35507e-70
Tecpr2	1506.4	-2.14375	0.120384	-17.8076	6.17083e-71	8.46358e-70
Bub1b	306.112	7.14582	0.4016	17.7934	7.95325e-71	1.09013e-69
Tmem132d	920.662	-5.97374	0.335829	-17.7881	8.74662e-71	1.19811e-69
Uhmk1	4396.7	-2.08953	0.117476	-17.7868	8.9402e-71	1.22384e-69
Plp2	707.215	4.11059	0.231122	17.7853	9.17972e-71	1.25583e-69
Nat14	606.274	-2.73929	0.154052	-17.7816	9.81189e-71	1.34146e-69
Cdh11	5894.33	2.15374	0.121124	17.7814	9.85394e-71	1.34635e-69
Prelid3a	413.347	-3.20513	0.18031	-17.7757	1.09078e-70	1.48939e-69
Lrrtm1	498.094	-6.74174	0.379363	-17.7712	1.18133e-70	1.61201e-69
Rack1	6154.25	2.02279	0.113887	17.7613	1.40932e-70	1.92189e-69
Wnt10b	364.86	3.79732	0.213838	17.7579	1.49766e-70	2.04106e-69
Rhoj	503.8	4.19777	0.236391	17.7577	1.50184e-70	2.04546e-69
Ifi203	259.318	3.76147	0.211823	17.7576	1.50466e-70	2.048e-69
Dcaf12l1	528.079	-3.28314	0.185023	-17.7445	1.90026e-70	2.58481e-69
Cyp20a1	555.067	3.07658	0.173425	17.7401	2.05464e-70	2.79304e-69
Wnt5b	329.95	4.09642	0.230917	17.7398	2.06704e-70	2.80811e-69
Ywhah	13380.4	-2.29115	0.129173	-17.7371	2.16891e-70	2.94463e-69
Ephb6	1972.3	-3.7946	0.213973	-17.734	2.2922e-70	3.11005e-69
Atp6v1b2	9088.5	-1.52237	0.0858688	-17.729	2.50388e-70	3.39512e-69
Tlcd2	233.169	5.04223	0.284598	17.7171	3.09675e-70	4.19636e-69
Car13	391.16	4.21642	0.238128	17.7066	3.73117e-70	5.05286e-69
Ppp1r16b	1777.68	-3.30588	0.186817	-17.6958	4.5166e-70	6.11266e-69
Fcgrt	1629.59	3.45341	0.195186	17.6929	4.75453e-70	6.4306e-69
Klc2	3118.55	-2.86957	0.16224	-17.6872	5.26636e-70	7.11838e-69
Disp3	306.481	-4.7436	0.268302	-17.6801	5.96778e-70	8.06139e-69
Colec12	2877.8	4.86337	0.275206	17.6718	6.91994e-70	9.3417e-69
Rtl6	776.425	-2.18917	0.123889	-17.6704	7.09287e-70	9.56912e-69
Dysf	610.195	3.73977	0.211715	17.6642	7.91295e-70	1.06688e-68
Rsu1	1047.45	2.33771	0.132365	17.661	8.37001e-70	1.1278e-68
Ociad2	913.568	-3.46036	0.195969	-17.6576	8.88946e-70	1.19704e-68
Itga2b	518.145	3.75629	0.212791	17.6525	9.74107e-70	1.31089e-68
Lmnb1	708.23	3.01884	0.171022	17.6518	9.85672e-70	1.32562e-68
Pnkd	1731.45	-2.28513	0.129547	-17.6395	1.22614e-69	1.64799e-68
Kcnk2	598.262	-2.6532	0.150421	-17.6385	1.24633e-69	1.67408e-68
Tor4a	269.81	3.7917	0.214975	17.6378	1.26226e-69	1.69441e-68
Habp4	2670.22	-2.22268	0.126019	-17.6377	1.26597e-69	1.69833e-68
Sptan1	17674.2	-1.73222	0.0983105	-17.6199	1.73303e-69	2.32345e-68
Tmpo	1459.94	2.22088	0.126057	17.6181	1.78989e-69	2.39819e-68
Ccnd3	972.963	2.937	0.166768	17.6113	2.01663e-69	2.70029e-68
Cdk17	2774.25	-2.66562	0.151592	-17.5842	3.257e-69	4.35845e-68
Bdnf	362.978	-3.94736	0.224503	-17.5827	3.34454e-69	4.4728e-68
Pmp22	1580.96	3.15342	0.179404	17.5772	3.68547e-69	4.92567e-68
Thy1	6948.01	-2.11693	0.120444	-17.5761	3.75493e-69	5.01538e-68
Slc25a27	658.012	-2.57757	0.146658	-17.5754	3.79944e-69	5.07167e-68
Megf9	2573.79	-2.39218	0.136165	-17.5682	4.31562e-69	5.75712e-68
Zfhx3	495.103	3.2852	0.187006	17.5673	4.38504e-69	5.84609e-68
Atp6v1a	7926.51	-1.46907	0.0836678	-17.5583	5.13652e-69	6.8437e-68
Nacad	411.248	-3.30139	0.18804	-17.5568	5.27605e-69	7.02523e-68
Ccdc92b	360.998	-3.8062	0.216833	-17.5536	5.57945e-69	7.42461e-68
Lrp11	2175.88	-3.41136	0.194415	-17.5468	6.29397e-69	8.37024e-68
Cabp1	1861.54	-4.09968	0.233651	-17.5461	6.36547e-69	8.46008e-68
Asphd2	1110.74	-2.71621	0.154827	-17.5435	6.67389e-69	8.86449e-68
Cd276	961.939	2.53369	0.144466	17.5383	7.30451e-69	9.69611e-68
Ssc5d	470.585	3.65325	0.208316	17.5371	7.46746e-69	9.90628e-68
Arhgap11a	373.465	3.28337	0.187246	17.5351	7.73397e-69	1.02535e-67
Zfp239	553.699	-3.44551	0.196713	-17.5154	1.09279e-68	1.4479e-67
Foxd1	413.393	4.70479	0.268695	17.5098	1.20661e-68	1.59771e-67
Ccdc149	874.962	-2.14962	0.122773	-17.5089	1.2264e-68	1.62291e-67
Itgb8	811.211	-2.13617	0.122006	-17.5087	1.22977e-68	1.62637e-67
Maged2	1696.44	1.8947	0.108249	17.5032	1.35427e-68	1.78992e-67
Kctd11	295.655	4.10032	0.234402	17.4927	1.62888e-68	2.15154e-67
Cnksr3	369.474	2.72534	0.155814	17.491	1.67745e-68	2.21434e-67
Rprml	325.618	-6.12886	0.350469	-17.4876	1.78077e-68	2.34928e-67
Akap11	3419.11	-1.92264	0.109991	-17.48	2.03452e-68	2.68239e-67
Map6d1	741.734	-5.47657	0.313515	-17.4683	2.49997e-68	3.29404e-67
Sept5	703.662	-3.17325	0.181682	-17.4659	2.60335e-68	3.42814e-67
Gap43	1462.02	-3.63293	0.208304	-17.4405	4.06398e-68	5.34825e-67
Nudt11	301.812	-4.28109	0.245484	-17.4394	4.14474e-68	5.45119e-67
Ybx3	1788.63	2.36703	0.13575	17.4368	4.33991e-68	5.70437e-67
Rab29	310.95	3.42249	0.196287	17.4361	4.39025e-68	5.76701e-67
Prkd3	929.233	2.12418	0.12185	17.4327	4.66291e-68	6.12143e-67
A730017C20Rik	397.648	-3.65163	0.20948	-17.4319	4.72279e-68	6.19624e-67
Krtcap2	871.864	2.17768	0.124953	17.4279	5.06473e-68	6.6408e-67
Cdo1	1480.75	1.92397	0.110428	17.4228	5.5404e-68	7.26006e-67
Lyrm9	648.277	-2.79496	0.160434	-17.4213	5.68645e-68	7.44688e-67
Cacna1h	598.774	-3.75157	0.215376	-17.4186	5.95725e-68	7.79677e-67
Aurkb	237.595	5.44324	0.312718	17.4062	7.40072e-68	9.68005e-67
Mal	1848.91	-3.99744	0.229717	-17.4016	8.02919e-68	1.04957e-66
Fbln5	634.524	3.43221	0.197401	17.387	1.03504e-67	1.35218e-66
Gabra5	482.862	-7.13792	0.410759	-17.3774	1.22448e-67	1.59868e-66
Nckap1	9340.63	-1.95294	0.112504	-17.3588	1.69115e-67	2.20662e-66
Cds1	1819.96	-3.82875	0.220579	-17.3577	1.72361e-67	2.2476e-66
Calm1	42760.4	-2.03064	0.117093	-17.3421	2.26423e-67	2.95079e-66
Bcl7a	1389.53	-1.9569	0.112848	-17.3411	2.30417e-67	3.00102e-66
Hip1r	1400.06	-2.32958	0.134359	-17.3385	2.41073e-67	3.1379e-66
Hdac9	818.279	-2.88267	0.166314	-17.3326	2.66766e-67	3.47023e-66
Dlx1	415.02	-7.19685	0.415357	-17.3269	2.948e-67	3.83258e-66
Adamts10	1922.29	2.86103	0.165134	17.3255	3.01915e-67	3.9227e-66
Fzd5	400.618	4.34758	0.250944	17.3249	3.05451e-67	3.96624e-66
Trpc1	809.248	-2.26349	0.130676	-17.3214	3.2459e-67	4.2122e-66
Slc24a4	379.962	-4.05582	0.234224	-17.3159	3.56642e-67	4.62535e-66
Micu3	1360.26	-2.86676	0.165583	-17.3132	3.74331e-67	4.85183e-66
Spata6	278.489	3.61585	0.208866	17.3118	3.83216e-67	4.96399e-66
Tek	811.08	2.02134	0.116763	17.3115	3.85371e-67	4.98889e-66
Usp32	3085.66	-2.45057	0.141582	-17.3085	4.05818e-67	5.25042e-66
Cyb5r3	2581.92	2.07725	0.120016	17.3081	4.08793e-67	5.28573e-66
Nans	801.076	2.06101	0.11918	17.2932	5.29094e-67	6.8371e-66
B4galt6	2239.42	-1.92557	0.111374	-17.2892	5.67277e-67	7.32611e-66
Map2k3	901.913	2.38839	0.138145	17.289	5.69699e-67	7.35295e-66
Chrnb2	575.575	-3.22252	0.186396	-17.2885	5.74033e-67	7.40444e-66
Jazf1	393.771	-2.92545	0.169309	-17.2788	6.7917e-67	8.75534e-66
C3	506.439	8.70372	0.504049	17.2676	8.25222e-67	1.06317e-65
Nyap2	1062.83	-2.52873	0.146509	-17.26	9.41584e-67	1.21236e-65
Nell1	719.362	-5.64379	0.326994	-17.2596	9.46862e-67	1.21843e-65
Ppp1r3b	207.067	4.92179	0.285174	17.2589	9.58973e-67	1.23327e-65
Cadps2	1044.2	-3.86959	0.224234	-17.257	9.91921e-67	1.27488e-65
Tnfrsf1b	373.434	3.94181	0.228563	17.2461	1.19743e-66	1.53809e-65
Cdca8	284.866	4.18913	0.24291	17.2456	1.20733e-66	1.54988e-65
Adar	1825.73	-1.67294	0.097033	-17.2409	1.30964e-66	1.6802e-65
Itih2	307.79	3.65034	0.211733	17.2403	1.32431e-66	1.69802e-65
Lrrc8b	2368.75	-3.36587	0.195255	-17.2384	1.36882e-66	1.75403e-65
Spc25	215.416	5.08856	0.295195	17.238	1.3781e-66	1.76487e-65
Mas1	253.349	-4.82534	0.280127	-17.2256	1.70776e-66	2.18575e-65
Lmtk2	3501.38	-3.00866	0.174749	-17.217	1.97997e-66	2.53264e-65
Hepacam	696.593	-4.76535	0.276915	-17.2087	2.28348e-66	2.91738e-65
Car4	318.297	-4.16385	0.241961	-17.2088	2.28239e-66	2.91738e-65
Vcl	1219.22	2.5155	0.146209	17.2049	2.44163e-66	3.11759e-65
Ptprz1	2665.88	-2.70353	0.157186	-17.1996	2.67461e-66	3.41303e-65
Mink1	3432.22	-1.90297	0.110646	-17.1988	2.71154e-66	3.4581e-65
Kcnj10	2688.14	-4.73713	0.275528	-17.1929	3.00196e-66	3.8262e-65
Tmeff1	1355.59	-2.858	0.16632	-17.1837	3.51662e-66	4.47951e-65
Ect2	242.313	5.36338	0.312123	17.1836	3.52541e-66	4.48805e-65
Unc13c	249.228	-4.94841	0.287991	-17.1825	3.59069e-66	4.56844e-65
Lhfp	1802.1	2.24852	0.130881	17.1799	3.75523e-66	4.77495e-65
Actb	26352.9	1.35654	0.0789995	17.1715	4.34029e-66	5.51561e-65
Nrp2	6048.11	4.38593	0.255477	17.1676	4.6394e-66	5.89223e-65
Reep3	1821.69	1.94753	0.113466	17.1641	4.93437e-66	6.26315e-65
Eya2	407.97	4.09062	0.23841	17.1579	5.48278e-66	6.95512e-65
Pcdh15	375.056	-6.40087	0.373092	-17.1563	5.64399e-66	7.15539e-65
Efnb3	655.611	-2.9778	0.173593	-17.154	5.87068e-66	7.43839e-65
Gdi1	7613.75	-1.49859	0.0873716	-17.1519	6.08546e-66	7.70598e-65
Samhd1	1326.49	2.79361	0.162925	17.1466	6.66063e-66	8.42933e-65
Git1	4858.14	-1.81173	0.10568	-17.1436	7.0176e-66	8.87585e-65
AI854703	313.005	-3.32271	0.193834	-17.142	7.2148e-66	9.11989e-65
Adcyap1r1	1485.22	-4.60924	0.268984	-17.1357	8.03249e-66	1.01475e-64
Map3k9	447.469	-4.19669	0.245107	-17.1218	1.02009e-65	1.28793e-64
Prmt8	1019.02	-3.32893	0.194499	-17.1154	1.13938e-65	1.4377e-64
Cckbr	705.439	-8.60896	0.503049	-17.1136	1.17558e-65	1.4825e-64
Gpr17	448.734	-4.50771	0.263402	-17.1134	1.1786e-65	1.48543e-64
Nuf2	362.031	5.08706	0.297317	17.1099	1.25271e-65	1.57791e-64
Brinp3	392.14	-5.6133	0.32811	-17.108	1.29448e-65	1.62957e-64
Pycr1	437.051	3.67805	0.215071	17.1016	1.44433e-65	1.81715e-64
Slfn5	612.908	3.31148	0.193686	17.0972	1.55661e-65	1.95726e-64
Hace1	1211	-2.1173	0.123848	-17.096	1.58991e-65	1.99796e-64
Pfn1	4483.91	2.24266	0.131202	17.0932	1.66743e-65	2.09414e-64
Atp6v0e	1406.91	2.33648	0.136695	17.0926	1.68463e-65	2.11451e-64
Meis2	851.857	-2.15457	0.126056	-17.0921	1.6985e-65	2.13068e-64
Agpat3	3404.58	-2.23574	0.130848	-17.0864	1.87237e-65	2.34742e-64
Scara5	350.312	6.00423	0.351518	17.0809	2.05996e-65	2.58108e-64
Trerf1	672.733	-2.43068	0.142341	-17.0764	2.22338e-65	2.78422e-64
Zdhhc2	808.357	-2.21937	0.129971	-17.0759	2.24489e-65	2.80952e-64
Anpep	847.831	4.37628	0.256306	17.0744	2.30004e-65	2.87686e-64
Ugdh	1504.44	2.03867	0.119418	17.0718	2.40869e-65	3.011e-64
Mdh1	8332.72	-1.87373	0.109828	-17.0606	2.91366e-65	3.64012e-64
A4galt	320.711	4.48396	0.26295	17.0525	3.34812e-65	4.18047e-64
Gpc5	265.103	-5.69994	0.33427	-17.0519	3.38337e-65	4.22203e-64
Sh3gl3	374.51	-4.37698	0.256696	-17.0512	3.42439e-65	4.27074e-64
Cdc42bpg	582.785	3.1656	0.185686	17.0481	3.60831e-65	4.49749e-64
Abhd3	446.827	-2.9033	0.170324	-17.0457	3.76114e-65	4.68526e-64
Myd88	356.896	3.078	0.180622	17.0411	4.06988e-65	5.06692e-64
Rprm	358.989	-6.55056	0.384427	-17.0398	4.16156e-65	5.17805e-64
Mapkapk2	1258.1	1.94585	0.11422	17.0361	4.43633e-65	5.51673e-64
Scai	1517.77	-2.25257	0.132249	-17.0328	4.69194e-65	5.83122e-64
Acvr1b	2110.15	-1.74289	0.102359	-17.0273	5.15699e-65	6.40548e-64
Ext2	1730.45	1.80075	0.105762	17.0265	5.2203e-65	6.48036e-64
Slc38a10	3749.49	2.24959	0.132152	17.0227	5.57057e-65	6.91118e-64
Atxn7l3	3086.37	-1.82594	0.10729	-17.0188	5.95947e-65	7.3894e-64
Selenon	1276.29	1.84403	0.108385	17.0136	6.50669e-65	8.06326e-64
Rab11fip2	1172.77	-2.20165	0.129469	-17.0052	7.51332e-65	9.30532e-64
Nek2	230.842	5.26076	0.309389	17.0037	7.71095e-65	9.54459e-64
Mvb12b	1399.61	-1.77271	0.10426	-17.0028	7.83232e-65	9.68922e-64
Pde1b	1978.55	-3.33473	0.196146	-17.0013	8.03545e-65	9.93479e-64
Ulbp1	220.437	6.34006	0.373055	16.995	8.9476e-65	1.10562e-63
Nxph3	365.125	-5.26474	0.309897	-16.9887	9.95854e-65	1.22983e-63
Camk2n2	617.058	-2.92968	0.172503	-16.9834	1.09073e-64	1.34621e-63
Prkcd	796.868	4.46981	0.263198	16.9827	1.10294e-64	1.36051e-63
Chst10	834.072	-2.30817	0.13594	-16.9794	1.16742e-64	1.43921e-63
Ywhaz	10328.3	-1.60231	0.0943813	-16.977	1.21624e-64	1.49853e-63
Rpl23	4330.7	1.79564	0.105782	16.9749	1.25935e-64	1.55076e-63
Mlec	5700.61	1.62169	0.0956677	16.9513	1.88325e-64	2.3177e-63
Mcm4	721.92	2.49401	0.147129	16.9512	1.88723e-64	2.32127e-63
Tomm20	3979.08	-1.69517	0.100014	-16.9493	1.94904e-64	2.39592e-63
Gnai1	2869.68	-1.99101	0.117491	-16.946	2.05896e-64	2.52959e-63
Plek	1097.49	2.81611	0.166205	16.9435	2.14791e-64	2.63737e-63
Ets1	967.414	2.92994	0.172958	16.9401	2.27544e-64	2.79236e-63
Gpr137c	500.758	-3.40021	0.200723	-16.9398	2.28894e-64	2.80732e-63
Tnn	11024.3	11.0057	0.649776	16.9376	2.3752e-64	2.91145e-63
Rin1	940.015	-2.21645	0.13086	-16.9376	2.37824e-64	2.91351e-63
Pter	1324.64	-2.57259	0.151983	-16.9268	2.85496e-64	3.49553e-63
Rab9b	285.575	-5.01372	0.296235	-16.9248	2.95219e-64	3.61252e-63
C1qtnf3	242.37	6.34124	0.374871	16.9158	3.44194e-64	4.20941e-63
Vat1	1328.97	2.34711	0.138819	16.9077	3.94909e-64	4.82689e-63
Dzip3	1588.84	-1.74954	0.103502	-16.9034	4.24363e-64	5.18395e-63
Aldh1l1	491.404	-2.77936	0.164499	-16.8959	4.82453e-64	5.89021e-63
Nedd9	658.974	2.35586	0.139439	16.8953	4.87509e-64	5.94855e-63
Me3	828.07	-4.34605	0.257288	-16.8918	5.17351e-64	6.3091e-63
Kctd12	1941.85	2.55831	0.151575	16.8782	6.50889e-64	7.93309e-63
B930095G15Rik	1009.29	-3.07419	0.182201	-16.8725	7.16674e-64	8.72991e-63
Clcn3	2725.28	-2.26619	0.134393	-16.8624	8.51187e-64	1.03625e-62
Gng2	2045.17	-2.45685	0.145768	-16.8545	9.71639e-64	1.18222e-62
Aak1	7197.42	-1.83073	0.108685	-16.8443	1.1547e-63	1.40416e-62
Slc26a7	530.936	3.95931	0.235125	16.8391	1.26042e-63	1.53186e-62
Leprot	1202.18	1.9087	0.113382	16.8343	1.3669e-63	1.66033e-62
Rps4x	8643.91	1.93523	0.115025	16.8244	1.61814e-63	1.96438e-62
Asphd1	263.093	-4.24365	0.252237	-16.8241	1.62541e-63	1.9721e-62
Ccnd1	1109.37	2.08893	0.124188	16.8207	1.72018e-63	2.0859e-62
Nfkb1	991.39	2.26023	0.134416	16.8152	1.88984e-63	2.29034e-62
Ptx3	665.654	9.26913	0.551383	16.8107	2.03776e-63	2.46821e-62
Rab3il1	682.277	2.87177	0.170854	16.8083	2.12084e-63	2.56738e-62
Map2k4	3202.76	-1.94978	0.116014	-16.8065	2.1886e-63	2.64792e-62
Adgre5	453.428	2.87011	0.170859	16.7981	2.52042e-63	3.04766e-62
Mcm7	732.887	2.30619	0.137309	16.7957	2.62572e-63	3.1732e-62
Tmem173	272.621	3.29464	0.196187	16.7933	2.73136e-63	3.29901e-62
Dbf4	256.446	3.12374	0.186015	16.7929	2.7495e-63	3.31905e-62
Slc35b2	896.719	1.9832	0.118099	16.7926	2.76315e-63	3.33365e-62
Pamr1	767.31	-3.26938	0.194747	-16.7878	2.99603e-63	3.61258e-62
Kcna6	721.473	-3.85106	0.229481	-16.7816	3.32757e-63	4.01009e-62
Gng11	668.635	2.93502	0.174896	16.7815	3.33092e-63	4.01187e-62
Cxxc4	420.918	-3.32729	0.198276	-16.7811	3.35628e-63	4.04015e-62
Sh3bp2	258.045	3.81547	0.227489	16.7721	3.90671e-63	4.70011e-62
Ppp3r1	11397.4	-2.84182	0.169455	-16.7704	4.01973e-63	4.83336e-62
Gprasp2	1177.07	-3.05208	0.182018	-16.768	4.18014e-63	5.02342e-62
Map7	906.718	-3.05259	0.182097	-16.7635	4.51424e-63	5.42189e-62
Lifr	3247.18	1.77529	0.105916	16.7612	4.68846e-63	5.62798e-62
Gm42732	929.668	-2.7317	0.163002	-16.7587	4.88938e-63	5.86589e-62
Bcl3	240.866	6.88634	0.411402	16.7387	6.84357e-63	8.20578e-62
Kcnb2	414.191	-3.96079	0.236627	-16.7385	6.86649e-63	8.22866e-62
Dcx	757.131	-8.88465	0.530806	-16.738	6.92356e-63	8.29242e-62
Itga2	198.997	5.44957	0.325678	16.733	7.53882e-63	9.02429e-62
Cntnap2	1418.27	-4.11562	0.245979	-16.7316	7.71254e-63	9.22709e-62
Asap3	442.912	3.43967	0.205643	16.7264	8.41296e-63	1.00594e-61
Nucb2	1119.11	1.99216	0.11911	16.7253	8.57433e-63	1.02467e-61
Cbx6	7147.74	-1.85475	0.110896	-16.7252	8.59405e-63	1.02645e-61
Hnrnpab	2447.99	1.57597	0.0943062	16.7112	1.08654e-62	1.29702e-61
Ebf1	451.568	3.49384	0.209162	16.704	1.22555e-62	1.46214e-61
Tspyl5	518.26	-3.33978	0.199944	-16.7036	1.23425e-62	1.4717e-61
Tap1	257.792	3.39463	0.203258	16.7011	1.28649e-62	1.53314e-61
Mob1a	1718.38	2.29558	0.137494	16.6959	1.40426e-62	1.67256e-61
Pear1	496.686	3.40207	0.203844	16.6896	1.55969e-62	1.85666e-61
Sox2ot	279.688	-5.04987	0.302605	-16.688	1.60243e-62	1.90647e-61
P4ha1	3744.14	2.44379	0.146612	16.6684	2.22452e-62	2.64513e-61
Ntn1	605.894	2.40516	0.14451	16.6436	3.36826e-62	4.00291e-61
Trim12c	446.17	2.8783	0.172964	16.641	3.51562e-62	4.17573e-61
Ppp4r4	529.838	-2.63124	0.158137	-16.639	3.63461e-62	4.31467e-61
Cbs	258.933	-4.92902	0.29626	-16.6375	3.73015e-62	4.42563e-61
Nxn	785.619	3.6073	0.216902	16.631	4.1536e-62	4.92531e-61
Pbk	271.173	7.1669	0.431005	16.6283	4.34405e-62	5.1483e-61
Ryr3	463.297	-4.46013	0.268539	-16.6088	6.01392e-62	7.12339e-61
Odc1	1642.16	1.839	0.110743	16.606	6.31068e-62	7.47077e-61
Prdx1	4318.41	1.81034	0.109093	16.5944	7.64584e-62	9.04638e-61
Mthfd2	489.173	2.87668	0.1734	16.5899	8.25013e-62	9.75598e-61
Katnal1	1061.55	-2.18165	0.131552	-16.584	9.09356e-62	1.07474e-60
Camk1d	2591.99	-2.6704	0.16105	-16.5812	9.53032e-62	1.12574e-60
Mbd2	1550.03	1.74991	0.105622	16.5676	1.19468e-61	1.41041e-60
Trim46	1068.65	-1.94193	0.117218	-16.5669	1.20991e-61	1.4276e-60
Col5a2	26168.1	8.6469	0.52205	16.5634	1.28243e-61	1.51234e-60
Pdlim4	361.615	3.3718	0.20362	16.5593	1.37102e-61	1.61593e-60
Kcna1	843.601	-4.27794	0.258344	-16.5591	1.37666e-61	1.62168e-60
Slc35f3	344.168	-4.28075	0.258546	-16.557	1.42469e-61	1.67734e-60
Rpsa	11225.9	1.79159	0.108225	16.5544	1.48878e-61	1.75183e-60
Pi4ka	4615.09	-2.14428	0.12959	-16.5466	1.69322e-61	1.9913e-60
Lpin3	189.321	5.14021	0.310684	16.5448	1.74528e-61	2.05139e-60
Bhlhe22	637.7	-3.91486	0.236694	-16.5397	1.89808e-61	2.22978e-60
Tnk2	2709.35	-1.67778	0.101513	-16.5277	2.31892e-61	2.72266e-60
Gpd1l	1791.53	-1.6379	0.0992022	-16.5107	3.07309e-61	3.60618e-60
Slc7a7	203.599	4.27966	0.259241	16.5084	3.19147e-61	3.74304e-60
Ica1	885.103	-2.20537	0.13363	-16.5035	3.46028e-61	4.05609e-60
Rpl10	1973.33	1.90972	0.115717	16.5034	3.4688e-61	4.06386e-60
Adarb2	354.038	-5.44033	0.329856	-16.4931	4.11593e-61	4.81937e-60
Magi3	1289.24	-2.32017	0.140734	-16.4862	4.61068e-61	5.39573e-60
Mmrn2	444.942	3.74027	0.226875	16.486	4.62404e-61	5.40841e-60
AI504432	716.033	-2.44296	0.148188	-16.4855	4.66184e-61	5.44965e-60
Ccsap	314.069	-3.35108	0.203301	-16.4833	4.83624e-61	5.65045e-60
Frmd5	544.09	-3.89589	0.236374	-16.4819	4.95038e-61	5.78065e-60
Arhgap39	1039.23	-1.93475	0.117466	-16.4707	5.95728e-61	6.95265e-60
Angptl7	288.978	4.29596	0.261066	16.4555	7.65985e-61	8.93482e-60
Hdlbp	11077.7	1.6521	0.100404	16.4545	7.78287e-61	9.07339e-60
Abcc8	454.121	-5.36842	0.32635	-16.4499	8.39947e-61	9.78691e-60
B3galt1	772.369	-3.83983	0.233472	-16.4467	8.86173e-61	1.03199e-59
Btbd3	2126.66	-1.88557	0.114674	-16.4429	9.4235e-61	1.09682e-59
Rab32	171.824	4.64376	0.282636	16.4302	1.16255e-60	1.35238e-59
9330102E08Rik	587.748	-3.38491	0.20602	-16.43	1.16623e-60	1.35593e-59
Lix1l	1495.54	2.70256	0.164495	16.4294	1.17811e-60	1.36899e-59
Grm1	269.917	-5.72232	0.34846	-16.4217	1.33683e-60	1.55259e-59
Ensa	4898.53	-1.515	0.092262	-16.4206	1.36234e-60	1.58136e-59
Ppip5k1	1750.86	-1.77388	0.108082	-16.4124	1.55996e-60	1.80978e-59
Ankrd34b	273.776	-5.74352	0.350087	-16.406	1.73313e-60	2.00959e-59
Nfatc3	812.105	2.24714	0.136977	16.4052	1.75642e-60	2.03549e-59
Smarcd2	916.369	2.6017	0.158653	16.3987	1.95398e-60	2.26321e-59
Gpx1	2695.36	2.15341	0.131317	16.3986	1.95708e-60	2.26558e-59
Pgr	394.222	-7.12841	0.434722	-16.3976	1.98929e-60	2.30163e-59
Neto2	1060.04	-2.77141	0.16902	-16.397	2.01052e-60	2.32494e-59
A830018L16Rik	645.617	-8.4825	0.51764	-16.3869	2.37287e-60	2.74249e-59
Trhde	403.188	-7.26294	0.443225	-16.3866	2.38484e-60	2.75483e-59
Hkdc1	374.464	-5.54847	0.338633	-16.3849	2.45198e-60	2.83087e-59
Prr36	356.721	-4.66706	0.284846	-16.3845	2.4688e-60	2.84875e-59
Gnai3	1929.8	1.87785	0.114618	16.3835	2.50802e-60	2.89245e-59
Arl2bp	1622.09	-1.9204	0.117382	-16.3603	3.67128e-60	4.23174e-59
Gnaq	3652.02	-1.50697	0.0921258	-16.3578	3.82766e-60	4.40962e-59
Smoc1	586.97	3.45069	0.210997	16.3542	4.06153e-60	4.67654e-59
Mtfp1	742.335	-3.12838	0.191299	-16.3534	4.1154e-60	4.73602e-59
Lrrc55	355.008	-4.58942	0.280713	-16.3492	4.40978e-60	5.07208e-59
Gria2	8064.61	-8.22493	0.503129	-16.3476	4.52744e-60	5.20462e-59
Cenpe	298.707	3.64809	0.223185	16.3455	4.67978e-60	5.37686e-59
Hipk4	951.502	-4.52424	0.276803	-16.3446	4.75095e-60	5.45571e-59
Syt14	260.3	-4.9117	0.300617	-16.3387	5.23381e-60	6.00698e-59
Pold1	395.514	2.63504	0.161277	16.3386	5.24143e-60	6.01251e-59
Cntn4	488.896	-5.08113	0.311009	-16.3376	5.3337e-60	6.11508e-59
Sox2	406.735	-4.66699	0.285938	-16.3216	6.92489e-60	7.93514e-59
Mblac2	547.383	-2.61559	0.160309	-16.3159	7.60294e-60	8.70745e-59
Id1	718.702	3.10317	0.190209	16.3145	7.7806e-60	8.90617e-59
Dclk3	572.003	-5.9613	0.365443	-16.3125	8.04036e-60	9.1986e-59
Ror1	200.631	4.75901	0.29183	16.3075	8.73133e-60	9.98378e-59
Tbx2	394.203	3.43687	0.210834	16.3013	9.65958e-60	1.10393e-58
Trip10	573.371	2.71137	0.166373	16.2969	1.03759e-59	1.18516e-58
Dagla	1472.62	-2.7285	0.167427	-16.2967	1.0413e-59	1.18877e-58
Ncoa1	1836.65	-1.89995	0.116657	-16.2866	1.22932e-59	1.40267e-58
Rps5	4635.89	1.81188	0.111273	16.2831	1.3001e-59	1.48264e-58
Pdzd4	1514.38	-1.90956	0.117395	-16.2661	1.7168e-59	1.9568e-58
Osbp2	1296.36	-4.19647	0.258072	-16.2609	1.87103e-59	2.13146e-58
Prdm6	190.833	4.53456	0.278916	16.2578	1.96706e-59	2.23967e-58
Fam19a1	649.877	-8.66312	0.532934	-16.2555	2.04109e-59	2.32273e-58
H3f3b	6649.46	1.90714	0.117323	16.2554	2.04433e-59	2.32518e-58
Ehd1	1312.49	1.97445	0.121487	16.2524	2.14902e-59	2.44296e-58
Lrp4	1865.35	1.63127	0.100477	16.2353	2.84032e-59	3.2271e-58
Sfxn5	1803.86	-2.26736	0.139659	-16.235	2.85286e-59	3.23964e-58
Islr2	531.79	-4.59548	0.283094	-16.233	2.94535e-59	3.3429e-58
March6	4292.28	-1.68019	0.103525	-16.2298	3.10696e-59	3.52445e-58
Camsap2	2897.64	-1.56767	0.096608	-16.2271	3.24375e-59	3.67768e-58
Scamp1	3297.55	-2.03797	0.125598	-16.2261	3.29706e-59	3.73614e-58
Tep1	513.801	3.16399	0.195023	16.2236	3.43182e-59	3.88679e-58
Ppp3cb	5764.69	-2.07008	0.127641	-16.218	3.7637e-59	4.26043e-58
Lilrb4a	251.201	7.04229	0.434471	16.2089	4.36433e-59	4.93772e-58
Cmip	2023.3	-1.65858	0.102341	-16.2064	4.54246e-59	5.13655e-58
Clec14a	625.765	3.37321	0.208146	16.206	4.57701e-59	5.17289e-58
Cmtm7	201.973	4.12396	0.254475	16.2057	4.59302e-59	5.18825e-58
Chaf1b	161.988	4.75695	0.293562	16.2042	4.70843e-59	5.31582e-58
Insc	413.828	3.18412	0.196639	16.1928	5.67294e-59	6.40138e-58
Fam107b	676.298	3.07361	0.189816	16.1926	5.68913e-59	6.41627e-58
Gnl1	2205.37	-1.53589	0.0948963	-16.185	6.43966e-59	7.25891e-58
Podxl	1670.65	1.96923	0.121673	16.1846	6.477e-59	7.29717e-58
Adamtsl3	351.931	3.93476	0.243164	16.1815	6.81178e-59	7.67032e-58
Atf5	532.034	2.12526	0.131343	16.181	6.86745e-59	7.72895e-58
Galnt4	296.521	2.82596	0.17465	16.1808	6.8947e-59	7.75555e-58
Lamb1	2073.96	3.91316	0.241961	16.1727	7.85795e-59	8.83443e-58
Ppm1a	4362.11	-1.58171	0.0978127	-16.1708	8.10412e-59	9.10642e-58
Tbc1d8b	510.215	2.49273	0.154167	16.169	8.34127e-59	9.36799e-58
Lin7b	311.208	-3.86623	0.239136	-16.1675	8.54914e-59	9.59642e-58
Gdpd1	511.558	-2.56589	0.158709	-16.1673	8.57944e-59	9.62539e-58
H2-D1	1403.18	4.15548	0.257034	16.167	8.61614e-59	9.66152e-58
Slc2a13	2396.24	-3.11601	0.192747	-16.1663	8.71354e-59	9.76563e-58
Slc24a3	1492.16	-1.87113	0.11577	-16.1625	9.2699e-59	1.03837e-57
Ifi44	206.325	4.3445	0.26888	16.1578	1.00083e-58	1.1205e-57
Prrg3	888.318	-2.42614	0.150193	-16.1535	1.0732e-58	1.2009e-57
Adcy8	360.391	-4.97202	0.307841	-16.1512	1.11284e-58	1.2446e-57
Trp53	926.158	1.88312	0.116599	16.1505	1.12654e-58	1.25927e-57
Ncf2	308.513	3.724	0.230602	16.149	1.15352e-58	1.28875e-57
Atp2b1	11804.6	-2.94212	0.182189	-16.1487	1.15997e-58	1.29529e-57
Slc2a3	2189.68	-1.94372	0.12037	-16.1479	1.17539e-58	1.31183e-57
Tnc	14365.7	8.20019	0.508054	16.1404	1.32727e-58	1.48056e-57
Zkscan2	587.889	-3.25302	0.201601	-16.1359	1.42615e-58	1.59004e-57
Chic1	722.668	-2.43551	0.151039	-16.125	1.70195e-58	1.89655e-57
Tmx1	1938.86	1.58667	0.0984537	16.1159	1.97265e-58	2.19705e-57
Apobr	174.952	4.79793	0.29782	16.1102	2.16406e-58	2.409e-57
Ptprt	1984.7	-4.4938	0.278992	-16.1072	2.2692e-58	2.52472e-57
Reep2	1350.51	-3.21241	0.19949	-16.1031	2.42516e-58	2.69684e-57
Megf11	300.048	-3.16577	0.196601	-16.1025	2.44901e-58	2.72195e-57
Akap12	2179.07	2.41476	0.150021	16.0962	2.7144e-58	3.01536e-57
Il1rl1	315.853	6.93812	0.431524	16.0782	3.62882e-58	4.02908e-57
Mrvi1	269.775	3.00848	0.187123	16.0775	3.66733e-58	4.06973e-57
Plin3	602.011	2.65605	0.165245	16.0734	3.9177e-58	4.34532e-57
Kif1bp	1959.61	-1.93678	0.120571	-16.0634	4.60603e-58	5.10614e-57
Zfhx2	629.552	-2.68109	0.166921	-16.0621	4.70632e-58	5.21463e-57
Tcea2	609.358	-2.08381	0.129881	-16.044	6.29865e-58	6.97534e-57
Pafah1b1	11003.1	-1.78983	0.111568	-16.0425	6.44947e-58	7.13868e-57
Adamts2	2241.79	4.42869	0.276275	16.03	7.89159e-58	8.7304e-57
Eml3	563.57	2.44258	0.152401	16.0273	8.24131e-58	9.1126e-57
Large1	2384.03	-2.21799	0.138419	-16.0237	8.72793e-58	9.64569e-57
Flt4	279.405	3.49655	0.21824	16.0216	9.02867e-58	9.97292e-57
Dennd5b	1172.96	-2.62802	0.164061	-16.0186	9.47299e-58	1.04583e-56
Epop	558.142	-3.84406	0.240071	-16.0122	1.05055e-57	1.15922e-56
Zc3h12b	475.266	-2.43644	0.152173	-16.011	1.07011e-57	1.1802e-56
Ltk	228.656	-5.16105	0.322367	-16.0099	1.09053e-57	1.20211e-56
Evc	578	2.72063	0.169981	16.0055	1.16956e-57	1.28856e-56
Oscp1	505.968	-2.41894	0.151155	-16.003	1.21764e-57	1.34084e-56
Rpn1	4526.3	1.51606	0.094757	15.9995	1.2887e-57	1.41836e-56
Diras2	4058.59	-4.56049	0.285046	-15.9991	1.29581e-57	1.42546e-56
Rpl39	1393.73	2.28357	0.142851	15.9857	1.60789e-57	1.76786e-56
Abhd6	682.289	-2.0638	0.129129	-15.9825	1.69206e-57	1.85945e-56
Rab6a	8659.6	-2.13965	0.133916	-15.9775	1.83352e-57	2.01387e-56
Scrg1	251.718	-5.12189	0.320587	-15.9766	1.86026e-57	2.04219e-56
Parvb	799.639	2.18007	0.136509	15.9701	2.06347e-57	2.26412e-56
Wipi1	1269.24	1.81496	0.113658	15.9686	2.11445e-57	2.31887e-56
Lrig3	476.573	3.86448	0.24201	15.9683	2.12658e-57	2.33098e-56
Calr	15089.3	1.77393	0.111132	15.9624	2.33488e-57	2.55799e-56
Duox1	183.547	4.7144	0.29535	15.9621	2.34715e-57	2.57012e-56
Tnfrsf12a	491.228	3.99794	0.250553	15.9565	2.56745e-57	2.80992e-56
Agap3	2713.77	-1.55398	0.0974428	-15.9476	2.96048e-57	3.23842e-56
Kif2c	201.436	6.28044	0.393891	15.9446	3.10505e-57	3.39483e-56
Grip1	363.579	-3.17758	0.199306	-15.9432	3.17511e-57	3.46965e-56
Ggta1	364.716	3.44077	0.215829	15.9421	3.23408e-57	3.5323e-56
Rabep1	2773.01	-1.66041	0.10418	-15.9379	3.45579e-57	3.77253e-56
Ifi27l2a	281.085	7.56546	0.47484	15.9326	3.76099e-57	4.10361e-56
Cul7	1442	1.71041	0.107365	15.9308	3.87442e-57	4.22523e-56
Limd1	716.835	2.36745	0.148723	15.9185	4.71465e-57	5.13892e-56
Galk1	493.166	2.16264	0.135862	15.9179	4.75757e-57	5.18307e-56
Smarcd1	1639.81	-2.3062	0.144905	-15.9153	4.96371e-57	5.4049e-56
Ccdc85c	635.375	-2.18001	0.137004	-15.912	5.23012e-57	5.6921e-56
Dusp26	436.096	-4.62176	0.290516	-15.9088	5.50359e-57	5.98669e-56
Tmem39a	886.654	3.01893	0.18978	15.9075	5.62354e-57	6.11407e-56
Igsf6	250.665	4.20904	0.264615	15.9063	5.73027e-57	6.22695e-56
Nlk	2423.7	-2.96302	0.186307	-15.9039	5.95143e-57	6.464e-56
Man2b2	1096.68	1.8484	0.116225	15.9037	5.97535e-57	6.4867e-56
Ptbp3	1562.55	2.08053	0.130911	15.8927	7.11637e-57	7.72146e-56
Cdip1	2507.16	-1.93934	0.122055	-15.8891	7.54172e-57	8.17884e-56
Sem1	1072.33	1.92738	0.121487	15.8649	1.10936e-56	1.20247e-55
3110035E14Rik	4946.03	-10.3663	0.653654	-15.859	1.2179e-56	1.31946e-55
Kif20a	322.462	3.74348	0.236097	15.8557	1.28438e-56	1.39077e-55
Adamtsl1	608.963	4.18336	0.263939	15.8497	1.41308e-56	1.52936e-55
Plau	959.851	2.53521	0.159965	15.8485	1.43885e-56	1.55647e-55
Rwdd2a	217.923	-3.67509	0.23197	-15.8429	1.57314e-56	1.70088e-55
Kcnn2	253.355	-5.5274	0.348939	-15.8406	1.63283e-56	1.76452e-55
Ugt8a	583.504	-3.81533	0.240986	-15.8322	1.86568e-56	2.01514e-55
Cenpf	394.677	5.04316	0.318629	15.8277	2.00366e-56	2.16309e-55
Adam11	1593.38	-3.44336	0.217578	-15.8259	2.06183e-56	2.22477e-55
Gpc1	3743.11	1.90527	0.1204	15.8245	2.10987e-56	2.27545e-55
Prrc1	1255.44	2.25638	0.14263	15.8199	2.26886e-56	2.4457e-55
Myc	398.969	3.27416	0.206984	15.8184	2.32292e-56	2.50271e-55
Ms4a7	205.637	6.38507	0.403717	15.8157	2.42535e-56	2.61176e-55
Rasgef1c	424.74	-4.89162	0.30931	-15.8146	2.4661e-56	2.6543e-55
Sub1	3574.93	-1.44349	0.0913821	-15.7962	3.30636e-56	3.5569e-55
Wscd2	360.428	-3.51597	0.222671	-15.79	3.6448e-56	3.91902e-55
Rpl6	4863.31	1.3682	0.0866561	15.7888	3.71294e-56	3.99029e-55
Tacc3	537.225	2.79821	0.177277	15.7844	3.98544e-56	4.28101e-55
Lig1	618.681	2.2168	0.140463	15.7821	4.13321e-56	4.43751e-55
Hectd4	3240.12	-2.10518	0.13348	-15.7715	4.88454e-56	5.24153e-55
[truncated: 7,507 more rows]

## Sheet: S4B_vs_BC
GeneName	baseMean	log2FoldChange	lfcSE	stat	pvalue	padj
Rph3a	4497.16	-3.36804	0.166121	-20.2747	2.15266e-91	3.50001e-87
Rgs8	2951.29	1.77177	0.0945741	18.7342	2.60726e-78	2.11957e-74
Chn2	1065.95	1.91029	0.121227	15.758	6.05425e-56	3.2812e-52
Grm4	949.742	2.06857	0.133183	15.5318	2.11203e-54	8.58488e-51
Neurod1	711.926	2.29728	0.149233	15.3939	1.79883e-53	5.84945e-50
Olfm3	1341.37	1.6195	0.112566	14.3871	6.23817e-47	1.69044e-43
Bmp3	475.107	-2.13407	0.149201	-14.3033	2.08619e-46	4.84563e-43
Grid2	575.628	1.93232	0.140802	13.7236	7.3303e-43	1.48979e-39
Grm1	1201.3	1.76219	0.1294	13.6181	3.12572e-42	5.64678e-39
Etv1	3126.86	1.46682	0.108074	13.5724	5.83941e-42	9.4943e-39
Mmp24	783.953	1.43613	0.106829	13.4433	3.37108e-41	4.98276e-38
Enpp2	6824.99	1.59815	0.121582	13.1447	1.82627e-39	2.47444e-36
Trpm3	837.596	1.5709	0.122635	12.8096	1.44967e-37	1.81309e-34
Grin2c	1313.9	1.52953	0.12028	12.7164	4.79433e-37	5.56792e-34
Ank1	2107.74	1.28398	0.102188	12.5649	3.29298e-36	3.56937e-33
Trim62	735.474	1.48399	0.11929	12.4402	1.58071e-35	1.6063e-32
Kndc1	3186.42	1.1174	0.090174	12.3916	2.9018e-35	2.77531e-32
Kcnd2	2951.28	1.11402	0.0902468	12.3442	5.23547e-35	4.72909e-32
Calb2	360.161	2.61166	0.212495	12.2905	1.01916e-34	8.72137e-32
Vim	475.073	2.38825	0.195219	12.2337	2.05245e-34	1.66854e-31
Gfap	4054.06	1.72138	0.144275	11.9312	8.1404e-33	6.30261e-30
Gm23935	1746.41	-1.69904	0.146789	-11.5747	5.53592e-31	3.91341e-28
Megf11	1120.99	1.59341	0.140582	11.3344	8.86405e-30	6.00503e-27
Unc13c	889.312	1.35884	0.121277	11.2044	3.88092e-29	2.524e-26
Lurap1	674.588	1.3481	0.121252	11.1182	1.02319e-28	6.39847e-26
Myt1	309.072	1.76778	0.161234	10.9641	5.6857e-28	3.42385e-25
Ppfia4	2289	1.03062	0.0943326	10.9254	8.71705e-28	5.0618e-25
Runx2	297.822	-1.6711	0.156329	-10.6896	1.1387e-26	5.97232e-24
Slit2	916.339	-1.33345	0.125868	-10.594	3.17551e-26	1.61346e-23
Kcnk10	313.506	1.75656	0.170993	10.2727	9.35637e-25	4.2257e-22
Ndst3	549.842	1.72324	0.169381	10.1737	2.59791e-24	1.14161e-21
Galnt13	1012.5	1.1469	0.114657	10.0029	1.48012e-23	6.33296e-21
Plekhd1	128.483	2.1605	0.218068	9.90745	3.86396e-23	1.61087e-20
Oas1c	167.872	2.1054	0.213205	9.87498	5.34423e-23	2.17229e-20
Syt2	2588.35	1.76587	0.179866	9.81765	9.45206e-23	3.74832e-20
Kcnc3	3754.69	1.40421	0.143624	9.77698	1.41369e-22	5.47265e-20
Cntn6	428.863	1.40001	0.14549	9.62277	6.40847e-22	2.42315e-19
Slc1a6	231.276	1.97437	0.205871	9.59034	8.7798e-22	3.24434e-19
Vat1l	923.285	1.24209	0.129789	9.57012	1.06778e-21	3.85801e-19
Msn	488.318	1.3061	0.136721	9.55302	1.25969e-21	4.45245e-19
Ucp2	298.984	1.59026	0.168294	9.44931	3.41058e-21	1.15526e-18
Atp2b3	2655.97	1.03521	0.10991	9.41874	4.56513e-21	1.51479e-18
Ptprr	449.777	1.28938	0.137712	9.36294	7.75516e-21	2.52182e-18
Tmem145	1256.54	1.02777	0.1098	9.36045	7.93977e-21	2.53123e-18
Calb1	4789.32	1.27172	0.13627	9.33231	1.03592e-20	3.23904e-18
Tmem163	304.344	1.68896	0.181589	9.30104	1.39084e-20	4.26672e-18
Shisa6	479.058	1.64235	0.177661	9.24429	2.36812e-20	7.00059e-18
Lyn	140.66	1.91942	0.210874	9.10223	8.84931e-20	2.52423e-17
Spp1	68.2391	3.53454	0.39133	9.0321	1.68402e-19	4.72077e-17
Trpc3	535.225	1.16523	0.130534	8.92667	4.39027e-19	1.17019e-16
Tmem266	244.476	1.68958	0.189735	8.90497	5.34024e-19	1.37821e-16
Gm43398	120.218	2.87726	0.324718	8.86078	7.94592e-19	2.01864e-16
Dner	2916.46	1.01276	0.116951	8.65974	4.72826e-18	1.09855e-15
6430573F11Rik	312.891	1.64441	0.193331	8.50569	1.80521e-17	4.13393e-15
Car4	1042.9	1.23401	0.145649	8.47244	2.40305e-17	5.42656e-15
Kcnj12	268.659	1.31663	0.156086	8.43525	3.30509e-17	7.26183e-15
Tcap	99.2399	-2.34946	0.280221	-8.38432	5.10195e-17	1.10604e-14
Igfbp4	1347.22	-1.29901	0.158032	-8.21992	2.03636e-16	4.24478e-14
Wnt7a	234.994	1.37902	0.168475	8.18529	2.71652e-16	5.52099e-14
Myh2	74.3487	-2.6718	0.327473	-8.15885	3.38234e-16	6.78931e-14
Rnf152	670.817	1.51009	0.185292	8.1498	3.64526e-16	7.22784e-14
Aifm3	4421.66	1.14277	0.141021	8.10358	5.33651e-16	1.03293e-13
Fap	163.474	-1.97343	0.245271	-8.04592	8.55968e-16	1.63731e-13
Spry3	281.003	1.21088	0.15069	8.03558	9.31386e-16	1.76086e-13
Grid2ip	118.079	2.32965	0.295876	7.87373	3.44216e-15	6.28833e-13
Plin2	121.429	1.78503	0.227113	7.85968	3.85121e-15	6.95742e-13
Rbp4	328.637	-1.20215	0.153241	-7.8448	4.33631e-15	7.7477e-13
G6pdx	365.588	1.17953	0.150959	7.8136	5.55789e-15	9.82237e-13
Fam13a	607.413	1.04297	0.134208	7.77132	7.76703e-15	1.342e-12
Col11a2	545.468	-1.06063	0.137605	-7.70778	1.28021e-14	2.12397e-12
Tenm1	641.085	1.27941	0.166986	7.66175	1.83412e-14	3.01221e-12
Myh1	94.2764	-3.69091	0.48185	-7.65986	1.8613e-14	3.02628e-12
Acta1	162.516	-1.96246	0.260321	-7.53861	4.75019e-14	7.57189e-12
Lyz2	154.152	2.03279	0.272988	7.44645	9.58872e-14	1.48479e-11
Lrrc10b	56.2499	-4.12997	0.561527	-7.35489	1.91089e-13	2.90366e-11
Kcng4	292.096	1.93822	0.263704	7.34998	1.9823e-13	2.98428e-11
Cacng5	171.322	1.60506	0.220792	7.26955	3.60696e-13	5.09961e-11
Thbs4	68.8476	-2.82348	0.392641	-7.191	6.43176e-13	8.8622e-11
Gm2694	130.945	1.96331	0.275125	7.13606	9.6043e-13	1.3013e-10
Aqp4	2618.71	1.20824	0.170403	7.09047	1.33655e-12	1.76675e-10
Tunar	238.49	1.4228	0.205308	6.93007	4.20646e-12	5.30178e-10
Slc4a11	114.173	1.83634	0.26521	6.9241	4.38759e-12	5.48752e-10
Kcnj2	375.893	-1.12562	0.162761	-6.91579	4.65264e-12	5.73085e-10
Hk2	72.926	2.24517	0.326345	6.87975	5.99569e-12	7.22104e-10
Dusp5	486.653	1.62762	0.237695	6.84753	7.51362e-12	8.91707e-10
Clec11a	147.769	-1.39634	0.204648	-6.82312	8.90865e-12	1.04961e-09
Oas1b	55.7277	2.42081	0.355564	6.80836	9.87173e-12	1.14646e-09
9330188P03Rik	161.916	1.52876	0.224958	6.79576	1.07745e-11	1.24243e-09
Pax6	248.687	1.33471	0.198882	6.71105	1.93229e-11	2.18174e-09
Wnt9a	422.451	-1.43964	0.215654	-6.67571	2.46033e-11	2.70287e-09
Col18a1	94.36	1.92528	0.290428	6.62911	3.37725e-11	3.58894e-09
Akain1	201.513	1.33042	0.201301	6.60912	3.86617e-11	4.08182e-09
Zfp979	28.9606	6.09274	0.926541	6.57579	4.83971e-11	5.04416e-09
Abi3bp	489.968	-1.46075	0.222662	-6.56039	5.36666e-11	5.52257e-09
Patj	331.386	1.24565	0.190478	6.5396	6.16849e-11	6.26835e-09
Pkdcc	207.802	-1.31549	0.202353	-6.50098	7.98007e-11	7.96e-09
Prkcd	164.548	1.86018	0.286537	6.49195	8.4733e-11	8.40045e-09
Kcnk3	575.579	1.04227	0.163298	6.38264	1.74064e-10	1.59893e-08
Rcor2	247.564	-1.1156	0.175821	-6.34508	2.22306e-10	2.01926e-08
Adgrd1	120.65	-1.61767	0.255543	-6.33034	2.44626e-10	2.19744e-08
Actn2	238.481	-1.38527	0.224236	-6.17771	6.50398e-10	5.42298e-08
Xirp2	42.4873	-3.01098	0.489276	-6.15395	7.55751e-10	6.11331e-08
Reln	1961.55	1.1328	0.184815	6.12936	8.82341e-10	7.10197e-08
Sla	127.074	1.37571	0.226195	6.08197	1.18714e-09	9.27963e-08
Col7a1	104.393	1.41417	0.234665	6.02633	1.67721e-09	1.26836e-07
Psg16	124.821	1.68779	0.280517	6.01669	1.78021e-09	1.32773e-07
Col12a1	234.615	-1.08945	0.182176	-5.98021	2.22857e-09	1.63217e-07
Slc9a3	73.9536	2.31179	0.388908	5.94431	2.77627e-09	2.01515e-07
Sgpp2	502.039	1.41272	0.237983	5.93621	2.91683e-09	2.10337e-07
Bcl2l15	65.0394	2.50443	0.423988	5.90684	3.48724e-09	2.44407e-07
Rxrg	83.8883	-2.41113	0.409759	-5.88425	3.99859e-09	2.73164e-07
Gm3294	254.962	1.34475	0.228515	5.88472	3.98723e-09	2.73164e-07
Ocln	189.573	1.15745	0.197591	5.85778	4.69101e-09	3.1517e-07
Islr	248.772	-1.21234	0.208173	-5.82369	5.75615e-09	3.78728e-07
Zhx2	156.902	-1.21873	0.209584	-5.81502	6.06284e-09	3.92732e-07
Fst	84.745	-2.16391	0.372428	-5.81028	6.23687e-09	4.02402e-07
Cgref1	255.561	-1.02417	0.176457	-5.80404	6.47341e-09	4.16013e-07
Col22a1	72.1863	-2.01099	0.348174	-5.77582	7.65802e-09	4.84482e-07
6430571L13Rik	140.218	1.33031	0.232998	5.70955	1.13277e-08	7.00293e-07
Car8	688.879	2.13688	0.377035	5.66759	1.44821e-08	8.85206e-07
Pappa2	45.8007	-2.49921	0.443681	-5.63291	1.77191e-08	1.06702e-06
Slc13a5	316.026	-1.01671	0.182666	-5.56593	2.60755e-08	1.53055e-06
Slc29a4	153.087	1.83223	0.329254	5.56478	2.6248e-08	1.53513e-06
Amd-ps4	94.8005	-1.48238	0.266527	-5.56186	2.66909e-08	1.54437e-06
Kctd8	174.371	1.10747	0.199239	5.55853	2.72049e-08	1.56853e-06
Pde1c	280.361	1.60173	0.290159	5.52016	3.38694e-08	1.8989e-06
Scd3	249.974	1.03995	0.188935	5.50428	3.70678e-08	2.02924e-06
Cilp2	37.5457	-2.60752	0.475322	-5.4858	4.11602e-08	2.24572e-06
Plk5	393.339	1.01468	0.185777	5.46178	4.71391e-08	2.56333e-06
Pmepa1	1319.09	-1.07106	0.196164	-5.46002	4.76088e-08	2.58024e-06
Alpl	98.5988	-1.50142	0.277288	-5.41466	6.14048e-08	3.28415e-06
Lpl	573.997	-1.08038	0.19968	-5.41056	6.28287e-08	3.34929e-06
Galnt15	69.7375	2.20736	0.40803	5.4098	6.30944e-08	3.35185e-06
A2m	51.2459	1.78009	0.330693	5.38291	7.3293e-08	3.79513e-06
Prlr	68.6517	2.76312	0.513609	5.37981	7.45631e-08	3.82436e-06
Mvp	140.508	1.24968	0.234613	5.32654	1.001e-07	4.96197e-06
Pkib	224.198	1.21204	0.228404	5.30657	1.1171e-07	5.47075e-06
Zfpm2	504.705	1.08997	0.205593	5.3016	1.1479e-07	5.60474e-06
Gm45869	226.389	1.03374	0.195341	5.29199	1.20995e-07	5.87243e-06
Gjd2	173.104	1.19987	0.22757	5.27254	1.34547e-07	6.45312e-06
Adamts1	277.637	1.13506	0.216221	5.24954	1.52481e-07	7.18235e-06
Cox6a2	84.2956	-1.7021	0.325168	-5.23452	1.65416e-07	7.74715e-06
Shisa8	69.7581	1.80258	0.345238	5.22127	1.77705e-07	8.18498e-06
Smoc2	202.616	-1.07889	0.207451	-5.20069	1.98547e-07	9.04249e-06
1110065P20Rik	186.865	-1.08101	0.208529	-5.18398	2.17204e-07	9.75557e-06
Ctsk	130.97	-1.48496	0.287707	-5.16138	2.45136e-07	1.08601e-05
Cpxm2	86.5483	-1.5516	0.302527	-5.12879	2.91616e-07	1.26437e-05
Lrrc3b	179.546	1.02168	0.199428	5.12308	3.00589e-07	1.29981e-05
Myom3	69.8783	-1.53398	0.299657	-5.1191	3.0699e-07	1.32082e-05
Gm5454	123.138	1.14807	0.2252	5.09801	3.4324e-07	1.45332e-05
Ndp	150.975	1.02332	0.201541	5.0775	3.82426e-07	1.60411e-05
Slc22a3	42.0439	-1.92293	0.379617	-5.06546	4.07413e-07	1.6985e-05
Postn	56.5811	-1.96184	0.388716	-5.04698	4.48851e-07	1.83826e-05
Gcnt1	39.8852	1.91918	0.380782	5.04011	4.65269e-07	1.8912e-05
Fndc1	267.893	-1.36128	0.270517	-5.03215	4.85019e-07	1.95196e-05
Xdh	71.9569	1.8335	0.365292	5.01928	5.18654e-07	2.07194e-05
Fcrls	85.4881	-1.44337	0.287677	-5.01733	5.23943e-07	2.08794e-05
Ptgis	142.491	-1.53915	0.307932	-4.99836	5.78207e-07	2.27079e-05
Acer2	180.365	1.09327	0.221122	4.9442	7.64555e-07	2.89091e-05
Ptchd1	152.28	1.05898	0.214387	4.9396	7.82826e-07	2.94629e-05
Mylk	188.794	-1.01223	0.205773	-4.91915	8.69209e-07	3.24139e-05
AU020206	64.5408	1.43703	0.292686	4.90979	9.11725e-07	3.3636e-05
Bok	452.661	-1.0604	0.216488	-4.89818	9.67261e-07	3.52617e-05
Pgam2	103.06	-1.2043	0.245963	-4.89628	9.76669e-07	3.5525e-05
Gm44832	17.8302	3.30535	0.677376	4.87963	1.06284e-06	3.84016e-05
Serpinf1	147.544	-1.33652	0.276061	-4.84139	1.28936e-06	4.51805e-05
Podn	148.049	-1.09222	0.227055	-4.81038	1.50646e-06	5.16743e-05
Ubap1l	135.968	1.05339	0.219582	4.79726	1.60852e-06	5.49433e-05
Lipg	128.292	-1.19728	0.25205	-4.75017	2.03241e-06	6.73014e-05
Hck	30.1521	2.17597	0.460589	4.72432	2.30889e-06	7.47813e-05
Dpf3	142.951	1.69547	0.360814	4.69901	2.61423e-06	8.30172e-05
Strip2	649.528	1.05176	0.223817	4.69922	2.61163e-06	8.30172e-05
Slc35d3	43.0718	-2.90491	0.620181	-4.68396	2.8138e-06	8.77326e-05
Gpx3	92.2913	-1.59108	0.34065	-4.67072	3.00153e-06	9.31332e-05
Fam198b	304.943	-1.35401	0.290261	-4.66482	3.08881e-06	9.56589e-05
Col1a2	256.387	-1.40559	0.30193	-4.65537	3.23395e-06	9.99634e-05
5330437M03Rik	39.4177	1.85841	0.402625	4.61573	3.91715e-06	0.000119491
Gm10076	193.181	-1.11068	0.241027	-4.60809	4.06387e-06	0.000123504
Col1a1	129.188	-1.37317	0.298908	-4.59397	4.34898e-06	0.000131431
Gm48700	47.1765	1.69098	0.368525	4.58849	4.46457e-06	0.000134674
5830444B04Rik	75.5833	1.40841	0.307219	4.58437	4.55357e-06	0.000136347
Stk26	142.381	-1.07697	0.237588	-4.53292	5.81737e-06	0.000167703
Wnt10b	30.7577	-2.16249	0.477894	-4.52505	6.03814e-06	0.000173452
Gm10118	124.995	1.06278	0.235001	4.52244	6.11317e-06	0.000175298
Mgst1	60.7614	1.73689	0.38474	4.51446	6.34786e-06	0.00018107
Xkr7	64.3378	1.48011	0.328563	4.50478	6.64404e-06	0.000187706
Tmem255a	338.162	1.09321	0.243049	4.49791	6.86262e-06	0.000193044
Mfap1a	249.438	2.2389	0.503361	4.44789	8.67163e-06	0.000236961
Padi2	156.983	-1.06461	0.239984	-4.43615	9.15804e-06	0.000248582
Triobp	118.677	1.03449	0.233608	4.42831	9.4973e-06	0.00025681
Exph5	558.727	1.71199	0.387387	4.41934	9.9004e-06	0.00026432
Fam26e	117.848	-1.07466	0.243969	-4.4049	1.05835e-05	0.000281171
Tspan4	148.309	1.08142	0.246339	4.38996	1.13371e-05	0.000299723
Ighm	242.346	-1.07987	0.246355	-4.38341	1.16835e-05	0.000306631
Slc26a10	85.1112	-1.21642	0.277973	-4.37603	1.20861e-05	0.000314917
Anxa3	101.288	1.01638	0.23381	4.34703	1.37991e-05	0.00035388
Tpcn2	78.2213	1.58442	0.364848	4.34267	1.40759e-05	0.000360348
Myoc	51.9782	-1.98636	0.457947	-4.33754	1.44087e-05	0.000366621
Il12a	88.5358	-2.03762	0.47153	-4.3213	1.5511e-05	0.000389486
Gm44559	101.522	1.18309	0.276666	4.27622	1.90092e-05	0.000467581
Gm14066	118.782	-1.0216	0.23989	-4.2586	2.05707e-05	0.000499192
Inhba	476.813	-1.01488	0.238478	-4.25567	2.08426e-05	0.000505038
H2-Q6	17.0729	4.06294	0.956655	4.24703	2.16621e-05	0.000520372
Sh3rf2	51.376	-2.17106	0.511519	-4.24433	2.19247e-05	0.000524997
Asb11	108.875	-1.24746	0.294173	-4.24057	2.22951e-05	0.000533082
Ano2	17.1366	-2.77615	0.65626	-4.23026	2.33418e-05	0.000556473
Mir670hg	70.6389	1.20286	0.284625	4.22612	2.37759e-05	0.000564339
Gmnc	25.2905	2.27738	0.539032	4.22494	2.39002e-05	0.000564816
Hes3	27.3983	2.20097	0.521725	4.21865	2.45772e-05	0.000578294
H2-D1	387.877	2.0148	0.478453	4.21108	2.54157e-05	0.000595437
A330049N07Rik	24.132	2.10527	0.501329	4.19937	2.67655e-05	0.000623713
Tmem40	53.2075	-1.56107	0.371752	-4.19923	2.67825e-05	0.000623713
Metrn	82.898	1.32606	0.315807	4.19896	2.68144e-05	0.000623713
Irf7	58.3246	1.84277	0.439101	4.19669	2.70844e-05	0.000629093
C730002L08Rik	388.596	-1.04612	0.249328	-4.19578	2.7193e-05	0.000630714
Ifi44	46.1601	1.85107	0.44196	4.18832	2.81024e-05	0.000647192
Mfap4	38.3515	-1.85737	0.445654	-4.16775	3.07626e-05	0.000699538
Glipr2	36.3944	1.73568	0.417844	4.15389	3.26868e-05	0.000735802
Gpr63	117.813	1.02627	0.247076	4.15366	3.27194e-05	0.000735802
Mpl	28.3995	-2.50203	0.606381	-4.12616	3.68863e-05	0.000817077
Gm14033	38.5171	2.36404	0.575465	4.10806	3.99002e-05	0.000869622
Oasl2	102.393	1.87436	0.457272	4.09902	4.14905e-05	0.000898262
Gm15816	38.9954	1.58421	0.387349	4.08988	4.31593e-05	0.000930672
Gm42504	16.6783	2.4137	0.590696	4.0862	4.38499e-05	0.000944311
Cd300a	30.766	2.24144	0.549501	4.07904	4.52212e-05	0.000969989
Plce1	144.025	1.02365	0.25483	4.01699	5.8947e-05	0.00123827
Fzd2	178.734	-1.14865	0.287413	-3.99652	6.428e-05	0.00133137
Pcp2	24.1683	3.61829	0.905631	3.99532	6.46062e-05	0.00133465
Mmp2	48.8921	-1.3251	0.33237	-3.98682	6.69635e-05	0.00137643
Cd4	56.1558	-2.3809	0.59993	-3.96862	7.22888e-05	0.00147102
Gm24966	66.5589	1.29284	0.326845	3.95551	7.63708e-05	0.00154827
Gipr	74.6272	1.23911	0.31649	3.91516	9.0343e-05	0.0017979
Gm38104	53.0733	1.41036	0.360265	3.91479	9.04814e-05	0.00179846
Gm15710	78.4453	-1.03508	0.26628	-3.88717	0.000101418	0.00197008
Asb2	58.9893	-1.57057	0.404478	-3.88295	0.000103195	0.00200221
Ibsp	19.5623	-4.99566	1.28673	-3.88244	0.000103415	0.00200407
Ankrd53	36.9851	1.56684	0.405567	3.86334	0.000111849	0.00213948
Gm42772	31.5762	1.66365	0.432596	3.84574	0.000120187	0.00228019
Abca6	58.3335	-1.20967	0.315697	-3.83173	0.000127248	0.00238629
Trim67	197.67	1.20606	0.316285	3.81321	0.000137171	0.00253338
Obscn	123.552	-2.72151	0.714432	-3.80934	0.000139338	0.00256277
Ggt1	51.8717	-1.34894	0.354245	-3.80793	0.000140136	0.00256585
Sptssb	94.8144	1.13212	0.297779	3.80187	0.000143606	0.00262053
Dapk2	68.9036	-1.3669	0.359695	-3.80017	0.000144595	0.00263267
Lefty1	16.3708	-3.46699	0.917376	-3.77924	0.000157307	0.00282926
Ptprv	38.8475	-2.31957	0.614889	-3.77234	0.000161724	0.00289589
Gm37181	63.9337	1.26263	0.335059	3.76838	0.00016431	0.00293214
Enpp1	68.3707	1.2423	0.331571	3.74671	0.000179167	0.00314248
Endog	77.2344	-1.01645	0.272733	-3.72689	0.000193856	0.00336023
Cd84	26.9288	1.64055	0.440684	3.72273	0.000197077	0.00340518
St18	356.994	1.89733	0.510788	3.71452	0.000203587	0.00350278
Gm11592	43.5294	1.33673	0.360555	3.70741	0.000209387	0.00357608
Nlrc5	23.2693	2.53984	0.690031	3.68077	0.000232534	0.0039098
2410022M11Rik	78.759	-1.00411	0.273379	-3.67296	0.00023976	0.00401518
Omd	26.0538	-2.16322	0.589936	-3.66688	0.000245532	0.00409026
Myo1f	47.3767	1.27756	0.348497	3.66591	0.000246462	0.00410157
Mafa	29.1248	-1.70703	0.465881	-3.66409	0.000248217	0.00412655
Rerg	84.71	-1.22391	0.334279	-3.66133	0.000250905	0.00415424
Met	193.995	-1.19974	0.328059	-3.65708	0.000255102	0.00421514
AC154509.1	26.3249	-1.88509	0.516851	-3.64726	0.000265047	0.00435733
Epyc	27.0196	-1.98639	0.547534	-3.62789	0.000285744	0.00462279
Tnfrsf12a	94.4959	1.11084	0.30683	3.62036	0.00029419	0.00473588
Slc22a6	101.582	-1.33313	0.369997	-3.6031	0.00031445	0.00502718
Cenpm	44.9691	-1.31404	0.365052	-3.59961	0.000318698	0.00508011
Slc38a4	29.5331	-1.62256	0.451444	-3.59415	0.000325456	0.00517768
Prtn3	18.2894	-2.27481	0.636063	-3.5764	0.00034836	0.0054619
Chp2	37.9392	-1.42453	0.401541	-3.54766	0.000388663	0.00598983
Fxyd2	20.5871	-1.9133	0.540306	-3.54115	0.000398386	0.00610496
Gm17875	27.8237	1.86586	0.527697	3.53586	0.000406443	0.00620503
Slc6a13	156.883	-1.15805	0.327699	-3.53387	0.000409518	0.0062461
Gm44167	30.427	1.59058	0.451678	3.5215	0.000429114	0.00650108
Abca4	76.6503	-1.06176	0.301596	-3.52047	0.000430779	0.00651538
Wnt3	54.7768	1.29127	0.36698	3.51864	0.000433768	0.0065545
Cacng6	19.867	-2.08341	0.592478	-3.51643	0.000437392	0.00658477
Fmo1	148.125	-1.16904	0.334467	-3.49524	0.000473643	0.00699451
Prss16	49.3754	-1.54314	0.442871	-3.48439	0.000493251	0.00722502
Emilin2	40.6237	1.33821	0.38556	3.47083	0.000518858	0.00753897
Gm17501	59.9504	-1.08164	0.311935	-3.46752	0.000525287	0.00761198
Bves	47.9841	-1.27504	0.371177	-3.43512	0.000592296	0.00841795
Lpo	19.3481	2.72214	0.793235	3.4317	0.000599811	0.00848809
Fmod	301.59	-2.15815	0.628789	-3.43224	0.000598618	0.00848809
Ptgds	9313.02	-1.33858	0.391594	-3.41829	0.000630154	0.00880212
H2-Q4	34.8531	1.6442	0.481454	3.41508	0.000637642	0.00889144
Itga11	54.6618	-1.31697	0.391961	-3.35994	0.000779602	0.0104068
Rab11fip1	53.6708	1.13436	0.339583	3.34045	0.000836415	0.0110242
Ifi27l2a	15.2241	3.19215	0.959061	3.32841	0.000873417	0.0114894
Gm14018	27.0067	2.04637	0.615707	3.32361	0.000888604	0.0116601
Gm17281	37.4827	1.21739	0.366727	3.3196	0.00090148	0.0117918
Mst1r	46.4624	-1.55136	0.467934	-3.31534	0.000915321	0.0119344
Sfrp2	24.08	-1.75002	0.52918	-3.30704	0.000942861	0.0122054
Ankrd37	62.6252	1.05596	0.319758	3.30236	0.000958742	0.0123912
Angptl7	18.2672	-1.90445	0.576935	-3.30097	0.000963507	0.0124331
Col6a3	76.1908	-1.04384	0.316281	-3.30034	0.000965662	0.012451
Sp7	15.8532	-2.00414	0.607519	-3.29889	0.000970665	0.0125056
3632454L22Rik	50.9429	1.35395	0.413182	3.27688	0.00104963	0.0133745
Gbp4	239.89	2.66479	0.815664	3.26703	0.00108684	0.0137303
Cd38	52.9272	1.09947	0.338433	3.24872	0.00115926	0.0144676
Hfe2	51.2001	-1.91784	0.591699	-3.24124	0.0011901	0.0147483
Ly75	38.1775	1.31056	0.40653	3.22378	0.00126511	0.0155124
Scarf2	56.6562	-1.30967	0.407381	-3.21487	0.00130505	0.0158467
Gxylt2	47.7605	-1.12175	0.352416	-3.18304	0.00145739	0.0174105
Col6a5	126.468	-1.08078	0.340616	-3.17301	0.0015087	0.0179575
Gm29017	42.9178	1.26323	0.401857	3.14348	0.00166954	0.0194967
Gm16342	19.0578	1.99284	0.636845	3.12925	0.00175255	0.020209
Crispld2	34.1139	-1.44887	0.464556	-3.11882	0.00181579	0.0208296
Esr1	41.8026	-1.16213	0.37319	-3.11404	0.00184544	0.0210718
D930036K23Rik	48.4602	1.04017	0.334655	3.10817	0.00188252	0.0213444
Scn7a	48.6563	-1.03081	0.332819	-3.09721	0.00195349	0.0219957
Gm3788	43.4654	-1.22838	0.397742	-3.08838	0.00201251	0.0225821
Arhgap6	112.727	-1.11794	0.362474	-3.0842	0.00204103	0.0228547
Gm44830	29.901	1.48135	0.482378	3.07092	0.00213399	0.0236191
Gm26803	32.3255	1.29789	0.422632	3.07097	0.00213367	0.0236191
Gm45629	59.4565	1.02285	0.333695	3.06524	0.00217498	0.0240075
Aspn	48.432	-1.03613	0.339521	-3.05174	0.00227516	0.0249271
Lst1	22.5116	-1.58235	0.518919	-3.04933	0.00229355	0.025061
Dnah8	25.7237	-1.39936	0.459699	-3.04408	0.00233393	0.0254169
Gm42769	47.7893	1.09906	0.361885	3.03703	0.0023892	0.0259492
AC157566.2	30.4278	1.29119	0.425515	3.03441	0.00241006	0.0261061
Ifi30	49.7524	1.04882	0.346877	3.0236	0.00249783	0.0268068
Fign	45.1998	-1.04106	0.344345	-3.02332	0.0025002	0.0268145
Gbp2b	59.7728	1.46888	0.486975	3.01635	0.00255842	0.0272948
Ogn	167.43	-1.73875	0.582298	-2.98602	0.00282637	0.0292701
Crybb3	34.2729	-1.26657	0.424603	-2.98295	0.00285482	0.029537
Col13a1	23.4306	-1.58419	0.533153	-2.97136	0.00296481	0.0303807
Kctd14	28.1743	-1.3912	0.468573	-2.96901	0.00298758	0.0305312
Cd200r1	28.3255	1.29436	0.440399	2.93906	0.00329211	0.0330261
Gm3257	14.8823	2.01843	0.688319	2.93241	0.00336347	0.033509
Gm33320	26.525	1.29788	0.442676	2.93188	0.00336912	0.0335447
Gm4353	28.381	1.60886	0.550072	2.92481	0.00344662	0.0341907
Renbp	60.7952	1.15072	0.39375	2.92246	0.00347279	0.0344083
F2rl2	25.4805	-1.56194	0.537446	-2.90623	0.00365814	0.0356581
Cybb	14.1357	1.92006	0.66109	2.90438	0.00367983	0.0358052
Rbl1	65.4872	1.01774	0.353613	2.87811	0.00400068	0.038308
Klk8	28.6639	-1.65234	0.57461	-2.87558	0.00403282	0.0384543
Sycp1	51.6694	1.32062	0.459316	2.87519	0.00403783	0.0384543
Igsf6	42.4893	1.13448	0.394596	2.87505	0.00403961	0.0384543
Nts	28.4539	-1.7588	0.613238	-2.86806	0.00413003	0.0390635
Gm37953	34.3113	1.35356	0.472015	2.86762	0.00413566	0.039094
Hba-a1	737.497	-1.0345	0.362155	-2.85652	0.00428318	0.0401154
Gas2l3	49.4704	1.0362	0.36303	2.85431	0.00431309	0.040349
Mcm3	55.8363	1.01123	0.355149	2.84733	0.00440882	0.0411498
Grb7	67.4892	1.12291	0.396368	2.833	0.00461135	0.042697
Colq	30.7582	-1.28021	0.45247	-2.82939	0.00466366	0.0430832
Stk32a	60.1064	-1.00231	0.354664	-2.82609	0.00471204	0.0434068
[truncated: 5 more rows]

## Sheet: S4B_vs_S2B
GeneName	baseMean	log2FoldChange	lfcSE	stat	pvalue	padj
[truncated: 10,396 more rows]

[truncated: 10 more sheets: S2B_vs_B2B, S4B_vs_B6B, S2S_vs_SC, S4S_vs_SC, S4S_vs_S2S, B2S_vs_SC, B6S_vs_SC, B6S_vs_B2S, B2S_vs_S2S, B6S_vs_S4S]
