# Supplementary material for: Systematic analysis of brain and skull ischemic injury expression profiles reveals associations of the tumor immune microenvironment and cell death with ischemic stroke
Source: Front Immunol. 2022 Dec 20;13:1082546. doi: 10.3389/fimmu.2022.1082546 (PMC9809284; doi:10.3389/fimmu.2022.1082546)
Supplement: Supplementary Table 2 — GO biological process enrichment for up- and down-regulated genes. [file Table_2.xlsx]

## Sheet: B2B_vs_BC-go_down
ID	Description	GeneRatio	BgRatio	pvalue	p.adjust	qvalue	geneID	Count
GO:0099601	regulation of neurotransmitter receptor activity	7/193	59/15699	7.5645e-06	0.00685215	0.00647764	Cacng3/Homer1/Arc/Cnih3/Nptxr/Nptx2/Rph3a	7
GO:0050804	modulation of chemical synaptic transmission	19/193	498/15699	1.26594e-05	0.00685215	0.00647764	Cacng3/Stxbp5l/Homer1/Cckbr/Adcy8/Egr1/Arc/Htr2a/Itpka/Adcyap1/Nrn1/Nog/Vgf/Bdnf/Npas4/Erbb4/Nptxr/Nptx2/Car7	19
GO:0099177	regulation of trans-synaptic signaling	19/193	499/15699	1.30201e-05	0.00685215	0.00647764	Cacng3/Stxbp5l/Homer1/Cckbr/Adcy8/Egr1/Arc/Htr2a/Itpka/Adcyap1/Nrn1/Nog/Vgf/Bdnf/Npas4/Erbb4/Nptxr/Nptx2/Car7	19
GO:0007416	synapse assembly	11/193	180/15699	1.41367e-05	0.00685215	0.00647764	Lgi2/Colq/Syndig1/Cbln2/Slitrk1/Lrfn5/Lingo2/Bdnf/Npas4/Erbb4/Nptxr	11
GO:0007613	memory	10/193	150/15699	1.64715e-05	0.00685215	0.00647764	Igf2/Adcy8/Egr1/Arc/Cck/Htr2a/Nog/Bdnf/Npas4/Brinp1	10
GO:0007517	muscle organ development	13/193	290/15699	6.29535e-05	0.0218239	0.0206311	Mybpc3/Homer1/Acta1/Igf2/Egr1/Nog/Tnnc1/Bdnf/Xirp2/Hdac9/Nphs1/Tcap/Nr4a1	13
GO:0050808	synapse organization	17/193	473/15699	7.73515e-05	0.0229844	0.0217282	Lgi2/Colq/Syndig1/Cbln2/Slitrk1/Lrfn5/Homer1/Arc/Lingo2/Itpka/Cdkl5/Bcan/Bdnf/Npas4/Erbb4/Nptxr/Rph3a	17
GO:0032228	regulation of synaptic transmission, GABAergic	5/193	39/15699	0.000109323	0.0284239	0.0268704	Cckbr/Bdnf/Npas4/Erbb4/Car7	5
GO:0010469	regulation of signaling receptor activity	8/193	121/15699	0.000124162	0.0286953	0.0271269	Cacng3/Homer1/Arc/Nog/Cnih3/Nptxr/Nptx2/Rph3a	8
GO:0001662	behavioral fear response	5/193	47/15699	0.000268996	0.0485729	0.0459181	Cckbr/Cck/Adcyap1/Bdnf/Brinp1	5
GO:0002209	behavioral defense response	5/193	48/15699	0.000297308	0.0485729	0.0459181	Cckbr/Cck/Adcyap1/Bdnf/Brinp1	5
GO:0050807	regulation of synapse organization	11/193	253/15699	0.000301649	0.0485729	0.0459181	Colq/Syndig1/Cbln2/Slitrk1/Lrfn5/Homer1/Arc/Lingo2/Itpka/Cdkl5/Bdnf	11
GO:0070444	oligodendrocyte progenitor proliferation	3/193	12/15699	0.000370864	0.0485729	0.0459181	Emx1/Adcyap1/Nog	3
GO:0070445	regulation of oligodendrocyte progenitor proliferation	3/193	12/15699	0.000370864	0.0485729	0.0459181	Emx1/Adcyap1/Nog	3
GO:0050803	regulation of synapse structure or activity	11/193	260/15699	0.000380423	0.0485729	0.0459181	Colq/Syndig1/Cbln2/Slitrk1/Lrfn5/Homer1/Arc/Lingo2/Itpka/Cdkl5/Bdnf	11
GO:0042596	fear response	5/193	52/15699	0.000433701	0.0485729	0.0459181	Cckbr/Cck/Adcyap1/Bdnf/Brinp1	5
GO:0060537	muscle tissue development	14/193	400/15699	0.000437763	0.0485729	0.0459181	Mybpc3/Homer1/Acta1/Igf2/Egr1/Nog/Tnnc1/Bdnf/Xirp2/Hdac9/Erbb4/Nphs1/Tcap/Nr4a1	14
GO:0014902	myotube differentiation	7/193	111/15699	0.000440232	0.0485729	0.0459181	Homer1/Acta1/Neu2/Bdnf/Hdac9/Nphs1/Barx2	7
GO:0099633	protein localization to postsynaptic specialization membrane	4/193	30/15699	0.000472433	0.0485729	0.0459181	Cacng3/Cnih3/Nptxr/Nptx2	4
GO:0099645	neurotransmitter receptor localization to postsynaptic specialization membrane	4/193	30/15699	0.000472433	0.0485729	0.0459181	Cacng3/Cnih3/Nptxr/Nptx2	4
GO:0051963	regulation of synapse assembly	7/193	113/15699	0.0004904	0.0485729	0.0459181	Colq/Syndig1/Cbln2/Slitrk1/Lrfn5/Lingo2/Bdnf	7

## Sheet: B2B_vs_BC-go_up
ID	Description	GeneRatio	BgRatio	pvalue	p.adjust	qvalue	geneID	Count
GO:0009617	response to bacterium	190/1512	480/15699	1.79585e-71	9.65627e-68	6.37809e-68	Abca1/Fabp4/C3/Hp/Enpp1/H2-K1/Lcn2/Rnf213/Irgm1/Irgm2/Tgfb1/Cnr2/Cflar/Colec12/Cxcl11/Cxcl10/Cxcl16/Pygl/Cxcl1/Cxcl5/Ptger4/Tnfrsf1b/Tnfrsf1a/Lrg1/Cyba/Slfn2/Slfn4/Zfp36/Tgtp1/Mmrn2/Gsdmd/Cd180/Ly86/Ly6a/Ly96/Cd274/Cd24a/Slc11a1/Lyz2/Pglyrp1/Litaf/Gas2l3/Havcr2/Mavs/Rarres2/Emilin1/Emilin2/Isg15/Pmp22/Serpina3n/Mndal/Eif2ak2/Ifi44/Acod1/Fcgr2b/Ifit1/Ifit3/Gbp2b/Mrc1/Gbp10/Igtp/Ccl12/Arid5a/Il1a/I…	190
GO:0002252	immune effector process	183/1512	476/15699	2.21829e-66	5.96388e-63	3.93922e-63	Csf2rb2/Lat2/C3/H2-D1/Enpp1/H2-K1/Lcp1/H2-Q6/H2-Q7/H2-Q4/Csf2rb/Apbb1ip/Tgfb1/Ptx3/Stat5a/Stx11/Dock11/Ctsc/Ctsh/Dock2/Cxcl1/Cxcl5/Ptger4/Tnfrsf1b/Gata2/Cd180/Cd24a/Slc11a1/Cd1d1/Ulbp1/Cd59a/Pglyrp1/Milr1/Havcr2/Mavs/H2-Ab1/Il21r/Mfng/Gpr183/Vav1/Il1r1/Il4ra/Il6ra/Ifi35/Fcgr2b/Prdx1/Foxf1/Clcf1/Dysf/Rac2/Gimap5/Arid5a/Il33/Il1b/Il7r/Prkcd/Relb/Ceacam1/Irf1/Irf7/Irf8/Inpp5d/Ncf1/Ripk3/Itgam/Itgal/…	183
GO:0002443	leukocyte mediated immunity	135/1512	325/15699	1.57052e-53	2.81489e-50	1.85927e-50	Csf2rb2/Lat2/C3/H2-D1/Enpp1/H2-K1/H2-Q6/H2-Q7/H2-Q4/Csf2rb/Tgfb1/Stat5a/Stx11/Ctsc/Ctsh/Cxcl1/Cxcl5/Tnfrsf1b/Gata2/Cd24a/Slc11a1/Cd1d1/Ulbp1/Milr1/Havcr2/Mavs/H2-Ab1/Il21r/Vav1/Il1r1/Il4ra/Fcgr2b/Prdx1/Foxf1/Clcf1/Rac2/Gimap5/Arid5a/Il1b/Il7r/Prkcd/Ceacam1/Irf7/Inpp5d/Ncf1/Ripk3/Itgam/Itgb2/Fcgr1/Fcgr3/B2m/C4b/Btk/Cfh/Cfi/Rab27a/Tcirg1/Fas/Fes/Fgr/Trem2/Trem1/Hfe/Jak3/Il6/Il18rap/Icam1/Lyn/Exo1/P…	135
GO:0002250	adaptive immune response	134/1512	345/15699	4.73151e-49	6.36033e-46	4.20108e-46	Csf2rb2/Lat2/C3/Rnf125/H2-D1/Enpp1/H2-K1/H2-Q6/H2-Q7/H2-Q4/Csf2rb/Tgfb1/Stx11/Ctsc/Ctsh/Tnfrsf1b/Pdcd1/Cd274/Cd24a/Slc11a1/Cd1d1/Havcr2/H2-Ab1/Orai1/Il21r/Serpina3g/Gpr183/Il1r1/Il4ra/Il6ra/Fcgr2b/Clcf1/Gimap5/Arid5a/Il33/Il1b/Il7r/Prkd2/C3ar1/Prkcd/Adgre1/Relb/Unc93b1/Mcoln2/Irf1/Irf7/Inpp5d/Ripk3/Fcgr1/Fcgr3/Samsn1/B2m/Ada/C4b/Btk/Cfh/Cfi/Rab27a/Tcirg1/Zc3h12a/Fas/Trem2/Trem1/Hfe/Hlx/Jak3/Il6/N…	134
GO:0050778	positive regulation of immune response	148/1512	415/15699	1.0508e-48	1.13003e-45	7.464e-46	Lat2/C3/H2-D1/H2-K1/Lcp2/H2-Q6/H2-Q7/H2-Q4/Irgm1/Tgfb1/Stat5a/Lpxn/Mmp12/Gata2/Cd274/Cd24a/Slc11a1/Cd1d1/Zbp1/Ulbp1/Cd59a/Trim56/Havcr2/Mavs/Cmklr1/H2-Ab1/Mndal/Vav3/Vav1/Il1r1/Il4ra/Ifi35/Acod1/Mmp2/Clcf1/Igtp/Gimap5/Arid5a/Il33/Il1b/Prkd2/C3ar1/Prkch/Ikbke/Adam8/Irf1/Irf7/Itgam/Itgb2/A2m/Fcgr1/Fcgr3/B2m/Elf1/Ada/C4b/Nfam1/Btk/Cfh/Cfi/Zc3h12a/Rab29/Fgr/Fyb/Trem2/Hlx/Ifi209/Ifi207/Ifi204/Ifi203/I…	148
GO:0032103	positive regulation of response to external stimulus	135/1512	370/15699	9.84397e-46	8.82184e-43	5.82694e-43	Fabp4/C3/F7/Nupr1/Irgm1/Tgfb1/Lgmn/Stat5a/Cxcl10/Csf1/Ctsc/Ctss/Cxcr2/Cxcr4/Cxcl1/Ptger4/Tnfrsf1a/Cyba/Pik3cg/Mmp12/Zc3hav1/Mmrn2/Cd180/Ly86/Ly96/Cd24a/Zbp1/Ulbp1/Trim56/Havcr2/Mavs/Thbs1/Rarres2/Cmklr1/Emilin1/Emilin2/Ninj1/Mndal/Vav1/Hspb1/Ifi35/Acod1/Mmp2/Mmp8/Dysf/Rac2/Igtp/Gimap5/Il33/Il1b/Prkd2/C3ar1/Ikbke/Smoc2/Adam8/Irf7/Ripk1/Fcgr1/Fcgr3/Oasl1/Fn1/Trem2/Trem1/Grn/Ifi209/Ifi207/Ifi204/Ifi…	135
GO:0001819	positive regulation of cytokine production	140/1512	402/15699	1.14035e-44	8.75949e-42	5.78576e-42	C3/Tgfb1/Stat5a/Tmem106a/S100a13/Ptger4/Tnfrsf1a/Cyba/Mmp12/Zc3hav1/Gsdmd/Ly96/Cd274/Slc11a1/Cd1d1/Runx1/Ulbp1/Trim56/Sulf1/Clec7a/Havcr2/Mavs/Thbs1/Isg15/Mndal/Il1r1/Hspb1/Eif2ak2/Il4ra/Il6ra/Mmp8/Ifih1/Gimap5/Arid5a/Il33/Il1a/Il1b/Prkd2/C3ar1/Ccdc88b/Naip5/Unc93b1/Mcoln2/Akap12/Adam8/Irf1/Irf7/Irf8/Irf5/Ripk1/Fcgr3/B2m/Cyp1b1/Nfam1/Chil1/Chil3/Oas1a/Rab7b/Fgr/Trem2/Ifi207/Ifi204/Ifi211/Il6/Aif1…	140
GO:0042742	defense response to bacterium	87/1512	173/15699	8.07903e-43	5.26835e-40	3.47981e-40	Hp/H2-K1/Lcn2/Rnf213/Irgm1/Irgm2/Colec12/Cxcl5/Tnfrsf1a/Cyba/Mmrn2/Gsdmd/Slc11a1/Lyz2/Pglyrp1/Havcr2/Mavs/Rarres2/Emilin1/Emilin2/Isg15/Gbp2b/Gbp10/Igtp/Il7r/Prkcd/Epha2/Naip2/Naip5/Naip6/Irf8/Ncf1/Fcgr1/B2m/Adm/Oas1a/Fgr/Trem2/Trem1/Grn/Hck/Nos2/Lbp/Lpo/Tirap/Aqp1/Serpine1/Syk/Tnf/Shc1/Oas2/Oas3/Wfdc17/Slamf8/Slamf9/Bcl3/Mpeg1/Clec4d/Cebpb/Tnfaip8/Adam17/Fcer1g/Myd88/Hmgb2/C5ar1/Myo1f/Adamts5/Gb…	87
GO:0002460	adaptive immune response based on somatic recombination of immune receptors built from immunoglobulin superfamily domains	109/1512	265/15699	8.81814e-43	5.26835e-40	3.47981e-40	Csf2rb2/C3/H2-D1/Enpp1/H2-K1/H2-Q6/H2-Q7/H2-Q4/Csf2rb/Tgfb1/Stx11/Ctsc/Ctsh/Tnfrsf1b/Cd274/Cd24a/Slc11a1/Cd1d1/Havcr2/H2-Ab1/Il21r/Il1r1/Il4ra/Il6ra/Fcgr2b/Clcf1/Gimap5/Arid5a/Il33/Il1b/Il7r/C3ar1/Prkcd/Relb/Irf1/Irf7/Inpp5d/Ripk3/Fcgr1/Fcgr3/B2m/Ada/C4b/Btk/Cfh/Cfi/Rab27a/Tcirg1/Zc3h12a/Fas/Trem2/Hfe/Hlx/Jak3/Il6/Nfkb2/Il18rap/Icam1/Ly9/Exo1/Parp3/Pnp/C1qb/C1qa/C1rb/C1ra/C1s1/C1qc/C1rl/Rsad2/Arg…	109
GO:0050900	leukocyte migration	117/1512	311/15699	3.2153e-41	1.72886e-38	1.14194e-38	F7/Enpp1/Tgfb1/Lgmn/Cnr2/Cxcl11/Cxcl10/Cxcl16/Ch25h/Csf1/Cxcr2/Dock8/Cxcl1/Cxcl5/Ptger4/Mmp14/Vcam1/Cd24a/B4galt1/Thbs1/Rarres2/Cmklr1/Emilin1/Ninj1/Gpr183/Vav3/Vav1/Il1r1/Mmp9/Alox5/Dysf/Rac2/Ccl11/Ccl12/Il33/Il1a/Il1b/C3ar1/Rhoh/Rin3/Ecm1/Mcoln2/Adam8/Ripk3/Itga6/Itgam/Itgal/Itgb7/Itgb1/Itgb2/Fcgr3/Ada/Cd9/Trem2/Trem1/Jaml/Aif1/Gpr35/Lbp/Icam1/Lyn/Tirap/Msn/Gpsm3/Gcnt1/Ano6/Trp53/Pf4/Pgf/Apod/T…	117
GO:0002697	regulation of immune effector process	114/1512	298/15699	5.22473e-41	2.55394e-38	1.68691e-38	C3/H2-D1/H2-K1/H2-Q6/H2-Q7/H2-Q4/Tgfb1/Stat5a/Cxcl1/Cxcl5/Tnfrsf1b/Gata2/Cd24a/Cd1d1/Ulbp1/Cd59a/Pglyrp1/Havcr2/Mavs/Vav1/Il1r1/Il4ra/Fcgr2b/Foxf1/Clcf1/Rac2/Gimap5/Arid5a/Il33/Il1b/Il7r/Ceacam1/Irf1/Ncf1/Ripk3/Itgam/Itgb2/A2m/Fcgr1/Fcgr3/B2m/Cfh/Cfi/Zc3h12a/Fes/Fgr/Trem2/Grn/Hfe/Hlx/Jak3/Il6/Il18rap/Lbp/Lyn/Parp3/Tyrobp/Pnp/Rsad2/Arg1/Serping1/Syk/H2-T24/H2-T22/Tnf/Fadd/Dhx58/Was/Fgl2/Laptm5/Spi…	114
GO:0002683	negative regulation of immune system process	125/1512	361/15699	1.32188e-39	5.92312e-37	3.9123e-37	Tgfb1/Cnr2/Stat5a/Smpdl3b/Cst7/Ptger4/Lpxn/Slfn1/Pdcd1/Mmp12/Gata2/Cd274/Cd24a/Cdkn2a/Runx3/Runx1/Cd59a/Pglyrp1/Trim21/Milr1/Havcr2/Thbs1/H2-Ab1/Emilin1/Isg15/Hspb1/Parp14/Il4ra/Acod1/Fcgr2b/Foxf1/Col3a1/Ccl12/Gimap5/Tmem176a/Tmem176b/Il33/Il7r/Ceacam1/Samhd1/Tnfaip8l2/Rin3/Irf1/Inpp5d/A2m/Samsn1/Elf1/Ada/Axl/Btk/Oas1a/Zc3h12d/Zc3h12a/Fas/Fgr/Trem2/Grn/Hfe/Hlx/Jak3/Gpnmb/Ifi207/Ifi204/Ihh/Lyn/Par…	125
GO:0042110	T cell activation	139/1512	439/15699	5.46218e-39	2.25924e-36	1.49226e-36	Enpp1/Lcp1/Apbb1ip/Tgfb1/Stat5a/Stx11/Fanca/Ctsl/Cxcr4/Dock8/Dock2/Ptger4/Tnfrsf1b/Slfn1/Cd151/Vcam1/Cd274/Cd24a/Slc11a1/Cdkn2a/Cd1d1/Runx3/Runx1/Cd59a/Havcr2/H2-Ab1/Dll4/Il2rg/Gpr183/Vav1/Hspb1/Il4ra/Rasal3/Il6ra/Rac2/Gimap5/Il1a/Il1b/Il7r/Relb/Ceacam1/Ccnd3/Myh9/Ccdc88b/Tnfaip8l2/Rhoh/Adam8/Irf1/Tgfbr2/Ripk3/Itgam/Itgal/Itgb2/Wdfy4/B2m/Elf4/Ada/Rab27a/Tcirg1/Zc3h12d/Zc3h12a/Rab29/Fas/Hfe/Hlx/Ja…	139
GO:0002694	regulation of leukocyte activation	146/1512	481/15699	1.49425e-38	5.73898e-36	3.79067e-36	Tgfb1/Cnr2/Stat5a/Fanca/Cst7/Ctsc/Dock8/Tnfrsf1b/Slfn1/Mmp14/Gata2/Vcam1/Cd274/Cd24a/Cdkn2a/Cd1d1/Runx3/Runx1/Ulbp1/Cd59a/Pglyrp1/Milr1/Clec7a/Havcr2/Thbs1/H2-Ab1/Il2rg/Gpr183/Vav3/Hspb1/Il4ra/Rasal3/Mmp8/Fcgr2b/Foxf1/Clcf1/Rac2/Gimap5/Il33/Il1a/Il1b/Il7r/Ceacam1/Ccdc88b/Tnfaip8l2/Rhoh/Adam8/Irf1/Inpp5d/Tgfbr2/Ripk3/Itgam/Itgal/Itgb2/Samsn1/B2m/Ada/Axl/Nfam1/Btk/Zc3h12d/Zc3h12a/Fas/Fes/Fgr/Fn1/Tr…	146
GO:0002449	lymphocyte mediated immunity	97/1512	239/15699	1.48543e-37	5.32478e-35	3.51709e-35	Csf2rb2/C3/H2-D1/Enpp1/H2-K1/H2-Q6/H2-Q7/H2-Q4/Csf2rb/Tgfb1/Stat5a/Stx11/Ctsc/Ctsh/Tnfrsf1b/Cd24a/Slc11a1/Cd1d1/Ulbp1/Havcr2/H2-Ab1/Il21r/Vav1/Il1r1/Il4ra/Fcgr2b/Prdx1/Clcf1/Gimap5/Arid5a/Il1b/Il7r/Prkcd/Ceacam1/Irf7/Inpp5d/Ripk3/Fcgr1/Fcgr3/B2m/C4b/Btk/Cfh/Cfi/Rab27a/Tcirg1/Fas/Trem2/Hfe/Il6/Il18rap/Icam1/Exo1/Parp3/Pnp/C1qb/C1qa/C1rb/C1ra/C1s1/C1qc/C1rl/Rsad2/Arg1/Serping1/H2-T24/H2-T22/Tnf/Fad…	97
GO:0031349	positive regulation of defense response	95/1512	235/15699	1.25859e-36	4.22965e-34	2.79374e-34	Fabp4/C3/Nupr1/Irgm1/Stat5a/Ctsc/Ctss/Cxcl1/Ptger4/Tnfrsf1a/Cyba/Pik3cg/Mmp12/Mmrn2/Cd24a/Zbp1/Ulbp1/Trim56/Havcr2/Mavs/Emilin1/Emilin2/Ninj1/Mndal/Vav1/Ifi35/Mmp2/Mmp8/Igtp/Gimap5/Il33/Il1b/Ikbke/Adam8/Irf7/Ripk1/Fcgr1/Fcgr3/Trem2/Grn/Ifi209/Ifi207/Ifi204/Ifi203/Ifi211/Ets1/Il6/Aim2/Il18rap/Lbp/Tirap/Parp9/Gpsm3/Nmi/Osm/Tyrobp/Trpv4/Arg1/Serpine1/Syk/Tnf/Fadd/Pla2g4a/Spi1/Slamf6/Clec4n/Cebpb/Ceb…	95
GO:0002237	response to molecule of bacterial origin	97/1512	246/15699	2.70787e-36	8.56482e-34	5.65718e-34	Abca1/Irgm1/Tgfb1/Cnr2/Cxcl11/Cxcl10/Cxcl16/Cxcl1/Cxcl5/Ptger4/Tnfrsf1b/Zfp36/Cd180/Ly86/Ly96/Cd274/Cd24a/Slc11a1/Litaf/Havcr2/Eif2ak2/Acod1/Fcgr2b/Mrc1/Gbp10/Igtp/Ccl12/Arid5a/Il1a/Il1b/Irf8/Irf5/Ncf2/Fcgr4/B2m/Adm/Axl/Cfh/Zc3h12a/Trem2/Il6/Nos3/Nos2/Lbp/Lyn/Tirap/Pf4/Serpine1/Tnf/Map2k3/Vim/Mapkapk3/Spi1/Ptafr/Kcnj8/Cebpb/Adam17/Myd88/Mgst1/Tap2/Hmgb2/C5ar1/Gbp2/Gbp6/Nr1h3/Gch1/Pycard/P2rx7/Lil…	97
GO:0019221	cytokine-mediated signaling pathway	113/1512	324/15699	3.45304e-36	1.0315e-33	6.8132e-34	Csf2rb2/Csf2ra/Csf2rb/Irgm1/Ifitm1/Ifitm2/Ifitm3/Ifitm6/Ifnar2/Stat5a/Cxcl11/Cxcl10/Csf1/Cxcr2/Cxcr4/Cxcl1/Cxcl5/Il10rb/Il10ra/Tnfrsf1a/Lilra6/Mmp12/Cd24a/Zbp1/Trim56/Mavs/Isg15/Il21r/Il2rg/Il1r2/Il1r1/Dok1/Parp14/Il4ra/Il6ra/Ifi27/Foxc1/Igtp/Ccl11/Ccl12/Il33/Il1a/Il1b/Il7r/Ikbke/Ceacam1/Samhd1/Sigirr/Naip2/Naip5/Naip6/Ecm1/Irf1/Irf7/Irf5/Ripk1/Axl/Oas1a/Oasl2/Oasl1/Trem2/Jak3/Il6/Aim2/Gpr35/Il18…	113
GO:0002831	regulation of response to biotic stimulus	106/1512	291/15699	6.31194e-36	1.78628e-33	1.17986e-33	C3/Rnf125/Irgm1/Stat5a/Apobec3/Smpdl3b/Cxcl1/Cxcl5/Cyba/Mmp12/Zc3hav1/Mmrn2/Cd180/Ly86/Ly96/Cd274/Cd24a/Zbp1/Ulbp1/Trim56/Trim21/Havcr2/Mavs/Emilin1/Emilin2/Isg15/Mndal/Vav1/Parp14/Nfe2l2/Ifi35/Acod1/Mmp2/Igtp/Gimap5/Dtx3l/Il1b/Ikbke/Ceacam1/Samhd1/Adam8/Irf1/Irf7/Ncf1/A2m/Cfh/Cfi/Oas1a/Zc3h12a/Oasl1/Fgr/Trem2/Grn/Ifi209/Ifi207/Ifi204/Ifi203/Ifi211/Aim2/Il18rap/Lbp/Tirap/Parp9/Nmi/Tyrobp/Arg1/Ser…	106
GO:0002274	myeloid leukocyte activation	86/1512	203/15699	4.31556e-35	1.16024e-32	7.66352e-33	Lat2/Lcp2/Tgfb1/Cnr2/Tmem106a/Stx11/Cst7/Ctsc/Cxcr2/Dock2/Ltbr/Gata2/Slc11a1/Cd1d1/Ulbp1/Milr1/Havcr2/Thbs1/Il4ra/Ifi35/Mmp8/Foxf1/Dysf/Rac2/Gimap5/Il33/Prkcd/Relb/Rhoh/Tgfbr2/Itgam/Itgb2/Fcgr3/Fcgr4/Fes/Fgr/Fn1/Trem2/Grn/Aif1/Il18rap/Lbp/Lyn/Nmi/Tyrobp/C1qa/Syk/Tnf/Pla2g4a/Spi1/Batf/Clec4d/Ptafr/Cebpa/Fcer1g/Myd88/Vamp8/Ptgdr/C5ar1/Myo1f/Cd300a/Ptpn6/Nr1h3/Anxa3/Anxa1/Pycard/Lilrb4a/Sbno2/Tlr1/T…	86
GO:0002366	leukocyte activation involved in immune response	90/1512	225/15699	2.57878e-34	6.30399e-32	4.16387e-32	Lat2/Enpp1/Lcp1/Apbb1ip/Tgfb1/Stx11/Dock11/Dock2/Ptger4/Gata2/Cd180/Slc11a1/Pglyrp1/Milr1/Havcr2/Mfng/Gpr183/Il4ra/Il6ra/Ifi35/Foxf1/Clcf1/Dysf/Rac2/Il33/Relb/Irf1/Irf8/Itgam/Itgal/Itgb2/Ada/Rab27a/Zc3h12a/Fes/Fgr/Trem2/Grn/Hlx/Jak3/Il6/Lbp/Icam1/Ly9/Lyn/Exo1/Parp3/Nmi/Trp53/Tyrobp/Syk/Fgl2/Spi1/Slamf6/Batf/Bcl3/Clec4d/Ptafr/Fcer1g/Myd88/Vamp8/Nckap1l/Ptgdr/Gadd45g/Myo1f/Cd300a/Ptprc/Ptpn6/Il27ra…	90
GO:0002703	regulation of leukocyte mediated immunity	86/1512	207/15699	2.57928e-34	6.30399e-32	4.16387e-32	C3/H2-D1/H2-K1/H2-Q6/H2-Q7/H2-Q4/Tgfb1/Stat5a/Cxcl1/Cxcl5/Tnfrsf1b/Gata2/Cd24a/Cd1d1/Ulbp1/Havcr2/Mavs/Vav1/Il1r1/Il4ra/Fcgr2b/Foxf1/Clcf1/Rac2/Gimap5/Arid5a/Il1b/Il7r/Ceacam1/Ripk3/Itgam/Itgb2/Fcgr1/Fcgr3/B2m/Fes/Fgr/Trem2/Hfe/Jak3/Il6/Il18rap/Lyn/Parp3/Tyrobp/Pnp/Rsad2/Arg1/Syk/H2-T24/H2-T22/Tnf/Fadd/Was/Spi1/Slamf6/Sash3/Ddx58/Ddx21/Arrb2/Clec2d/Ptafr/Fcer1g/Vamp8/Nckap1l/Tap2/Tap1/Bst2/Cd300a…	86
GO:0045088	regulation of innate immune response	81/1512	188/15699	9.52768e-34	2.22741e-31	1.47123e-31	C3/Irgm1/Stat5a/Smpdl3b/Mmp12/Zbp1/Ulbp1/Trim56/Trim21/Havcr2/Mavs/Isg15/Mndal/Vav1/Parp14/Nfe2l2/Ifi35/Acod1/Mmp2/Igtp/Gimap5/Ikbke/Ceacam1/Samhd1/Adam8/Irf1/Irf7/Ncf1/A2m/Cfh/Cfi/Oas1a/Fgr/Trem2/Grn/Ifi209/Ifi207/Ifi204/Ifi203/Ifi211/Aim2/Il18rap/Lbp/Tirap/Parp9/Nmi/Tyrobp/Arg1/Serping1/Syk/Fadd/Dhx58/Oas3/Spi1/Slamf6/Slamf8/Arrb2/Clec4n/Clec2d/Socs1/Tap2/Tap1/Hmgb2/Myo1f/Gbp5/Pycard/Tlr8/Tlr4/…	81
GO:0002263	cell activation involved in immune response	90/1512	229/15699	1.32122e-33	2.96009e-31	1.95518e-31	Lat2/Enpp1/Lcp1/Apbb1ip/Tgfb1/Stx11/Dock11/Dock2/Ptger4/Gata2/Cd180/Slc11a1/Pglyrp1/Milr1/Havcr2/Mfng/Gpr183/Il4ra/Il6ra/Ifi35/Foxf1/Clcf1/Dysf/Rac2/Il33/Relb/Irf1/Irf8/Itgam/Itgal/Itgb2/Ada/Rab27a/Zc3h12a/Fes/Fgr/Trem2/Grn/Hlx/Jak3/Il6/Lbp/Icam1/Ly9/Lyn/Exo1/Parp3/Nmi/Trp53/Tyrobp/Syk/Fgl2/Spi1/Slamf6/Batf/Bcl3/Clec4d/Ptafr/Fcer1g/Myd88/Vamp8/Nckap1l/Ptgdr/Gadd45g/Myo1f/Cd300a/Ptprc/Ptpn6/Il27ra…	90
GO:0001525	angiogenesis	138/1512	482/15699	2.04739e-33	4.40352e-31	2.90859e-31	Sparc/C3/Rnf213/Angptl4/E2f2/E2f7/E2f8/Cxcl10/Ctsh/Cxcr2/Cxcr4/Creb3l1/Tnfrsf1a/Calcrl/Lrg1/Pik3cg/Mmp19/Hhex/Mmrn2/Gata2/Runx1/Cd59a/Sulf1/B4galt1/Thbs1/Thbs2/Emilin1/Emilin2/Aplnr/Ninj1/Dll4/Hspg2/Vav3/Hspb6/Hspb1/Fbln5/Nfe2l2/Col8a1/Mmp2/Mmp9/Col4a1/Hbegf/Foxc1/Alox5/Dysf/Ccl11/Ccl12/Il1a/Il1b/Prkd2/C3ar1/Adgra2/Ceacam1/Myh9/Epha2/Clic4/Rhoj/Smoc2/Ecm1/Adam8/Col18a1/Rnh1/Tgfbr2/Itga5/Itgax/Itg…	138
GO:0009615	response to virus	100/1512	283/15699	1.1839e-32	2.44839e-30	1.6172e-30	Rnf125/Lcn2/Irgm1/Ifit3b/Tgfb1/Ifitm1/Ifitm2/Ifitm3/Ifitm6/Ifnar2/Apobec3/Apobec1/Cxcl10/Il10rb/Slfn8/Slfn9/Mmp12/Tgtp1/Zc3hav1/Map3k14/Zbp1/Trim56/Trim25/Trim21/Mavs/Tlr13/Isg15/Eif2ak2/Mlkl/Ifi27/Acod1/Ifih1/Ifit1/Ifit2/Ifit3/Gbp2b/Igtp/Dtx3l/Il33/Il1b/Ikbke/Samhd1/Unc93b1/Irf1/Irf7/Irf5/Ripk3/Itgax/Wdfy4/Rtp4/Oas1b/Oas1a/Zc3h12a/Oasl2/Oasl1/Hyal1/Ifi27l2a/Ifi207/Ifi204/Il6/Aim2/Ifi44l/Parp9/Mx…	100
GO:0034341	response to interferon-gamma	62/1512	118/15699	3.02719e-32	6.02859e-30	3.98196e-30	H2-Q7/Irgm1/Irgm2/Ifitm1/Ifitm2/Ifitm3/Ifitm6/Stx11/Cxcl16/Cdc42ep4/Tgtp1/Slc11a1/Trim21/H2-Ab1/Parp14/Acod1/Gbp2b/Mrc1/Gbp10/Igtp/Ccl11/Ccl12/Irf1/Irf8/Rab20/Rab7b/Nos2/Parp9/Nmi/Trp53/Aqp4/Sp100/Arg1/Vim/Was/H2-Eb1/Socs1/Vamp8/Vamp3/Myo1c/Bst2/Gbp2/Gbp4/Gbp3/Gbp6/Gbp5/Gbp7/Gbp9/Gch1/Stat1/Tlr4/Tlr2/Capg/Cd40/Cd74/Ccl9/Ccl7/Ccl6/Ccl4/Ccl3/Ccl2/Nlrc5	62
GO:0071216	cellular response to biotic stimulus	80/1512	193/15699	6.6019e-32	1.2678e-29	8.37399e-30	Abca1/Irgm1/Tgfb1/Cxcl11/Cxcl10/Cxcl16/Cxcl1/Cxcl5/Tnfrsf1b/Zfp36/Cd180/Ly86/Ly96/Cd274/Litaf/Clec7a/Havcr2/Acod1/Fcgr2b/Mrc1/Gbp10/Igtp/Ccl12/Arid5a/Il1a/Il1b/Irf8/Fcgr4/B2m/Axl/Eme1/Cfh/Zc3h12a/Trem2/Bcl2l11/Il6/Nos3/Nos2/Lbp/Lyn/Tirap/Trp53/Pf4/Serpine1/Syk/Tnf/Map2k3/Vim/Spi1/Cebpb/Myd88/Gbp2/Gbp6/Nr1h3/Gch1/Pycard/Lilrb4a/Stat1/Sbno2/Tlr1/Tlr6/Tlr4/Tlr2/Cd300lb/Txnip/Plscr1/Plscr4/Plscr2/Cd1…	80
GO:0032496	response to lipopolysaccharide	88/1512	230/15699	7.74288e-32	1.43564e-29	9.48257e-30	Abca1/Irgm1/Tgfb1/Cnr2/Cxcl11/Cxcl10/Cxcl16/Cxcl1/Cxcl5/Ptger4/Tnfrsf1b/Zfp36/Cd180/Ly86/Ly96/Cd274/Slc11a1/Litaf/Havcr2/Eif2ak2/Acod1/Mrc1/Gbp10/Igtp/Ccl12/Arid5a/Il1a/Il1b/Irf8/Ncf2/Fcgr4/B2m/Adm/Axl/Cfh/Zc3h12a/Trem2/Il6/Nos3/Nos2/Lbp/Lyn/Tirap/Pf4/Serpine1/Tnf/Map2k3/Vim/Mapkapk3/Spi1/Ptafr/Kcnj8/Cebpb/Adam17/Myd88/Mgst1/Hmgb2/Gbp2/Gbp6/Nr1h3/Gch1/Pycard/P2rx7/Lilrb4a/Stat1/Sbno2/Tlr4/S100a9/…	88
GO:0070661	leukocyte proliferation	99/1512	284/15699	8.93543e-32	1.60153e-29	1.05783e-29	Csf2rb2/Csf2ra/Csf2rb/Tgfb1/Stat5a/Hells/Csf1/Cxcr4/Dock8/Dock2/Tnfrsf1b/Slfn1/Hhex/Cd180/Cd151/Vcam1/Cd274/Cd24a/Slc11a1/Cdkn2a/Cd1d1/Cd59a/Havcr2/H2-Ab1/Gpr183/Vav3/Rasal3/Fcgr2b/Clcf1/Rac2/Ccl12/Il33/Il1a/Il1b/Il7r/Prkcd/Ceacam1/Ccnd3/Ccdc88b/Irf1/Inpp5d/Tgfbr2/Ripk3/Itgam/Itgal/Itgb2/Elf4/Ada/Btk/Tcirg1/Zc3h12d/Trem2/Jak3/Gpnmb/Ihh/Il6/Aif1/Lyn/Tirap/Msn/Myc/Trp53/Tyrobp/Pnp/Sdc4/Arg1/Syk/Fad…	99
GO:1903555	regulation of tumor necrosis factor superfamily cytokine production	71/1512	158/15699	3.89709e-31	6.75956e-29	4.46478e-29	Tmem106a/Ptger4/Tnfrsf1a/Cyba/Zfp36/Ly96/Cd274/Cd24a/Havcr2/Mavs/Thbs1/Hspb1/Mmp8/Ifih1/Arid5a/Il33/Il1a/Akap12/Adam8/Ripk1/Fcgr3/Axl/Oas1a/Zc3h12a/Trem2/Gpnmb/Il6/Lbp/Tirap/Tyrobp/Syk/Fadd/Oas2/Oas3/Clec4a1/Clec4a3/Clec4a2/Sash3/Ddx58/Bcl3/Arrb2/Ptafr/Fcer1g/Myd88/Ptprc/Ptpn6/Il27ra/Pycard/Lilrb4a/Stat3/Tlr1/Tlr6/Tlr4/Tlr2/Twist1/Tspo/Cd14/Cd36/Cd33/Cd84/Plcg2/Card9/Ccl4/Ccl3/Ccl2/Ccr5/Ccr2/Lgal…	71
GO:0071219	cellular response to molecule of bacterial origin	74/1512	171/15699	4.47127e-31	7.51314e-29	4.96253e-29	Abca1/Irgm1/Tgfb1/Cxcl11/Cxcl10/Cxcl16/Cxcl1/Cxcl5/Tnfrsf1b/Zfp36/Cd180/Ly86/Ly96/Cd274/Litaf/Havcr2/Acod1/Fcgr2b/Mrc1/Gbp10/Igtp/Ccl12/Arid5a/Il1a/Il1b/Irf8/Fcgr4/B2m/Axl/Cfh/Zc3h12a/Trem2/Il6/Nos3/Nos2/Lbp/Lyn/Tirap/Pf4/Serpine1/Tnf/Map2k3/Vim/Spi1/Cebpb/Myd88/Gbp2/Gbp6/Nr1h3/Gch1/Pycard/Lilrb4a/Stat1/Sbno2/Tlr1/Tlr6/Tlr4/Tlr2/Cd300lb/Plscr1/Plscr4/Plscr2/Cd14/Cd36/Trim12c/Cd68/Cd86/Cd84/Plcg2/…	74
GO:0071706	tumor necrosis factor superfamily cytokine production	72/1512	163/15699	5.76026e-31	9.38573e-29	6.1994e-29	Tmem106a/Ptger4/Tnfrsf1a/Cyba/Zfp36/Ly96/Cd274/Cd24a/Havcr2/Mavs/Thbs1/Hspb1/Mmp8/Ifih1/Arid5a/Il33/Il1a/Akap12/Adam8/Ripk1/Fcgr3/Axl/Oas1a/Zc3h12a/Trem2/Gpnmb/Il6/Lbp/Tirap/Tyrobp/Syk/Fadd/Oas2/Oas3/Clec4a1/Clec4a3/Clec4a2/Slamf9/Sash3/Ddx58/Bcl3/Arrb2/Ptafr/Fcer1g/Myd88/Ptprc/Ptpn6/Il27ra/Pycard/Lilrb4a/Stat3/Tlr1/Tlr6/Tlr4/Tlr2/Twist1/Tspo/Cd14/Cd36/Cd33/Cd84/Plcg2/Card9/Ccl4/Ccl3/Ccl2/Ccr5/Cc…	72
GO:0050727	regulation of inflammatory response	98/1512	285/15699	6.55185e-31	1.03616e-28	6.84394e-29	Fabp4/C3/Nupr1/Uaca/Cnr2/Stat5a/Fanca/Smpdl3b/Cst7/Ctsc/Ctss/Ptger4/Tnfrsf1b/Tnfrsf1a/Calcrl/Zfp36/Pik3cg/Cd24a/Zbp1/Pglyrp1/Ninj1/Pmp22/Il1r1/Ifi35/Acod1/Mmp8/Fcgr2b/Bcl6b/Foxf1/Ier3/Alox5/Clcf1/Il33/Il1b/Tnfaip8l2/Adam8/Ncf1/Ripk1/Fcgr1/Fcgr3/Siglece/Ada/Trem2/Grn/Ets1/Il6/Lbp/Akna/Lyn/Nt5e/Gpsm3/Nmi/Osm/Pbk/Trpv4/Serpine1/Tnc/Tnf/Pla2g4a/Slamf8/Cebpb/Cebpa/Socs3/Fcer1g/Myd88/Pik3ap1/Ctla2a/Vam…	98
GO:0097529	myeloid leukocyte migration	77/1512	187/15699	1.62271e-30	2.49295e-28	1.64662e-28	Enpp1/Lgmn/Cxcl11/Cxcl10/Csf1/Cxcr2/Cxcl1/Cxcl5/Ptger4/Mmp14/Thbs1/Rarres2/Cmklr1/Emilin1/Ninj1/Vav3/Vav1/Il1r1/Dysf/Rac2/Ccl11/Ccl12/Il1a/Il1b/C3ar1/Rhoh/Rin3/Mcoln2/Adam8/Itgam/Itgb2/Fcgr3/Cd9/Trem2/Trem1/Jaml/Aif1/Gpr35/Lbp/Lyn/Tirap/Ano6/Pf4/Pgf/Trpv4/Sell/Serpine1/Syk/Arhgef5/Spi1/Spp1/Slamf8/Fcer1g/Myd88/Retnlg/Nckap1l/C5ar1/Bst1/Cd300a/Anxa1/Cd200r1/Pawr/S100a9/S100a8/Csf3r/Cd74/Ccl9/Ccl7/…	77
GO:0002699	positive regulation of immune effector process	82/1512	212/15699	3.97416e-30	5.93585e-28	3.92071e-28	C3/H2-D1/H2-K1/H2-Q6/H2-Q7/H2-Q4/Tgfb1/Stat5a/Cxcl1/Gata2/Cd24a/Cd1d1/Ulbp1/Mavs/Vav1/Il1r1/Il4ra/Foxf1/Clcf1/Rac2/Gimap5/Arid5a/Il33/Il1b/Ceacam1/Irf1/Itgam/Itgb2/Fcgr1/Fcgr3/B2m/Fes/Fgr/Trem2/Hlx/Il6/Il18rap/Lbp/Lyn/Tyrobp/Pnp/Rsad2/Arg1/Syk/H2-T24/H2-T22/Tnf/Fadd/Dhx58/Laptm5/Spi1/Slamf6/Sash3/Ddx60/Ddx58/Ddx21/Ptafr/Fcer1g/Vamp8/Tap2/Cd300a/Ptprc/Ptpn6/Anxa1/P2rx7/Lilrb4a/Stat6/Tlr4/Tlr2/Hmox…	82
GO:0007159	leukocyte cell-cell adhesion	101/1512	308/15699	6.90876e-30	1.00401e-27	6.63162e-28	Tgfb1/Stat5a/Has2/Dock8/Slfn1/Vcam1/Cd274/Cd24a/Cdkn2a/Cd1d1/Runx3/Runx1/Cd59a/Havcr2/Thbs1/H2-Ab1/Il2rg/Hspb1/Il4ra/Rasal3/Alox5/Rac2/Gimap5/Il1a/Il1b/Il7r/Ceacam1/Ccdc88b/Tnfaip8l2/Rhoh/Adam8/Irf1/Tgfbr2/Itga5/Itgam/Itgal/Itgb7/Itgb1/Itgb2/B2m/Ada/Cfh/Zc3h12d/Zc3h12a/Hfe/Hlx/Jak3/Gpnmb/Ihh/Ets1/Il6/Aif1/Slc39a8/Itpkb/Ikzf1/Icam1/Nt5e/Msn/Gcnt1/Pnp/Sdc4/Sele/Sell/Arg1/Syk/Tnf/Fadd/Fgl2/Laptm5/Sa…	101
GO:0032680	regulation of tumor necrosis factor production	69/1512	156/15699	9.10271e-30	1.28803e-27	8.50763e-28	Tmem106a/Ptger4/Tnfrsf1a/Cyba/Zfp36/Ly96/Cd24a/Havcr2/Mavs/Thbs1/Hspb1/Mmp8/Ifih1/Arid5a/Il33/Il1a/Akap12/Ripk1/Fcgr3/Axl/Oas1a/Zc3h12a/Trem2/Gpnmb/Il6/Lbp/Tirap/Tyrobp/Syk/Fadd/Oas2/Oas3/Clec4a1/Clec4a3/Clec4a2/Sash3/Ddx58/Bcl3/Arrb2/Ptafr/Fcer1g/Myd88/Ptprc/Ptpn6/Il27ra/Pycard/Lilrb4a/Stat3/Tlr1/Tlr6/Tlr4/Tlr2/Twist1/Tspo/Cd14/Cd36/Cd33/Cd84/Plcg2/Card9/Ccl4/Ccl3/Ccl2/Ccr5/Ccr2/Lgals9/Trim30a/I…	69
GO:0032640	tumor necrosis factor production	70/1512	161/15699	1.30114e-29	1.7939e-27	1.1849e-27	Tmem106a/Ptger4/Tnfrsf1a/Cyba/Zfp36/Ly96/Cd24a/Havcr2/Mavs/Thbs1/Hspb1/Mmp8/Ifih1/Arid5a/Il33/Il1a/Akap12/Ripk1/Fcgr3/Axl/Oas1a/Zc3h12a/Trem2/Gpnmb/Il6/Lbp/Tirap/Tyrobp/Syk/Fadd/Oas2/Oas3/Clec4a1/Clec4a3/Clec4a2/Slamf9/Sash3/Ddx58/Bcl3/Arrb2/Ptafr/Fcer1g/Myd88/Ptprc/Ptpn6/Il27ra/Pycard/Lilrb4a/Stat3/Tlr1/Tlr6/Tlr4/Tlr2/Twist1/Tspo/Cd14/Cd36/Cd33/Cd84/Plcg2/Card9/Ccl4/Ccl3/Ccl2/Ccr5/Ccr2/Lgals9/Tr…	70
GO:0045785	positive regulation of cell adhesion	119/1512	411/15699	2.24206e-29	3.01389e-27	1.99072e-27	Apbb1ip/Tgfb1/Stat5a/S100a10/Csf1/Has2/Dock8/Dock1/Ptger4/Vcam1/Cd274/Cd24a/Dab2/Cd1d1/Triobp/Runx3/Runx1/Cd59a/Havcr2/Thbs1/H2-Ab1/Emilin1/Emilin2/Ninj1/Il2rg/Vav3/Vav1/Fbln1/Il4ra/Rasal3/Col8a1/Il6ra/Foxf1/Alox5/Dysf/Gimap5/Il1a/Il1b/Il7r/Prkd2/Ccdc80/Ceacam1/Ccdc88b/Rhoh/Smoc2/Smoc1/Adam8/Irf1/Col16a1/Tgfbr2/Iqgap1/Itga5/Itga6/Itgal/Itgb1/Itgb2/B2m/Rras/Ada/Nid1/Hyal1/Fn1/Trem1/Hlx/Jak3/Ihh/Et…	119
GO:0032943	mononuclear cell proliferation	91/1512	261/15699	2.74006e-29	3.59348e-27	2.37354e-27	Tgfb1/Stat5a/Hells/Csf1/Cxcr4/Dock8/Dock2/Tnfrsf1b/Slfn1/Cd180/Cd151/Vcam1/Cd274/Cd24a/Slc11a1/Cdkn2a/Cd1d1/Cd59a/Havcr2/H2-Ab1/Gpr183/Vav3/Rasal3/Fcgr2b/Clcf1/Rac2/Il1a/Il1b/Il7r/Prkcd/Ceacam1/Ccnd3/Ccdc88b/Irf1/Inpp5d/Tgfbr2/Ripk3/Itgam/Itgal/Itgb2/Elf4/Ada/Btk/Zc3h12d/Jak3/Gpnmb/Ihh/Il6/Aif1/Lyn/Tirap/Msn/Myc/Trp53/Tyrobp/Pnp/Sdc4/Arg1/Syk/Fadd/Tnfrsf13b/Laptm5/Slamf6/Sash3/Clec2i/Cebpb/Myd88/…	91
GO:1901342	regulation of vasculature development	93/1512	272/15699	3.6605e-29	4.68631e-27	3.09537e-27	Sparc/C3/E2f2/Cxcl10/Ctsh/Cxcr2/Cxcr4/Creb3l1/Ptger4/Tnfrsf1a/Lrg1/Hhex/Gata2/Runx1/Cd59a/Sulf1/Thbs1/Thbs2/Emilin1/Emilin2/Aplnr/Ninj1/Hspb6/Hspb1/Fbln5/Nfe2l2/Mmp9/Foxc1/Alox5/Ccl11/Il1a/Il1b/Prkd2/C3ar1/Adgra2/Ceacam1/Epha2/Rhoj/Smoc2/Ecm1/Rnh1/Tgfbr2/Itga5/Itgax/Itgb1/Itgb2/Rras/Adm/Acvrl1/Cyp1b1/Chil1/Zc3h12a/Eng/Ecscr/Hyal1/Grn/Hk2/Id1/Ets1/Nos3/Kdr/Lif/Pgf/Aqp1/Sp100/Serpine1/Tnf/Shc1/Tnfr…	93
GO:0045765	regulation of angiogenesis	92/1512	268/15699	5.19792e-29	6.49982e-27	4.29322e-27	Sparc/C3/E2f2/Cxcl10/Ctsh/Cxcr2/Cxcr4/Creb3l1/Tnfrsf1a/Lrg1/Hhex/Gata2/Runx1/Cd59a/Sulf1/Thbs1/Thbs2/Emilin1/Emilin2/Aplnr/Ninj1/Hspb6/Hspb1/Fbln5/Nfe2l2/Mmp9/Foxc1/Alox5/Ccl11/Il1a/Il1b/Prkd2/C3ar1/Adgra2/Ceacam1/Epha2/Rhoj/Smoc2/Ecm1/Rnh1/Tgfbr2/Itga5/Itgax/Itgb1/Itgb2/Rras/Adm/Acvrl1/Cyp1b1/Chil1/Zc3h12a/Eng/Ecscr/Hyal1/Grn/Hk2/Id1/Ets1/Nos3/Kdr/Lif/Pgf/Aqp1/Sp100/Serpine1/Tnf/Shc1/Tnfrsf12a/F…	92
GO:0046651	lymphocyte proliferation	90/1512	258/15699	5.36814e-29	6.56011e-27	4.33304e-27	Tgfb1/Stat5a/Hells/Cxcr4/Dock8/Dock2/Tnfrsf1b/Slfn1/Cd180/Cd151/Vcam1/Cd274/Cd24a/Slc11a1/Cdkn2a/Cd1d1/Cd59a/Havcr2/H2-Ab1/Gpr183/Vav3/Rasal3/Fcgr2b/Clcf1/Rac2/Il1a/Il1b/Il7r/Prkcd/Ceacam1/Ccnd3/Ccdc88b/Irf1/Inpp5d/Tgfbr2/Ripk3/Itgam/Itgal/Itgb2/Elf4/Ada/Btk/Zc3h12d/Jak3/Gpnmb/Ihh/Il6/Aif1/Lyn/Tirap/Msn/Myc/Trp53/Tyrobp/Pnp/Sdc4/Arg1/Syk/Fadd/Tnfrsf13b/Laptm5/Slamf6/Sash3/Clec2i/Cebpb/Myd88/Igfbp…	90
GO:0051607	defense response to virus	85/1512	234/15699	6.95482e-29	8.12958e-27	5.36969e-27	Rnf125/Ifit3b/Ifitm1/Ifitm2/Ifitm3/Ifitm6/Ifnar2/Apobec3/Apobec1/Cxcl10/Il10rb/Slfn8/Slfn9/Mmp12/Zc3hav1/Map3k14/Zbp1/Trim56/Trim25/Trim21/Mavs/Isg15/Eif2ak2/Mlkl/Ifi27/Acod1/Ifih1/Ifit1/Ifit2/Ifit3/Gbp2b/Dtx3l/Il33/Il1b/Samhd1/Unc93b1/Irf1/Irf7/Irf5/Ripk3/Itgax/Rtp4/Oas1b/Oas1a/Zc3h12a/Oasl2/Oasl1/Ifi207/Ifi204/Il6/Aim2/Ifi44l/Parp9/Mx2/Mx1/Rsad2/Fadd/Dhx58/Fgl2/Oas2/Oas3/Ddx60/Ddx58/Ddx21/Kcnj8…	85
GO:0140546	defense response to symbiont	85/1512	234/15699	6.95482e-29	8.12958e-27	5.36969e-27	Rnf125/Ifit3b/Ifitm1/Ifitm2/Ifitm3/Ifitm6/Ifnar2/Apobec3/Apobec1/Cxcl10/Il10rb/Slfn8/Slfn9/Mmp12/Zc3hav1/Map3k14/Zbp1/Trim56/Trim25/Trim21/Mavs/Isg15/Eif2ak2/Mlkl/Ifi27/Acod1/Ifih1/Ifit1/Ifit2/Ifit3/Gbp2b/Dtx3l/Il33/Il1b/Samhd1/Unc93b1/Irf1/Irf7/Irf5/Ripk3/Itgax/Rtp4/Oas1b/Oas1a/Zc3h12a/Oasl2/Oasl1/Ifi207/Ifi204/Il6/Aim2/Ifi44l/Parp9/Mx2/Mx1/Rsad2/Fadd/Dhx58/Fgl2/Oas2/Oas3/Ddx60/Ddx58/Ddx21/Kcnj8…	85
GO:0032675	regulation of interleukin-6 production	64/1512	140/15699	1.03203e-28	1.18068e-26	7.79856e-27	Prg4/Tmem106a/Tnfrsf1a/Cyba/Cd24a/Havcr2/Mavs/Il6ra/Mmp8/Ifih1/Arid5a/Il33/Il1a/Il1b/Unc93b1/Inpp5d/Zc3h12a/Rab7b/Trem2/Il6/Aif1/Nos2/Lbp/Tirap/Tyrobp/Trpv4/Aqp4/Syk/Tnf/Laptm5/Ddx58/Arrb2/Ptafr/Cebpb/Fcer1g/Myd88/Nckap1l/Ticam2/Klf2/Ptpn6/Il27ra/Pycard/P2rx7/Lilrb4a/Cd200r1/Stat3/Tlr1/Tlr8/Tlr7/Tlr6/Tlr4/Tlr2/Twist1/Nlrp12/Cd36/Cd74/Cd84/Plcg2/Card9/Ccr5/Lgals9/Trim30a/Irak3/Nlrc3	64
GO:0071222	cellular response to lipopolysaccharide	69/1512	163/15699	2.4214e-28	2.71247e-26	1.79162e-26	Abca1/Irgm1/Tgfb1/Cxcl11/Cxcl10/Cxcl16/Cxcl1/Cxcl5/Tnfrsf1b/Zfp36/Cd180/Ly86/Ly96/Cd274/Litaf/Havcr2/Acod1/Mrc1/Gbp10/Igtp/Ccl12/Arid5a/Il1a/Il1b/Irf8/Fcgr4/B2m/Axl/Cfh/Zc3h12a/Trem2/Il6/Nos3/Nos2/Lbp/Lyn/Pf4/Serpine1/Tnf/Map2k3/Vim/Spi1/Cebpb/Myd88/Gbp2/Gbp6/Nr1h3/Gch1/Pycard/Lilrb4a/Stat1/Sbno2/Tlr4/Cd300lb/Plscr1/Plscr4/Plscr2/Cd14/Cd36/Trim12c/Cd68/Cd86/Cd84/Plcg2/Nfkbia/Ccl2/Cdk4/Trim30a/Nlr…	69
GO:0032635	interleukin-6 production	65/1512	146/15699	2.59182e-28	2.84413e-26	1.87859e-26	Prg4/Tmem106a/Tnfrsf1a/Cyba/Cd24a/Havcr2/Mavs/Il6ra/Mmp8/Ifih1/Arid5a/Il33/Il1a/Il1b/Unc93b1/Inpp5d/Zc3h12a/Rab7b/Trem2/Il6/Aif1/Nos2/Il18rap/Lbp/Tirap/Tyrobp/Trpv4/Aqp4/Syk/Tnf/Laptm5/Ddx58/Arrb2/Ptafr/Cebpb/Fcer1g/Myd88/Nckap1l/Ticam2/Klf2/Ptpn6/Il27ra/Pycard/P2rx7/Lilrb4a/Cd200r1/Stat3/Tlr1/Tlr8/Tlr7/Tlr6/Tlr4/Tlr2/Twist1/Nlrp12/Cd36/Cd74/Cd84/Plcg2/Card9/Ccr5/Lgals9/Trim30a/Irak3/Nlrc3	65
GO:0002764	immune response-regulating signaling pathway	99/1512	311/15699	3.77976e-28	4.06476e-26	2.68483e-26	Lat2/Rnf125/Lcp2/Irgm1/Colec12/Slc15a3/Smpdl3b/Ctsh/Lpxn/Cyba/Zc3hav1/Cd180/Ly96/Havcr2/Mavs/Cmklr1/Tlr13/Ninj1/Vav3/Ifi35/Acod1/Ifih1/Igtp/Prkd2/C3ar1/Prkch/Unc93b1/Irf1/Irf7/Elf1/Ada/Nfam1/Btk/Oas1a/Zc3h12a/Oasl1/Rab29/Rab7b/Fyb/Trem2/Lbp/Lyn/Tirap/Nmi/Tyrobp/Rsad2/Syk/Tec/Dhx58/Mapkapk3/Oas3/Laptm5/Bcl2a1d/Cmtm3/Ddx60/Ddx58/Arrb2/Fpr2/Clec4n/Clec4d/Clec2i/Klhl6/Fcer1g/Myd88/Pik3ap1/Nckap1l/C5a…	99
GO:0060326	cell chemotaxis	87/1512	249/15699	4.02736e-28	4.2461e-26	2.8046e-26	F7/Lgmn/Cnr2/Cxcl11/Cxcl10/Cxcl16/Ch25h/Csf1/Cxcr2/Cxcr4/Cxcl1/Cxcl5/Vcam1/Thbs1/Rarres2/Cmklr1/Ninj1/Gpr183/Vav3/Vav1/Hspb1/Hbegf/Alox5/Dysf/Rac2/Ccl11/Ccl12/Il1b/Prkd2/C3ar1/Prkcd/Epha2/Smoc2/Rin3/Ccrl2/Adam8/Itgam/Itgb2/Fcgr3/Eng/Trem1/Jaml/Aif1/Gpr35/Kdr/Lbp/Lox/Lyn/Tirap/Gpsm3/Ano6/Pf4/Pgf/Trpv4/Sell/Serpine1/Syk/Arhgef5/Fgf2/Spi1/Spp1/Slamf8/Slamf9/Arrb2/Adam17/Fcer1g/Bin2/Retnlg/Nckap1l/Hm…	87
GO:0050777	negative regulation of immune response	64/1512	144/15699	7.63843e-28	7.89843e-26	5.21701e-26	Tgfb1/Smpdl3b/Pdcd1/Mmp12/Cd59a/Pglyrp1/Trim21/Havcr2/Isg15/Parp14/Il4ra/Acod1/Fcgr2b/Foxf1/Col3a1/Il33/Il7r/Ceacam1/Samhd1/Irf1/Inpp5d/A2m/Samsn1/Oas1a/Zc3h12a/Trem2/Grn/Hfe/Hlx/Jak3/Ifi207/Ifi204/Parp3/Nmi/Arg1/Serping1/Dhx58/Fgl2/Oas3/Spi1/Slamf8/Arrb2/Clec2d/Nckap1l/Tap2/Tap1/Cd300a/Ptprc/Ptpn6/Il27ra/Anxa1/Zbtb7b/Lilrb4a/Stat6/Hmox1/Cd84/Ccr1/Ccr2/Lgals9/Lgals3/Gpx1/Irak3/Nlrc3/Nlrc5	64
GO:0002833	positive regulation of response to biotic stimulus	65/1512	149/15699	1.10225e-27	1.11826e-25	7.38627e-26	Irgm1/Stat5a/Cxcl1/Cyba/Mmp12/Zc3hav1/Mmrn2/Cd180/Ly86/Ly96/Cd274/Cd24a/Zbp1/Ulbp1/Trim56/Havcr2/Mavs/Emilin1/Emilin2/Mndal/Vav1/Ifi35/Acod1/Mmp2/Igtp/Gimap5/Ikbke/Adam8/Irf7/Oasl1/Grn/Ifi209/Ifi207/Ifi204/Ifi203/Ifi211/Aim2/Il18rap/Lbp/Tirap/Parp9/Nmi/Tyrobp/Arg1/Syk/Fadd/Dhx58/Spi1/Slamf6/Ddx60/Clec4n/Hmgb2/Gbp5/Pycard/Tlr8/Tlr4/Tlr2/Plscr1/Trim12c/Cd74/Plcg2/Card9/Lgals9/Trim30a/Nlrc5	65
GO:0050867	positive regulation of cell activation	98/1512	310/15699	1.31331e-27	1.30772e-25	8.63764e-26	Tgfb1/Stat5a/Ctsc/Dock8/Mmp14/Gata2/Vcam1/Cd274/Cd24a/Cd1d1/Runx3/Runx1/Ulbp1/Cd59a/Ddr2/Clec7a/Havcr2/Thbs1/H2-Ab1/Il2rg/Gpr183/Vav3/Il4ra/Rasal3/Mmp8/Clcf1/Gimap5/Il33/Il1a/Il1b/Il7r/Rps6ka1/Ceacam1/Ccdc88b/Rhoh/Adam8/Irf1/Inpp5d/Tgfbr2/Itgam/Itgal/Itgb2/B2m/Ada/Axl/Fgr/Trem2/Hlx/Jak3/Ihh/Il6/Aif1/Itpkb/Lbp/Ikzf1/Tirap/Tyrobp/Pnp/Smo/Syk/Fadd/Pla2g4a/Sash3/H2-Eb1/Clec4d/Ptafr/Cebpa/Socs1/Fcer1g…	98
GO:0051249	regulation of lymphocyte activation	112/1512	389/15699	1.85659e-27	1.81507e-25	1.19888e-25	Tgfb1/Stat5a/Fanca/Dock8/Tnfrsf1b/Slfn1/Mmp14/Vcam1/Cd274/Cd24a/Cdkn2a/Cd1d1/Runx3/Runx1/Ulbp1/Cd59a/Pglyrp1/Clec7a/Havcr2/H2-Ab1/Il2rg/Gpr183/Vav3/Hspb1/Il4ra/Rasal3/Fcgr2b/Clcf1/Rac2/Gimap5/Il1a/Il1b/Il7r/Ceacam1/Ccdc88b/Tnfaip8l2/Rhoh/Adam8/Irf1/Inpp5d/Tgfbr2/Ripk3/Itgal/Samsn1/B2m/Ada/Axl/Nfam1/Btk/Zc3h12d/Zc3h12a/Fas/Fgr/Hfe/Hlx/Jak3/Gpnmb/Ihh/Il6/Aif1/Itpkb/Ikzf1/Lyn/Tirap/Parp3/Tyrobp/Pnp/…	112
GO:0006909	phagocytosis	76/1512	200/15699	2.05763e-27	1.97569e-25	1.30497e-25	Abca1/C3/Tgfb1/Cln3/Cnn2/Ptx3/Colec12/Dock1/Dock2/Cyba/Gata2/Slc11a1/Cd302/Cdc42se1/Clec7a/Thbs1/Il2rg/Vav1/Fcgr2b/Dysf/Msr1/Rac2/Pear1/Il1b/Myh9/Rhoh/Pros1/Irf8/Ncf2/Ncf4/Itgam/Itgal/Itgb1/Itgb2/Fcgr1/Fcgr3/Siglece/Axl/Rab27a/Rab20/Rab7b/Fgr/Trem2/Hck/Aif1/Lbp/Ano6/Tyrobp/Syk/Tnf/Fcer1g/Myd88/Bin2/Xkr5/Nckap1l/Ticam2/Myo1g/Myo7a/Cd300a/Tgm2/Ptprc/Nr1h3/Anxa3/Anxa1/Pycard/P2ry6/P2rx7/Tlr4/Tlr2/Cd…	76
GO:0035456	response to interferon-beta	36/1512	48/15699	3.88527e-27	3.6651e-25	2.42085e-25	Irgm1/Irgm2/Ifitm1/Ifitm2/Ifitm3/Ifitm6/Ifnar2/Tgtp1/Tgtp2/Ifi202b/Gm5431/Mndal/Ifi47/Acod1/Ifit1/Ifit3/Gbp2b/Igtp/Ikbke/Irf1/Gm4951/Oas1a/Ifi209/Ifi207/Ifi204/Ifi203/Ifi211/Aim2/Xaf1/Bst2/Gbp2/Gbp3/Gbp6/Gbp7/Stat1/Iigp1	36
GO:1903131	mononuclear cell differentiation	111/1512	387/15699	4.59942e-27	4.26398e-25	2.81641e-25	Enpp1/Tgfb1/Stat5a/Dock11/Fanca/Hells/Csf1/Ctsl/Dock2/Ptger4/Ltbr/Mmp14/Hhex/Cd24a/Cdkn2a/Lyl1/Cd1d1/Runx3/Runx1/Pglyrp1/H2-Ab1/Dll4/Mfng/Il2rg/Gpr183/Vav1/Hspb1/Il4ra/Il6ra/Clcf1/Gimap5/Tmem176a/Tmem176b/Il1a/Il1b/Il7r/Relb/Rhoh/Adam8/Irf1/Irf8/Inpp5d/Tgfbr2/Ripk3/B2m/Ada/Axl/Nfam1/Btk/Tcirg1/Zc3h12a/Fas/Fes/Trem2/Hlx/Jak3/Ifi207/Ifi204/Ihh/Il6/Itpkb/Ikzf1/Ly9/Lyn/Myc/Ezh2/Trp53/Pnp/Rsad2/Syk/Fa…	111
GO:0002819	regulation of adaptive immune response	69/1512	171/15699	7.87902e-27	7.1806e-25	4.74288e-25	C3/H2-D1/H2-K1/H2-Q6/H2-Q7/H2-Q4/Tgfb1/Tnfrsf1b/Cd274/Cd24a/Slc11a1/Cd1d1/Havcr2/H2-Ab1/Il1r1/Il4ra/Fcgr2b/Clcf1/Gimap5/Arid5a/Il33/Il1b/Il7r/Irf1/Irf7/Ripk3/Fcgr1/Fcgr3/Samsn1/B2m/Ada/Zc3h12a/Trem2/Hfe/Hlx/Jak3/Il6/Parp3/Pnp/Rsad2/Arg1/H2-T24/H2-T22/Tnf/Fadd/Was/Pla2g4a/Sash3/Clec4n/Fcer1g/Nckap1l/Tap2/Ptprc/Ptpn6/Il27ra/Anxa1/Zbtb7b/Pycard/P2rx7/Lilrb4a/Stat6/Cd40/Cd48/Cd44/Cd74/Nfkbiz/Card9/Cc…	69
GO:0070663	regulation of leukocyte proliferation	79/1512	221/15699	2.18778e-26	1.96061e-24	1.29501e-24	Csf2rb2/Csf2ra/Csf2rb/Tgfb1/Stat5a/Csf1/Tnfrsf1b/Slfn1/Hhex/Vcam1/Cd274/Cd24a/Cdkn2a/Cd1d1/Cd59a/Havcr2/H2-Ab1/Gpr183/Vav3/Rasal3/Fcgr2b/Clcf1/Rac2/Ccl12/Il33/Il1a/Il1b/Ceacam1/Ccdc88b/Irf1/Inpp5d/Tgfbr2/Ripk3/Itgal/Ada/Btk/Zc3h12d/Jak3/Gpnmb/Ihh/Il6/Aif1/Lyn/Tirap/Tyrobp/Pnp/Sdc4/Arg1/Syk/Fadd/Tnfrsf13b/Laptm5/Sash3/Clec2i/Cebpb/Myd88/Igfbp2/Erbb2/Nckap1l/Bst1/Cd300a/Ptprc/Ptpn6/Il27ra/Anxa1/Zbt…	79
GO:0002696	positive regulation of leukocyte activation	93/1512	295/15699	3.78854e-26	3.3395e-24	2.20579e-24	Tgfb1/Stat5a/Ctsc/Dock8/Mmp14/Gata2/Vcam1/Cd274/Cd24a/Cd1d1/Runx3/Runx1/Ulbp1/Cd59a/Clec7a/Havcr2/Thbs1/H2-Ab1/Il2rg/Gpr183/Vav3/Il4ra/Rasal3/Mmp8/Clcf1/Gimap5/Il33/Il1a/Il1b/Il7r/Ceacam1/Ccdc88b/Rhoh/Adam8/Irf1/Inpp5d/Tgfbr2/Itgam/Itgal/Itgb2/B2m/Ada/Axl/Fgr/Trem2/Hlx/Jak3/Ihh/Il6/Aif1/Itpkb/Lbp/Ikzf1/Tirap/Tyrobp/Pnp/Syk/Fadd/Pla2g4a/Sash3/H2-Eb1/Clec4d/Ptafr/Cebpa/Socs1/Fcer1g/Myd88/Igfbp2/Vam…	93
GO:0009611	response to wounding	118/1512	438/15699	4.6411e-26	4.02503e-24	2.65859e-24	C3/F5/F7/Enpp1/Lcp1/Tgfb1/Cnn2/Cflar/Cxcr4/Ptger4/Zfp36/Mmp12/Gata2/Cd151/Cd109/Cd24a/Slc11a1/Sytl4/Ddr2/Trim72/B4galt1/Clec7a/Dhfr/Thbs1/Emilin2/Neat1/Fbln1/Nfe2l2/Il6ra/Mmp2/Lamb2/Hbegf/Foxf1/Alox5/Dysf/Col3a1/Pear1/Col1a1/Il1a/Prkcd/Ceacam1/Procr/Myh9/Myof/Smoc2/Pros1/Aurka/Mir17hg/Nbeal2/Itgb1/Eldr/Elk3/Adm/Acvrl1/Axl/Cd9/Cfh/Rab27a/Eng/Fn1/Trem2/Grn/Timp1/Jaml/Il6/Kdr/Lox/Lyn/Ano6/Fkbp10/Pf4…	118
GO:0042060	wound healing	97/1512	318/15699	5.35219e-26	4.56805e-24	3.01726e-24	C3/F5/F7/Tgfb1/Cnn2/Cflar/Cxcr4/Ptger4/Mmp12/Gata2/Cd151/Cd109/Slc11a1/Sytl4/Ddr2/Trim72/B4galt1/Clec7a/Thbs1/Emilin2/Fbln1/Nfe2l2/Il6ra/Hbegf/Alox5/Dysf/Col3a1/Pear1/Col1a1/Il1a/Prkcd/Ceacam1/Procr/Myh9/Myof/Smoc2/Pros1/Nbeal2/Itgb1/Elk3/Acvrl1/Axl/Cd9/Cfh/Rab27a/Eng/Fn1/Timp1/Jaml/Il6/Kdr/Lox/Lyn/Ano6/Fkbp10/Pf4/Sdc4/Sdc1/Aqp1/Serping1/Serpinf2/Serpine1/Syk/Tec/Tnf/Map3k1/Vwf/Pla2g4a/Tnfrsf12a/…	97
GO:0097530	granulocyte migration	57/1512	126/15699	2.032e-25	1.70719e-23	1.12762e-23	Cxcl11/Cxcl10/Csf1/Cxcr2/Cxcl1/Cxcl5/Ptger4/Thbs1/Rarres2/Cmklr1/Vav3/Vav1/Il1r1/Dysf/Rac2/Ccl11/Ccl12/Il1a/Il1b/C3ar1/Rhoh/Mcoln2/Adam8/Itgam/Itgb2/Fcgr3/Trem1/Jaml/Lbp/Tirap/Pf4/Trpv4/Sell/Syk/Spp1/Slamf8/Fcer1g/Myd88/Nckap1l/C5ar1/Bst1/Cd300a/Anxa1/Pawr/S100a9/S100a8/Csf3r/Cd74/Ccl9/Ccl7/Ccl6/Ccl4/Ccl3/Ccl2/Lgals3/Irak4/Pecam1	57
GO:0001906	cell killing	59/1512	135/15699	2.70969e-25	2.24154e-23	1.48057e-23	C3/H2-D1/H2-K1/H2-Q6/H2-Q7/H2-Q4/Stat5a/Stx11/Cxcl10/Ctsc/Ctsh/Cxcl1/Cxcl5/Lyz2/Cd1d1/Ulbp1/Cd59a/Pglyrp1/Clec7a/Havcr2/Vav1/Prdx1/Ccl12/Gimap5/Il7r/Ceacam1/Ncf1/Ripk3/Itgam/Fcgr1/Fcgr3/B2m/Cfh/Rab27a/Trem1/Bcl2l11/Nos2/Il18rap/Tyrobp/Pnp/Arg1/Syk/H2-T24/H2-T22/Fadd/Spi1/Slamf6/Arrb2/Clec2d/Myd88/Nckap1l/Tap2/Tap1/Ptprc/Ptpn6/P2rx7/Ccl2/Lgals9/Lgals3	59
GO:1903557	positive regulation of tumor necrosis factor superfamily cytokine production	49/1512	95/15699	2.88684e-25	2.3519e-23	1.55346e-23	Tmem106a/Tnfrsf1a/Cyba/Ly96/Havcr2/Mavs/Thbs1/Hspb1/Mmp8/Ifih1/Arid5a/Il33/Il1a/Akap12/Adam8/Ripk1/Fcgr3/Oas1a/Il6/Lbp/Tirap/Tyrobp/Syk/Fadd/Oas2/Oas3/Sash3/Ddx58/Ptafr/Fcer1g/Myd88/Ptprc/Pycard/Stat3/Tlr1/Tlr4/Tlr2/Twist1/Cd14/Cd36/Cd84/Plcg2/Card9/Ccl4/Ccl3/Ccl2/Ccr5/Ccr2/Lgals9	49
GO:0001818	negative regulation of cytokine production	81/1512	239/15699	3.04546e-25	2.4441e-23	1.61436e-23	Rnf125/Prg4/Tgfb1/Ptger4/Tnfrsf1a/Zfp36/Cd274/Cd24a/Slc11a1/Cd59a/Pglyrp1/Havcr2/Thbs1/Cmklr1/Il1r2/Fbln1/Acod1/Mmp8/Fcgr2b/Gimap5/Fgfr4/Il33/Relb/Ceacam1/Epha2/Sigirr/Inpp5d/Axl/Btk/Oas1a/Zc3h12a/Fn1/Trem2/Hfe/Jak3/Gpnmb/Il6/Lbp/Nmi/Ezh2/Tyrobp/Apod/Aqp4/Arg1/Tnf/Dhx58/Oas3/Laptm5/Clec4a1/Clec4a3/Clec4a2/Srgn/Bcl3/Arrb2/Nckap1l/Klf2/Bst2/Ptprc/Ptpn6/Gbp4/Il27ra/Anxa4/Anxa1/Pycard/Lilrb4a/Cd200r1…	81
GO:0030595	leukocyte chemotaxis	70/1512	185/15699	3.27875e-25	2.59262e-23	1.71246e-23	F7/Lgmn/Cnr2/Cxcl11/Cxcl10/Cxcl16/Ch25h/Csf1/Cxcr2/Cxcl1/Cxcl5/Thbs1/Rarres2/Cmklr1/Ninj1/Gpr183/Vav3/Vav1/Alox5/Dysf/Rac2/Ccl11/Ccl12/Il1b/C3ar1/Rin3/Adam8/Itgam/Itgb2/Fcgr3/Trem1/Jaml/Aif1/Gpr35/Lbp/Lyn/Tirap/Gpsm3/Ano6/Pf4/Pgf/Trpv4/Sell/Serpine1/Syk/Arhgef5/Spi1/Spp1/Slamf8/Slamf9/Adam17/Fcer1g/Retnlg/Nckap1l/C5ar1/Bst1/Anxa1/S100a9/S100a8/Csf3r/Cd74/Ccl9/Ccl7/Ccl6/Ccl4/Ccl3/Ccl2/Ccr1/Ccr2/Lg…	70
GO:0002685	regulation of leukocyte migration	72/1512	195/15699	3.87526e-25	3.0199e-23	1.99468e-23	F7/Tgfb1/Lgmn/Cxcl10/Csf1/Cxcr2/Dock8/Ptger4/Mmp14/Thbs1/Rarres2/Cmklr1/Emilin1/Ninj1/Il1r1/Mmp9/Dysf/Rac2/Ccl12/Il33/Il1a/Il1b/C3ar1/Rhoh/Rin3/Ecm1/Adam8/Ripk3/Ada/Cd9/Trem2/Trem1/Aif1/Lbp/Icam1/Lyn/Tirap/Msn/Gpsm3/Ano6/Trp53/Pgf/Apod/Trpv4/Sele/Sell/Serpine1/Fadd/Spi1/Slamf8/Ptafr/Adam17/Myd88/Nckap1l/C5ar1/Bst1/Cd300a/Il27ra/Anxa1/Lyve1/Pycard/Cd200r1/Tlr2/Pawr/Cd74/Ccl7/Ccl2/Ccr1/Ccr2/Lgals9/…	72
GO:0002822	regulation of adaptive immune response based on somatic recombination of immune receptors built from immunoglobulin superfamily domains	63/1512	156/15699	1.25844e-24	9.66661e-23	6.38492e-23	C3/H2-D1/H2-K1/H2-Q6/H2-Q7/H2-Q4/Tgfb1/Tnfrsf1b/Cd274/Cd24a/Slc11a1/Cd1d1/Havcr2/H2-Ab1/Il1r1/Il4ra/Fcgr2b/Clcf1/Gimap5/Arid5a/Il33/Il1b/Il7r/Irf1/Ripk3/Fcgr1/Fcgr3/B2m/Ada/Zc3h12a/Trem2/Hfe/Hlx/Jak3/Il6/Parp3/Pnp/Rsad2/Arg1/H2-T24/H2-T22/Tnf/Fadd/Was/Pla2g4a/Sash3/Clec4n/Fcer1g/Nckap1l/Tap2/Ptprc/Ptpn6/Il27ra/Anxa1/Zbtb7b/P2rx7/Lilrb4a/Stat6/Cd40/Nfkbiz/Card9/Ccr2/Nlrp3	63
GO:0032760	positive regulation of tumor necrosis factor production	48/1512	94/15699	1.59064e-24	1.20463e-22	7.95673e-23	Tmem106a/Tnfrsf1a/Cyba/Ly96/Havcr2/Mavs/Thbs1/Hspb1/Mmp8/Ifih1/Arid5a/Il33/Il1a/Akap12/Ripk1/Fcgr3/Oas1a/Il6/Lbp/Tirap/Tyrobp/Syk/Fadd/Oas2/Oas3/Sash3/Ddx58/Ptafr/Fcer1g/Myd88/Ptprc/Pycard/Stat3/Tlr1/Tlr4/Tlr2/Twist1/Cd14/Cd36/Cd84/Plcg2/Card9/Ccl4/Ccl3/Ccl2/Ccr5/Ccr2/Lgals9	48
GO:1990266	neutrophil migration	50/1512	102/15699	1.9263e-24	1.43857e-22	9.50196e-23	Cxcl11/Cxcl10/Cxcr2/Cxcl1/Cxcl5/Ptger4/Vav3/Vav1/Il1r1/Dysf/Rac2/Ccl11/Ccl12/Il1a/Il1b/C3ar1/Rhoh/Mcoln2/Adam8/Itgam/Itgb2/Fcgr3/Trem1/Jaml/Lbp/Tirap/Pf4/Sell/Syk/Spp1/Slamf8/Fcer1g/Myd88/Nckap1l/C5ar1/Bst1/Pawr/S100a9/S100a8/Csf3r/Cd74/Ccl9/Ccl7/Ccl6/Ccl4/Ccl3/Ccl2/Lgals3/Irak4/Pecam1	50
GO:0032944	regulation of mononuclear cell proliferation	73/1512	205/15699	2.36553e-24	1.74239e-22	1.15087e-22	Tgfb1/Stat5a/Csf1/Tnfrsf1b/Slfn1/Vcam1/Cd274/Cd24a/Cdkn2a/Cd1d1/Cd59a/Havcr2/H2-Ab1/Gpr183/Vav3/Rasal3/Fcgr2b/Clcf1/Rac2/Il1a/Il1b/Ceacam1/Ccdc88b/Irf1/Inpp5d/Tgfbr2/Ripk3/Itgal/Ada/Btk/Zc3h12d/Jak3/Gpnmb/Ihh/Il6/Aif1/Lyn/Tirap/Tyrobp/Pnp/Sdc4/Arg1/Syk/Fadd/Tnfrsf13b/Laptm5/Sash3/Clec2i/Cebpb/Myd88/Igfbp2/Erbb2/Nckap1l/Bst1/Cd300a/Ptprc/Ptpn6/Il27ra/Anxa1/Zbtb7b/Pycard/Lilrb4a/Tlr4/Pawr/Cd22/Cd40…	73
GO:0050866	negative regulation of cell activation	70/1512	192/15699	4.27586e-24	3.10693e-22	2.05217e-22	Tgfb1/Cnr2/Cst7/Slfn1/Cd274/Cd24a/Cdkn2a/Runx3/Runx1/Pglyrp1/Milr1/Havcr2/H2-Ab1/Emilin1/Hspb1/Il4ra/Fcgr2b/Foxf1/Gimap5/Prkcd/Ceacam1/Tnfaip8l2/Irf1/Inpp5d/Samsn1/Axl/Btk/Cd9/Zc3h12d/Zc3h12a/Fas/Fgr/Trem2/Grn/Hfe/Hlx/Jak3/Gpnmb/Ihh/Lyn/Parp3/Tyrobp/Sdc4/Arg1/Tnfrsf13b/Fgl2/Laptm5/Spi1/Cebpb/C1qtnf1/Socs1/Erbb2/Nckap1l/Cd300a/Ptpn6/Nr1h3/Anxa1/Zbtb7b/Lilrb4a/Pawr/Hmox1/Cd300lf/Cd37/Cd44/Cd74/Cd86…	70
GO:0050670	regulation of lymphocyte proliferation	72/1512	202/15699	4.59882e-24	3.29705e-22	2.17774e-22	Tgfb1/Stat5a/Tnfrsf1b/Slfn1/Vcam1/Cd274/Cd24a/Cdkn2a/Cd1d1/Cd59a/Havcr2/H2-Ab1/Gpr183/Vav3/Rasal3/Fcgr2b/Clcf1/Rac2/Il1a/Il1b/Ceacam1/Ccdc88b/Irf1/Inpp5d/Tgfbr2/Ripk3/Itgal/Ada/Btk/Zc3h12d/Jak3/Gpnmb/Ihh/Il6/Aif1/Lyn/Tirap/Tyrobp/Pnp/Sdc4/Arg1/Syk/Fadd/Tnfrsf13b/Laptm5/Sash3/Clec2i/Cebpb/Myd88/Igfbp2/Erbb2/Nckap1l/Bst1/Cd300a/Ptprc/Ptpn6/Il27ra/Anxa1/Zbtb7b/Pycard/Lilrb4a/Tlr4/Pawr/Cd22/Cd40/Cd38…	72
GO:0002695	negative regulation of leukocyte activation	65/1512	170/15699	8.58741e-24	6.07559e-22	4.01301e-22	Tgfb1/Cnr2/Cst7/Slfn1/Cd274/Cd24a/Cdkn2a/Runx3/Runx1/Pglyrp1/Milr1/Havcr2/H2-Ab1/Hspb1/Il4ra/Fcgr2b/Foxf1/Gimap5/Ceacam1/Tnfaip8l2/Irf1/Inpp5d/Samsn1/Axl/Btk/Zc3h12d/Zc3h12a/Fas/Fgr/Grn/Hfe/Hlx/Jak3/Gpnmb/Ihh/Lyn/Parp3/Tyrobp/Sdc4/Arg1/Tnfrsf13b/Fgl2/Laptm5/Spi1/Cebpb/Socs1/Erbb2/Nckap1l/Cd300a/Ptpn6/Nr1h3/Anxa1/Zbtb7b/Lilrb4a/Pawr/Hmox1/Cd300lf/Cd37/Cd44/Cd74/Cd86/Cd84/Ccr2/Lgals9/Lgals3	65
GO:0046631	alpha-beta T cell activation	61/1512	153/15699	1.56111e-23	1.09014e-21	7.20054e-22	Tgfb1/Ctsl/Dock2/Ptger4/Cd274/Cd24a/Cd1d1/Runx3/Runx1/H2-Ab1/Il2rg/Gpr183/Il4ra/Rasal3/Il6ra/Gimap5/Relb/Ceacam1/Irf1/Tgfbr2/Wdfy4/Elf4/Ada/Tcirg1/Zc3h12a/Hfe/Hlx/Jak3/Ihh/Il6/Itpkb/Ikzf1/Ly9/Myc/Pnp/Rsad2/Syk/Clec4a1/Clec4a3/Clec4a2/Slamf6/Sash3/Batf/Bcl3/Cebpb/Socs1/Nckap1l/Gadd45g/Cd300a/Ptprc/Anxa1/Zbtb7b/Lilrb4a/Stat6/Stat3/Tnfsf8/Cd44/Nfkbiz/Ccr2/Lgals9/Nlrp3	61
GO:1903037	regulation of leukocyte cell-cell adhesion	85/1512	276/15699	3.19726e-23	2.20406e-21	1.45581e-21	Tgfb1/Stat5a/Has2/Dock8/Slfn1/Vcam1/Cd274/Cd24a/Cdkn2a/Cd1d1/Runx3/Runx1/Cd59a/Havcr2/H2-Ab1/Il2rg/Hspb1/Il4ra/Rasal3/Alox5/Gimap5/Il1a/Il1b/Il7r/Ceacam1/Ccdc88b/Tnfaip8l2/Rhoh/Adam8/Irf1/Tgfbr2/Itgal/Itgb2/B2m/Ada/Zc3h12d/Zc3h12a/Hfe/Hlx/Jak3/Gpnmb/Ihh/Ets1/Il6/Aif1/Itpkb/Ikzf1/Icam1/Pnp/Sdc4/Sele/Arg1/Syk/Tnf/Fadd/Fgl2/Laptm5/Sash3/H2-Eb1/Ptafr/Cebpb/Socs1/Igfbp2/Erbb2/Nckap1l/Cd300a/Ptprc/Ptpn…	85
GO:0030098	lymphocyte differentiation	98/1512	350/15699	3.85513e-23	2.62393e-21	1.73314e-21	Enpp1/Tgfb1/Stat5a/Dock11/Fanca/Hells/Ctsl/Dock2/Ptger4/Mmp14/Hhex/Cd24a/Cdkn2a/Lyl1/Cd1d1/Runx3/Runx1/Pglyrp1/H2-Ab1/Dll4/Mfng/Il2rg/Gpr183/Vav1/Hspb1/Il4ra/Il6ra/Clcf1/Gimap5/Il1a/Il1b/Il7r/Relb/Rhoh/Adam8/Irf1/Irf8/Inpp5d/Tgfbr2/Ripk3/B2m/Ada/Axl/Nfam1/Btk/Tcirg1/Zc3h12a/Fas/Hlx/Jak3/Ihh/Il6/Itpkb/Ikzf1/Ly9/Ezh2/Trp53/Pnp/Rsad2/Syk/Fadd/Fgl2/Laptm5/Spi1/Slamf6/Slamf8/Bcl2a1d/Sash3/Cmtm7/Batf/B…	98
GO:0019882	antigen processing and presentation	46/1512	92/15699	4.67708e-23	3.14358e-21	2.07638e-21	H2-D1/H2-K1/H2-Q6/H2-Q7/H2-Q4/Ctse/Ctsl/Ctss/Slc11a1/Cd1d1/Thbs1/H2-Ab1/Ifi30/Fcgr2b/Relb/Unc93b1/Fcgr1/Fcgr3/Fcgr4/Wdfy4/B2m/Rab27a/Rab32/Trem2/Hfe/Icam1/Psme2/Psme1/Psmb9/Psmb8/H2-T24/H2-T22/Was/Fgl2/Clec4a1/Clec4a3/Clec4a2/H2-Eb1/Tapbp/Fcer1g/Erap1/Tap2/Tap1/Pycard/Cd74/Cd68	46
GO:0045766	positive regulation of angiogenesis	61/1512	157/15699	7.79617e-23	5.1122e-21	3.37667e-21	C3/Ctsh/Cxcr2/Cxcr4/Tnfrsf1a/Lrg1/Gata2/Runx1/Thbs1/Emilin1/Emilin2/Aplnr/Ninj1/Hspb6/Hspb1/Nfe2l2/Mmp9/Ccl11/Il1a/Il1b/Prkd2/C3ar1/Smoc2/Ecm1/Tgfbr2/Itga5/Itgax/Itgb1/Itgb2/Rras/Adm/Acvrl1/Cyp1b1/Chil1/Zc3h12a/Eng/Hyal1/Grn/Hk2/Ets1/Nos3/Kdr/Pgf/Aqp1/Serpine1/Fgf2/Brca1/Adam12/Erap1/Cela1/Hmga2/C5ar1/Anxa3/Tie1/Stat3/Hmox1/Cysltr1/Angpt2/Cd40/Lgals3/Cdh5	61
GO:1904018	positive regulation of vasculature development	61/1512	157/15699	7.79617e-23	5.1122e-21	3.37667e-21	C3/Ctsh/Cxcr2/Cxcr4/Tnfrsf1a/Lrg1/Gata2/Runx1/Thbs1/Emilin1/Emilin2/Aplnr/Ninj1/Hspb6/Hspb1/Nfe2l2/Mmp9/Ccl11/Il1a/Il1b/Prkd2/C3ar1/Smoc2/Ecm1/Tgfbr2/Itga5/Itgax/Itgb1/Itgb2/Rras/Adm/Acvrl1/Cyp1b1/Chil1/Zc3h12a/Eng/Hyal1/Grn/Hk2/Ets1/Nos3/Kdr/Pgf/Aqp1/Serpine1/Fgf2/Brca1/Adam12/Erap1/Cela1/Hmga2/C5ar1/Anxa3/Tie1/Stat3/Hmox1/Cysltr1/Angpt2/Cd40/Lgals3/Cdh5	61
GO:0032612	interleukin-1 production	47/1512	98/15699	1.5499e-22	9.9212e-21	6.55308e-21	Tmem106a/S100a13/Ptger4/Gsdmd/Havcr2/Mndal/Il1r2/Hspb1/Il1b/Ceacam1/Naip5/Zc3h12a/Trem2/Ifi207/Ifi204/Ifi211/Il6/Aim2/Tyrobp/Aqp4/Tnf/Slamf9/Arrb2/Tnfaip8/S1pr3/Myd88/Gbp5/Anxa1/Pycard/P2rx7/Lilrb4a/Stat3/Tlr8/Tlr6/Tlr4/Tlr2/Nlrp1b/Nlrp12/Cd36/Cd33/Ccl3/Ccr5/Lgals9/Nlrc3/Nlrp3/Casp8/Casp4	47
GO:0071346	cellular response to interferon-gamma	47/1512	98/15699	1.5499e-22	9.9212e-21	6.55308e-21	H2-Q7/Irgm1/Stx11/Cdc42ep4/H2-Ab1/Parp14/Acod1/Gbp2b/Mrc1/Gbp10/Igtp/Ccl11/Ccl12/Irf1/Irf8/Rab20/Rab7b/Nos2/Parp9/Nmi/Trp53/Aqp4/Arg1/Vim/Was/Socs1/Vamp8/Vamp3/Myo1c/Gbp2/Gbp4/Gbp3/Gbp6/Gbp5/Gbp7/Gbp9/Stat1/Tlr4/Tlr2/Capg/Ccl9/Ccl7/Ccl6/Ccl4/Ccl3/Ccl2/Nlrc5	47
GO:0050729	positive regulation of inflammatory response	51/1512	115/15699	2.1546e-22	1.36297e-20	9.00261e-21	Fabp4/C3/Nupr1/Stat5a/Ctsc/Ctss/Ptger4/Tnfrsf1a/Pik3cg/Cd24a/Zbp1/Ninj1/Ifi35/Mmp8/Il33/Il1b/Adam8/Ripk1/Fcgr1/Fcgr3/Trem2/Grn/Ets1/Il6/Lbp/Gpsm3/Nmi/Osm/Trpv4/Serpine1/Tnf/Pla2g4a/Cebpb/Cebpa/Fcer1g/Vamp8/Pycard/Alox5ap/Tlr6/Tlr4/Tlr2/S100a9/S100a8/Nlrp1b/Plcg2/Nfkbiz/Nfkbia/Ccl3/Ccr5/Ccr2/Lgals1	51
GO:0001909	leukocyte mediated cytotoxicity	47/1512	100/15699	4.59311e-22	2.87176e-20	1.89683e-20	H2-D1/H2-K1/H2-Q6/H2-Q7/H2-Q4/Stat5a/Stx11/Ctsc/Ctsh/Cxcl1/Cxcl5/Cd1d1/Ulbp1/Havcr2/Vav1/Prdx1/Gimap5/Il7r/Ceacam1/Ncf1/Ripk3/Itgam/Fcgr1/Fcgr3/B2m/Rab27a/Trem1/Il18rap/Tyrobp/Pnp/Arg1/H2-T24/H2-T22/Fadd/Spi1/Slamf6/Arrb2/Clec2d/Myd88/Nckap1l/Tap2/Tap1/Ptprc/Ptpn6/P2rx7/Ccl2/Lgals9	47
GO:0050863	regulation of T cell activation	83/1512	276/15699	5.97561e-22	3.6932e-20	2.43941e-20	Tgfb1/Stat5a/Fanca/Dock8/Tnfrsf1b/Slfn1/Vcam1/Cd274/Cd24a/Cdkn2a/Cd1d1/Runx3/Runx1/Cd59a/Havcr2/H2-Ab1/Il2rg/Hspb1/Il4ra/Rasal3/Rac2/Gimap5/Il1a/Il1b/Il7r/Ceacam1/Ccdc88b/Tnfaip8l2/Rhoh/Adam8/Irf1/Tgfbr2/Ripk3/Itgal/B2m/Ada/Zc3h12d/Zc3h12a/Hfe/Hlx/Jak3/Gpnmb/Ihh/Il6/Aif1/Itpkb/Ikzf1/Pnp/Sdc4/Arg1/Syk/Fadd/Fgl2/Laptm5/Sash3/H2-Eb1/Clec2i/Cebpb/Socs1/Igfbp2/Ctla2a/Erbb2/Nckap1l/Cd300a/Ptprc/Ptpn6/I…	83
GO:1903706	regulation of hemopoiesis	92/1512	329/15699	9.6127e-22	5.87358e-20	3.87958e-20	Tgfb1/Stat5a/Fanca/Csf1/Zfp36/Mmp14/Gata2/Cd101/Cd24a/Cdkn2a/Cd1d1/Runx3/Runx1/Pglyrp1/Isg15/Ninj1/Il2rg/Hspb1/Il4ra/Gimap5/Rbp1/Tmem176a/Tmem176b/Il7r/Ceacam1/Rhoh/Adam8/Irf1/Inpp5d/Tgfbr2/Ripk1/Itgam/B2m/Ada/Axl/Nfam1/Zc3h12a/Rab7b/Fas/Fes/Trem2/Hlx/Jak3/Ihh/Ets1/Il6/Itpkb/Ikzf1/Lif/Lox/Lyn/Myc/Tyrobp/Pnp/C1qc/Hcls1/Syk/Tnf/Fadd/Tnfrsf11b/Fgl2/Spi1/Slamf8/Sash3/Clec2i/Clec2d/Cebpb/Socs1/Ctla2a/…	92
GO:0002706	regulation of lymphocyte mediated immunity	57/1512	145/15699	1.02466e-21	6.19057e-20	4.08895e-20	C3/H2-D1/H2-K1/H2-Q6/H2-Q7/H2-Q4/Tgfb1/Stat5a/Tnfrsf1b/Cd24a/Cd1d1/Ulbp1/Havcr2/Vav1/Il1r1/Fcgr2b/Clcf1/Gimap5/Arid5a/Il1b/Il7r/Ceacam1/Ripk3/Fcgr1/Fcgr3/B2m/Trem2/Hfe/Il6/Il18rap/Parp3/Pnp/Rsad2/Arg1/H2-T24/H2-T22/Tnf/Fadd/Was/Slamf6/Sash3/Arrb2/Clec2d/Fcer1g/Nckap1l/Tap2/Tap1/Ptprc/Ptpn6/Il27ra/P2rx7/Lilrb4a/Stat6/Cd40/Ccr2/Lgals9/Nlrp3	57
GO:1902105	regulation of leukocyte differentiation	80/1512	262/15699	1.16392e-21	6.95375e-20	4.59304e-20	Tgfb1/Stat5a/Fanca/Csf1/Mmp14/Gata2/Cd101/Cd24a/Cdkn2a/Cd1d1/Runx3/Runx1/Pglyrp1/Ninj1/Il2rg/Hspb1/Il4ra/Gimap5/Rbp1/Tmem176a/Tmem176b/Il7r/Ceacam1/Rhoh/Adam8/Irf1/Inpp5d/Tgfbr2/Ripk1/Itgam/Ada/Axl/Nfam1/Zc3h12a/Fas/Fes/Trem2/Hlx/Jak3/Ihh/Il6/Itpkb/Ikzf1/Lif/Lyn/Myc/Tyrobp/Pnp/C1qc/Hcls1/Syk/Tnf/Fadd/Tnfrsf11b/Fgl2/Slamf8/Sash3/Clec2i/Clec2d/Cebpb/Socs1/Ctla2a/Erbb2/Nckap1l/Tal1/Ptprc/Ptpn6/Anxa1…	80
GO:1903039	positive regulation of leukocyte cell-cell adhesion	68/1512	199/15699	1.31018e-21	7.74156e-20	5.1134e-20	Tgfb1/Stat5a/Has2/Dock8/Vcam1/Cd274/Cd24a/Cd1d1/Runx3/Runx1/Cd59a/Havcr2/H2-Ab1/Il2rg/Il4ra/Rasal3/Alox5/Gimap5/Il1a/Il1b/Il7r/Ceacam1/Ccdc88b/Rhoh/Adam8/Irf1/Tgfbr2/Itgal/Itgb2/B2m/Ada/Hlx/Jak3/Ihh/Ets1/Il6/Aif1/Itpkb/Ikzf1/Icam1/Pnp/Sele/Syk/Tnf/Fadd/Sash3/H2-Eb1/Ptafr/Socs1/Igfbp2/Nckap1l/Ptprc/Il27ra/Anxa1/Zbtb7b/Pycard/Lilrb4a/Pawr/Cav1/Cd44/Cd74/Cd86/Nfkbiz/Ccl2/Ccr2/Lgals9/Lgals1/Nlrp3	68
GO:0042098	T cell proliferation	66/1512	189/15699	1.34329e-21	7.85094e-20	5.18565e-20	Tgfb1/Stat5a/Cxcr4/Dock8/Dock2/Tnfrsf1b/Slfn1/Cd151/Vcam1/Cd274/Cd24a/Slc11a1/Cdkn2a/Cd1d1/Cd59a/Havcr2/H2-Ab1/Rasal3/Rac2/Il1a/Il1b/Ceacam1/Ccnd3/Ccdc88b/Irf1/Tgfbr2/Ripk3/Itgam/Itgal/Itgb2/Elf4/Zc3h12d/Jak3/Gpnmb/Ihh/Il6/Aif1/Msn/Myc/Trp53/Pnp/Sdc4/Arg1/Syk/Fadd/Laptm5/Sash3/Clec2i/Cebpb/Igfbp2/Erbb2/Nckap1l/Ptprc/Ptpn6/Il27ra/Anxa1/Zbtb7b/Pycard/P2rx7/Lilrb4a/Pawr/Cd44/Cd86/Ccr2/Lgals9/Lgals3	66
GO:0022409	positive regulation of cell-cell adhesion	76/1512	241/15699	1.4031e-21	8.11232e-20	5.3583e-20	Tgfb1/Stat5a/Has2/Dock8/Vcam1/Cd274/Cd24a/Cd1d1/Runx3/Runx1/Cd59a/Havcr2/H2-Ab1/Emilin2/Il2rg/Il4ra/Rasal3/Il6ra/Alox5/Gimap5/Il1a/Il1b/Il7r/Ceacam1/Ccdc88b/Rhoh/Adam8/Irf1/Tgfbr2/Itga6/Itgal/Itgb2/B2m/Ada/Hlx/Jak3/Ihh/Ets1/Il6/Aif1/Itpkb/Ikzf1/Icam1/Pnp/Sele/Syk/Tnf/Fadd/Podxl/Sash3/H2-Eb1/Ptafr/Socs1/Igfbp2/Piezo1/Nckap1l/Ptprc/Il27ra/Anxa1/Zbtb7b/Pycard/Lilrb4a/Pawr/Pdpn/Cav1/Plaur/Cd44/Cd74/C…	76
GO:0050830	defense response to Gram-positive bacterium	38/1512	68/15699	1.56639e-21	8.96008e-20	5.91825e-20	Gsdmd/Lyz2/Pglyrp1/Havcr2/Rarres2/Gbp2b/Gbp10/Il7r/Epha2/Ncf1/B2m/Adm/Fgr/Hck/Lbp/Tirap/Tnf/Mpeg1/Tnfaip8/Adam17/Myd88/Hmgb2/C5ar1/Myo1f/Gbp2/Gbp4/Gbp3/Gbp6/Gbp7/Gbp9/Il27ra/Pycard/P2rx7/Tnfsf8/Tlr2/Cd36/Card9/Nlrp3	38
GO:0022407	regulation of cell-cell adhesion	101/1512	385/15699	1.70513e-21	9.65102e-20	6.37463e-20	Tgfb1/Stat5a/Has2/Dock8/Slfn1/Vcam1/Cd274/Cd24a/Cdkn2a/Cd1d1/Runx3/Runx1/Cd59a/Havcr2/H2-Ab1/Emilin2/Il2rg/Hspb1/Il4ra/Rasal3/Il6ra/Alox5/Gimap5/Il1a/Il1b/Il7r/Prkcd/Ceacam1/Ccdc88b/Tnfaip8l2/Rhoh/Adam8/Irf1/Tgfbr2/Itga6/Itgal/Itgb2/B2m/Ada/Cd9/Zc3h12d/Zc3h12a/Hfe/Hlx/Jak3/Gpnmb/Ihh/Ets1/Il6/Aif1/Itpkb/Ikzf1/Icam1/Akna/Lyn/Pnp/Sdc4/Trpv4/Sele/Arg1/Syk/Tnf/Fadd/Podxl/Fgl2/Laptm5/Spi1/Sash3/H2-Eb1/…	101
GO:0031341	regulation of cell killing	42/1512	84/15699	3.62419e-21	2.02992e-19	1.34079e-19	H2-D1/H2-K1/H2-Q6/H2-Q7/H2-Q4/Stat5a/Cxcl1/Cxcl5/Cd1d1/Ulbp1/Cd59a/Clec7a/Havcr2/Vav1/Gimap5/Il7r/Ceacam1/Ripk3/Itgam/B2m/Cfh/Bcl2l11/Nos2/Il18rap/Tyrobp/Pnp/Arg1/Syk/H2-T24/H2-T22/Fadd/Spi1/Slamf6/Arrb2/Clec2d/Nckap1l/Tap2/Tap1/Ptprc/P2rx7/Ccl2/Lgals9	42
GO:0035458	cellular response to interferon-beta	29/1512	41/15699	6.58096e-21	3.64802e-19	2.40957e-19	Irgm1/Irgm2/Ifitm2/Tgtp1/Tgtp2/Ifi202b/Gm5431/Mndal/Ifi47/Acod1/Ifit1/Ifit3/Gbp2b/Igtp/Irf1/Gm4951/Oas1a/Ifi209/Ifi207/Ifi204/Ifi203/Ifi211/Aim2/Gbp2/Gbp3/Gbp6/Gbp7/Stat1/Iigp1	29
GO:0032652	regulation of interleukin-1 production	44/1512	93/15699	6.93981e-21	3.80769e-19	2.51503e-19	Tmem106a/S100a13/Ptger4/Gsdmd/Havcr2/Mndal/Il1r2/Hspb1/Ceacam1/Naip5/Zc3h12a/Trem2/Ifi207/Ifi204/Ifi211/Il6/Aim2/Tyrobp/Aqp4/Tnf/Arrb2/S1pr3/Myd88/Gbp5/Anxa1/Pycard/P2rx7/Lilrb4a/Stat3/Tlr8/Tlr6/Tlr4/Tlr2/Nlrp1b/Nlrp12/Cd36/Cd33/Ccl3/Ccr5/Lgals9/Nlrc3/Nlrp3/Casp8/Casp4	44
GO:0002705	positive regulation of leukocyte mediated immunity	50/1512	119/15699	1.02634e-20	5.5535e-19	3.66816e-19	C3/H2-D1/H2-K1/H2-Q6/H2-Q7/H2-Q4/Tgfb1/Stat5a/Cxcl1/Cd24a/Cd1d1/Ulbp1/Mavs/Vav1/Il1r1/Clcf1/Gimap5/Arid5a/Il1b/Itgam/Itgb2/Fcgr1/Fcgr3/B2m/Trem2/Il6/Il18rap/Tyrobp/Pnp/Rsad2/Arg1/H2-T24/H2-T22/Tnf/Fadd/Spi1/Slamf6/Sash3/Ddx58/Ddx21/Ptafr/Fcer1g/Tap2/Ptprc/P2rx7/Stat6/Cd40/Plcg2/Ccl2/Nlrp3	50
GO:0002253	activation of immune response	73/1512	232/15699	1.03283e-20	5.5535e-19	3.66816e-19	Lat2/C3/Lcp2/Lpxn/Zbp1/Cd59a/Mavs/Cmklr1/Mndal/Vav3/Il1b/Prkd2/C3ar1/Prkch/A2m/Elf1/Ada/C4b/Nfam1/Btk/Cfh/Cfi/Zc3h12a/Rab29/Fyb/Trem2/Ifi209/Ifi207/Ifi204/Ifi203/Ifi211/Aim2/Lyn/Tyrobp/C1qb/C1qa/C1rb/C1ra/C1s1/C1qc/C1rl/Serping1/Syk/Tec/Laptm5/Bcl2a1d/Cmtm3/Fpr2/Clec4n/Clec2i/Klhl6/Fcer1g/Nckap1l/C5ar1/Myo1g/Cd300a/Ptprc/Ptpn6/Pycard/Themis2/Lilrb4a/Tlr4/Tlr2/Pawr/Plscr1/Plscr2/Cd22/Cd38/Trim12c/…	73
GO:0032755	positive regulation of interleukin-6 production	43/1512	90/15699	1.1914e-20	6.34274e-19	4.18946e-19	Tmem106a/Cyba/Mavs/Il6ra/Mmp8/Ifih1/Arid5a/Il33/Il1a/Il1b/Unc93b1/Rab7b/Il6/Aif1/Nos2/Lbp/Tirap/Tyrobp/Trpv4/Syk/Tnf/Laptm5/Ddx58/Ptafr/Fcer1g/Myd88/Ticam2/Pycard/P2rx7/Stat3/Tlr1/Tlr8/Tlr7/Tlr6/Tlr4/Tlr2/Twist1/Cd36/Cd74/Plcg2/Card9/Ccr5/Lgals9	43
GO:0030198	extracellular matrix organization	81/1512	277/15699	1.33594e-20	7.04251e-19	4.65167e-19	Lcp1/Tgfb1/Tgfbi/Ptx3/Cflar/Has2/Ctss/Creb3l1/Tnfrsf1b/Tnfrsf1a/Mmp25/Mmp12/Mmp14/Mmp19/Pbxip1/Ddr2/Sulf1/B4galt1/Emilin1/Pmp22/Hspg2/Fbln1/Fbln5/Col8a1/Adamts14/Mmp2/Mmp8/Mmp9/Col6a6/Adamtsl3/Col4a1/Col4a5/Lamb2/Foxc1/Col5a2/Col5a3/Foxf1/Col3a1/Col1a2/Col1a1/Fgfr4/Ccdc80/Smoc2/Smoc1/Col18a1/Col16a1/Col14a1/Itgb1/Cyp1b1/Nid1/Eng/Fn1/Ihh/Ets1/Il6/Nfkb2/Slc39a8/Efemp2/Lox/Lum/Fkbp10/Loxl2/Loxl1/Ser…	81
GO:0002285	lymphocyte activation involved in immune response	57/1512	152/15699	1.52972e-20	7.98573e-19	5.27468e-19	Enpp1/Lcp1/Apbb1ip/Tgfb1/Stx11/Dock11/Ptger4/Cd180/Slc11a1/Pglyrp1/Havcr2/Mfng/Gpr183/Il4ra/Il6ra/Clcf1/Relb/Irf1/Irf8/Itgal/Ada/Rab27a/Zc3h12a/Hlx/Jak3/Il6/Icam1/Ly9/Exo1/Parp3/Trp53/Fgl2/Spi1/Slamf6/Batf/Bcl3/Clec4d/Fcer1g/Nckap1l/Gadd45g/Ptprc/Il27ra/Anxa1/Zbtb7b/Lilrb4a/Stat6/Stat3/Tlr4/Cd40/Cd74/Plcg2/Nfkbiz/Ccr2/Lgals9/Lgals1/Lgals3/Nlrp3	57
GO:0043062	extracellular structure organization	81/1512	278/15699	1.71314e-20	8.7729e-19	5.79461e-19	Lcp1/Tgfb1/Tgfbi/Ptx3/Cflar/Has2/Ctss/Creb3l1/Tnfrsf1b/Tnfrsf1a/Mmp25/Mmp12/Mmp14/Mmp19/Pbxip1/Ddr2/Sulf1/B4galt1/Emilin1/Pmp22/Hspg2/Fbln1/Fbln5/Col8a1/Adamts14/Mmp2/Mmp8/Mmp9/Col6a6/Adamtsl3/Col4a1/Col4a5/Lamb2/Foxc1/Col5a2/Col5a3/Foxf1/Col3a1/Col1a2/Col1a1/Fgfr4/Ccdc80/Smoc2/Smoc1/Col18a1/Col16a1/Col14a1/Itgb1/Cyp1b1/Nid1/Eng/Fn1/Ihh/Ets1/Il6/Nfkb2/Slc39a8/Efemp2/Lox/Lum/Fkbp10/Loxl2/Loxl1/Ser…	81
GO:0045229	external encapsulating structure organization	81/1512	278/15699	1.71314e-20	8.7729e-19	5.79461e-19	Lcp1/Tgfb1/Tgfbi/Ptx3/Cflar/Has2/Ctss/Creb3l1/Tnfrsf1b/Tnfrsf1a/Mmp25/Mmp12/Mmp14/Mmp19/Pbxip1/Ddr2/Sulf1/B4galt1/Emilin1/Pmp22/Hspg2/Fbln1/Fbln5/Col8a1/Adamts14/Mmp2/Mmp8/Mmp9/Col6a6/Adamtsl3/Col4a1/Col4a5/Lamb2/Foxc1/Col5a2/Col5a3/Foxf1/Col3a1/Col1a2/Col1a1/Fgfr4/Ccdc80/Smoc2/Smoc1/Col18a1/Col16a1/Col14a1/Itgb1/Cyp1b1/Nid1/Eng/Fn1/Ihh/Ets1/Il6/Nfkb2/Slc39a8/Efemp2/Lox/Lum/Fkbp10/Loxl2/Loxl1/Ser…	81
GO:0019724	B cell mediated immunity	49/1512	116/15699	1.89824e-20	9.62907e-19	6.36013e-19	Csf2rb2/C3/Enpp1/Csf2rb/Tgfb1/H2-Ab1/Il21r/Il4ra/Fcgr2b/Clcf1/Gimap5/Prkcd/Irf7/Inpp5d/Fcgr1/Fcgr3/B2m/C4b/Btk/Cfh/Cfi/Tcirg1/Fas/Trem2/Exo1/Parp3/C1qb/C1qa/C1rb/C1ra/C1s1/C1qc/C1rl/Serping1/Tnf/Fgl2/H2-Eb1/Batf/Bcl3/Fcer1g/Myd88/Ptprc/Ptpn6/Il27ra/Stat6/Cd40/Cd74/Card9/Pirb	49
GO:0002687	positive regulation of leukocyte migration	53/1512	134/15699	1.98625e-20	9.98139e-19	6.59284e-19	F7/Tgfb1/Lgmn/Cxcl10/Csf1/Cxcr2/Dock8/Ptger4/Mmp14/Thbs1/Rarres2/Cmklr1/Il1r1/Mmp9/Dysf/Rac2/Ccl12/Il1a/Il1b/C3ar1/Adam8/Trem2/Trem1/Aif1/Lbp/Icam1/Tirap/Gpsm3/Ano6/Trp53/Pgf/Trpv4/Sele/Sell/Serpine1/Fadd/Spi1/Ptafr/Adam17/Nckap1l/C5ar1/Lyve1/Pycard/Tlr2/Pawr/Cd74/Ccl7/Ccl2/Ccr1/Ccr2/Lgals9/Lgals3/Pecam1	53
GO:0071674	mononuclear cell migration	56/1512	149/15699	2.93789e-20	1.46269e-18	9.66123e-19	Tgfb1/Lgmn/Cxcl10/Cxcl16/Ch25h/Csf1/Dock8/Thbs1/Rarres2/Cmklr1/Ninj1/Gpr183/Alox5/Ccl11/Ccl12/C3ar1/Ecm1/Adam8/Ripk3/Itgal/Itgb7/Trem1/Jaml/Aif1/Icam1/Lyn/Msn/Ano6/Apod/Trpv4/Serpine1/Fadd/Arhgef5/Spi1/Slamf8/Slamf9/Adam17/Retnlg/C5ar1/Myo1g/Il27ra/Anxa1/Pycard/Cd200r1/Nlrp12/Ccl9/Ccl7/Ccl6/Ccl4/Ccl3/Ccl2/Ccr1/Ccr2/Lgals9/Lgals3/Pecam1	56
GO:0045089	positive regulation of innate immune response	48/1512	114/15699	5.49336e-20	2.70989e-18	1.78992e-18	Irgm1/Stat5a/Mmp12/Zbp1/Ulbp1/Trim56/Havcr2/Mavs/Mndal/Vav1/Ifi35/Mmp2/Igtp/Gimap5/Ikbke/Adam8/Irf7/Ifi209/Ifi207/Ifi204/Ifi203/Ifi211/Aim2/Il18rap/Lbp/Tirap/Parp9/Nmi/Tyrobp/Syk/Fadd/Spi1/Slamf6/Clec4n/Hmgb2/Gbp5/Pycard/Tlr8/Tlr4/Tlr2/Plscr1/Trim12c/Cd74/Plcg2/Card9/Lgals9/Trim30a/Nlrc5	48
GO:0002698	negative regulation of immune effector process	43/1512	93/15699	5.91058e-20	2.8892e-18	1.90835e-18	Tgfb1/Cd59a/Pglyrp1/Havcr2/Il4ra/Fcgr2b/Foxf1/Il33/Il7r/Ceacam1/Irf1/A2m/Zc3h12a/Grn/Hfe/Hlx/Jak3/Parp3/Arg1/Serping1/Tnf/Fgl2/Spi1/Slamf8/Arrb2/Clec2d/Nckap1l/Tap2/Tap1/Bst2/Cd300a/Ptprc/Ptpn6/Anxa1/Zbtb7b/Lilrb4a/Hmox1/Cd22/Cd84/Ccr2/Lgals9/Lgals3/Irak3	43
GO:0002275	myeloid cell activation involved in immune response	41/1512	85/15699	6.0056e-20	2.9092e-18	1.92157e-18	Lat2/Stx11/Dock2/Gata2/Milr1/Havcr2/Il4ra/Ifi35/Foxf1/Dysf/Rac2/Il33/Itgam/Itgb2/Fes/Fgr/Trem2/Grn/Lbp/Lyn/Nmi/Tyrobp/Syk/Spi1/Ptafr/Fcer1g/Myd88/Vamp8/Ptgdr/Myo1f/Cd300a/Ptpn6/Anxa3/Pycard/Lilrb4a/Sbno2/Hmox1/Cd84/Plcg2/Ccr2/Pld2	41
GO:0071621	granulocyte chemotaxis	45/1512	103/15699	1.34828e-19	6.47293e-18	4.27546e-18	Cxcl11/Cxcl10/Csf1/Cxcr2/Cxcl1/Cxcl5/Thbs1/Rarres2/Cmklr1/Vav3/Vav1/Dysf/Rac2/Ccl11/Ccl12/Il1b/C3ar1/Itgam/Itgb2/Fcgr3/Trem1/Jaml/Lbp/Tirap/Pf4/Trpv4/Sell/Syk/Spp1/Fcer1g/Nckap1l/C5ar1/Bst1/Anxa1/S100a9/S100a8/Csf3r/Cd74/Ccl9/Ccl7/Ccl6/Ccl4/Ccl3/Ccl2/Lgals3	45
GO:0030217	T cell differentiation	75/1512	253/15699	1.52055e-19	7.2354e-18	4.77908e-18	Enpp1/Tgfb1/Stat5a/Fanca/Ctsl/Dock2/Ptger4/Cdkn2a/Cd1d1/Runx3/Runx1/Dll4/Il2rg/Gpr183/Vav1/Hspb1/Il4ra/Il6ra/Gimap5/Il1a/Il1b/Il7r/Relb/Rhoh/Adam8/Irf1/Tgfbr2/Ripk3/B2m/Ada/Tcirg1/Zc3h12a/Fas/Hlx/Jak3/Ihh/Il6/Itpkb/Ikzf1/Ly9/Trp53/Pnp/Rsad2/Syk/Fadd/Fgl2/Spi1/Slamf6/Bcl2a1d/Sash3/Batf/Bcl3/Clec4d/Socs1/Adam17/Fcer1g/Ctla2a/Erbb2/Nckap1l/Gadd45g/Fzd7/Ptprc/Anxa1/Zbtb7b/Lilrb4a/Stat6/Stat3/Tnfsf8/C…	75
GO:0002221	pattern recognition receptor signaling pathway	56/1512	155/15699	2.5716e-19	1.21294e-17	8.01163e-18	Rnf125/Irgm1/Colec12/Slc15a3/Smpdl3b/Cyba/Zc3hav1/Cd180/Ly96/Havcr2/Mavs/Tlr13/Ninj1/Ifi35/Acod1/Ifih1/Igtp/Unc93b1/Irf1/Irf7/Oas1a/Oasl1/Rab7b/Trem2/Lbp/Lyn/Tirap/Nmi/Rsad2/Dhx58/Mapkapk3/Oas3/Ddx60/Ddx58/Arrb2/Myd88/Pik3ap1/Cd300a/Nr1h3/Tlr1/Tlr8/Tlr7/Tlr6/Tlr4/Tlr2/Cd300lf/Cav1/Cd14/Cd40/Cd36/Cd86/Plcg2/Nfkbia/Lgals9/Trim30a/Irak3	56
GO:0048002	antigen processing and presentation of peptide antigen	31/1512	51/15699	2.68004e-19	1.25309e-17	8.27684e-18	H2-D1/H2-K1/H2-Q6/H2-Q7/H2-Q4/Ctse/Ctsl/Ctss/Slc11a1/H2-Ab1/Ifi30/Fcgr2b/Unc93b1/Fcgr1/Fcgr3/B2m/Trem2/Hfe/H2-T24/H2-T22/Clec4a1/Clec4a3/Clec4a2/H2-Eb1/Tapbp/Fcer1g/Erap1/Tap2/Tap1/Pycard/Cd74	31
GO:0051251	positive regulation of lymphocyte activation	74/1512	250/15699	2.93454e-19	1.36026e-17	8.9847e-18	Tgfb1/Stat5a/Dock8/Mmp14/Vcam1/Cd274/Cd24a/Cd1d1/Runx3/Runx1/Ulbp1/Cd59a/Clec7a/Havcr2/H2-Ab1/Il2rg/Gpr183/Vav3/Il4ra/Rasal3/Clcf1/Gimap5/Il1a/Il1b/Il7r/Ceacam1/Ccdc88b/Rhoh/Adam8/Irf1/Inpp5d/Tgfbr2/Itgal/B2m/Ada/Axl/Hlx/Jak3/Ihh/Il6/Aif1/Itpkb/Ikzf1/Tirap/Tyrobp/Pnp/Syk/Fadd/Sash3/H2-Eb1/Socs1/Myd88/Igfbp2/Nckap1l/Bst1/Ptprc/Il27ra/Anxa1/Zbtb7b/Pycard/Lilrb4a/Stat6/Tlr4/Cav1/Cd40/Cd38/Cd74/Cd86/…	74
GO:0016064	immunoglobulin mediated immune response	47/1512	114/15699	3.81608e-19	1.75376e-17	1.15838e-17	Csf2rb2/C3/Enpp1/Csf2rb/Tgfb1/H2-Ab1/Il21r/Il4ra/Fcgr2b/Clcf1/Gimap5/Prkcd/Irf7/Inpp5d/Fcgr1/Fcgr3/B2m/C4b/Btk/Cfh/Cfi/Tcirg1/Trem2/Exo1/Parp3/C1qb/C1qa/C1rb/C1ra/C1s1/C1qc/C1rl/Serping1/Tnf/Fgl2/H2-Eb1/Batf/Bcl3/Fcer1g/Myd88/Ptprc/Ptpn6/Il27ra/Stat6/Cd40/Cd74/Card9	47
GO:0051250	negative regulation of lymphocyte activation	53/1512	142/15699	4.3706e-19	1.99158e-17	1.31547e-17	Tgfb1/Slfn1/Cd274/Cd24a/Cdkn2a/Runx3/Runx1/Pglyrp1/Havcr2/H2-Ab1/Hspb1/Il4ra/Fcgr2b/Gimap5/Ceacam1/Tnfaip8l2/Irf1/Inpp5d/Samsn1/Axl/Btk/Zc3h12d/Zc3h12a/Fas/Fgr/Hfe/Hlx/Jak3/Gpnmb/Ihh/Lyn/Parp3/Tyrobp/Sdc4/Arg1/Tnfrsf13b/Fgl2/Laptm5/Cebpb/Socs1/Erbb2/Nckap1l/Cd300a/Ptpn6/Anxa1/Zbtb7b/Lilrb4a/Pawr/Cd44/Cd74/Cd86/Lgals9/Lgals3	53
GO:0002821	positive regulation of adaptive immune response	46/1512	110/15699	4.58412e-19	2.07133e-17	1.36814e-17	C3/H2-D1/H2-K1/H2-Q6/H2-Q7/H2-Q4/Tgfb1/Cd274/Cd24a/Slc11a1/Cd1d1/H2-Ab1/Il1r1/Clcf1/Gimap5/Arid5a/Il1b/Fcgr1/Fcgr3/B2m/Ada/Trem2/Il6/Pnp/Rsad2/H2-T24/H2-T22/Tnf/Fadd/Pla2g4a/Sash3/Clec4n/Fcer1g/Tap2/Ptprc/Il27ra/Pycard/P2rx7/Stat6/Cd40/Cd44/Cd74/Nfkbiz/Card9/Ccr2/Nlrp3	46
GO:0030593	neutrophil chemotaxis	39/1512	81/15699	5.25957e-19	2.33725e-17	1.54378e-17	Cxcl11/Cxcl10/Cxcr2/Cxcl1/Cxcl5/Vav3/Vav1/Dysf/Rac2/Ccl11/Ccl12/Il1b/C3ar1/Itgam/Itgb2/Fcgr3/Trem1/Jaml/Lbp/Tirap/Pf4/Sell/Syk/Spp1/Fcer1g/Nckap1l/C5ar1/Bst1/S100a9/S100a8/Csf3r/Cd74/Ccl9/Ccl7/Ccl6/Ccl4/Ccl3/Ccl2/Lgals3	39
GO:0032611	interleukin-1 beta production	39/1512	81/15699	5.25957e-19	2.33725e-17	1.54378e-17	Tmem106a/Gsdmd/Mndal/Hspb1/Il1b/Naip5/Zc3h12a/Trem2/Ifi207/Ifi204/Ifi211/Il6/Aim2/Tyrobp/Aqp4/Tnf/Slamf9/Arrb2/Tnfaip8/S1pr3/Myd88/Gbp5/Pycard/P2rx7/Lilrb4a/Stat3/Tlr8/Tlr6/Tlr4/Tlr2/Nlrp1b/Cd36/Cd33/Ccl3/Ccr5/Nlrc3/Nlrp3/Casp8/Casp4	39
GO:0006935	chemotaxis	114/1512	500/15699	6.91503e-19	3.04772e-17	2.01306e-17	F7/Sema3g/Tgfb1/Lgmn/Cnr2/Cxcl11/Cxcl10/Cxcl16/Ch25h/Csf1/Cxcr2/Cxcr4/Dock2/Cxcl1/Cxcl5/Lsp1/Pik3cg/Vcam1/Runx3/Thbs1/Rarres2/Cmklr1/Ninj1/Vasp/Gpr183/Vav3/Vav1/Hspb1/Lamb2/Hbegf/Foxd1/Alox5/Dysf/Rac2/Ccl11/Ccl12/Il1b/Prkd2/C3ar1/Prkcd/Adgra2/Epha2/Rhoh/Smoc2/Rin3/Ccrl2/Adam8/Itgam/Itgb2/Fcgr3/Eng/Ecscr/Fes/Fn1/Trem2/Trem1/Jaml/Aif1/Gpr35/Kdr/Lbp/Lox/Lyn/Tirap/Nrp2/Gpsm3/Ano6/Pf4/Pgf/Trpv4/Tubb2b…	114
GO:0001910	regulation of leukocyte mediated cytotoxicity	36/1512	71/15699	1.35231e-18	5.91167e-17	3.90474e-17	H2-D1/H2-K1/H2-Q6/H2-Q7/H2-Q4/Stat5a/Cxcl1/Cxcl5/Cd1d1/Ulbp1/Havcr2/Vav1/Gimap5/Il7r/Ceacam1/Ripk3/Itgam/B2m/Il18rap/Tyrobp/Pnp/Arg1/H2-T24/H2-T22/Fadd/Spi1/Slamf6/Arrb2/Clec2d/Nckap1l/Tap2/Tap1/Ptprc/P2rx7/Ccl2/Lgals9	36
GO:0032602	chemokine production	41/1512	91/15699	1.41459e-18	6.13405e-17	4.05162e-17	Cxcl5/Cd24a/Havcr2/Mavs/Eif2ak2/Il4ra/Il6ra/Il33/Il1a/Il1b/Epha2/Sigirr/Mcoln2/Chil3/Oas1a/Trem2/Trem1/Il6/Aif1/Lbp/Tirap/Apod/Trpv4/Syk/Tnf/Oas3/Slamf9/Adam17/Myd88/Ticam2/Pycard/P2ry2/Lilrb4a/Tlr7/Tlr4/Tlr2/Twist1/Cd74/Cd84/Card9/Lgals9	41
GO:0031348	negative regulation of defense response	61/1512	187/15699	2.23151e-18	9.59906e-17	6.34031e-17	Rnf125/Uaca/Cnr2/Smpdl3b/Cst7/Ptger4/Tnfrsf1b/Tnfrsf1a/Calcrl/Zfp36/Mmp12/Cd24a/Pglyrp1/Trim21/Havcr2/Isg15/Parp14/Acod1/Fcgr2b/Foxf1/Ier3/Alox5/Ceacam1/Samhd1/Tnfaip8l2/A2m/Siglece/Ada/Oas1a/Trem2/Grn/Ifi207/Ifi204/Ets1/Nt5e/Nmi/Pbk/Arg1/Serping1/Dhx58/Fgl2/Oas3/Slamf8/Arrb2/Clec2d/Socs3/Ctla2a/Tap2/Tap1/Nr1h3/Cd200r1/Nlrp12/Cd44/Ccr1/Lgals9/Cdh5/Gpx1/Irak3/Nlrc3/Nlrc5/Nlrp3	61
GO:0042113	B cell activation	69/1512	232/15699	3.64388e-18	1.55501e-16	1.0271e-16	Lat2/Enpp1/Tgfb1/Stat5a/Dock11/Mmp14/Hhex/Cd180/Cd24a/Cdkn2a/Lyl1/H2-Ab1/Mfng/Il2rg/Gpr183/Vav3/Fcgr2b/Clcf1/Il7r/Prkcd/Irf8/Inpp5d/Samsn1/Ada/Nfam1/Btk/Tcirg1/Fas/Jak3/Il6/Ikzf1/Lyn/Exo1/Tirap/Parp3/Ezh2/Trp53/Tyrobp/Pnp/Syk/Tnfrsf13b/Laptm5/Spi1/Slamf8/Sash3/Cmtm7/Batf/Bcl3/Adam17/Nckap1l/Skap2/Bst1/Cd300a/Nfatc1/Ptprc/Ptpn6/Il27ra/Themis2/Lilrb4a/Stat6/Tlr4/Pawr/Cd22/Cd40/Cd38/Cd74/Cd86/Plcg2/…	69
GO:0032642	regulation of chemokine production	39/1512	85/15699	4.44233e-18	1.88082e-16	1.24231e-16	Cxcl5/Cd24a/Havcr2/Mavs/Eif2ak2/Il4ra/Il6ra/Il33/Il1a/Il1b/Epha2/Sigirr/Mcoln2/Chil3/Oas1a/Trem2/Il6/Aif1/Lbp/Tirap/Apod/Trpv4/Syk/Tnf/Oas3/Adam17/Myd88/Ticam2/Pycard/P2ry2/Lilrb4a/Tlr7/Tlr4/Tlr2/Twist1/Cd74/Cd84/Card9/Lgals9	39
GO:0002286	T cell activation involved in immune response	38/1512	81/15699	4.60611e-18	1.93493e-16	1.27804e-16	Lcp1/Apbb1ip/Tgfb1/Stx11/Ptger4/Slc11a1/Havcr2/Gpr183/Il4ra/Il6ra/Relb/Irf1/Itgal/Rab27a/Zc3h12a/Hlx/Jak3/Il6/Icam1/Ly9/Trp53/Fgl2/Slamf6/Batf/Bcl3/Clec4d/Fcer1g/Nckap1l/Gadd45g/Anxa1/Zbtb7b/Stat6/Stat3/Cd74/Nfkbiz/Ccr2/Lgals3/Nlrp3	38
GO:0002224	toll-like receptor signaling pathway	44/1512	107/15699	5.87137e-18	2.44731e-16	1.61648e-16	Colec12/Smpdl3b/Cyba/Cd180/Ly96/Havcr2/Tlr13/Ninj1/Ifi35/Acod1/Unc93b1/Irf1/Irf7/Oas1a/Rab7b/Trem2/Lbp/Lyn/Tirap/Nmi/Rsad2/Mapkapk3/Arrb2/Myd88/Pik3ap1/Cd300a/Nr1h3/Tlr1/Tlr8/Tlr7/Tlr6/Tlr4/Tlr2/Cd300lf/Cav1/Cd14/Cd40/Cd36/Cd86/Plcg2/Nfkbia/Lgals9/Trim30a/Irak3	44
GO:0002444	myeloid leukocyte mediated immunity	41/1512	94/15699	6.06557e-18	2.50881e-16	1.6571e-16	Lat2/C3/Stx11/Cxcl1/Cxcl5/Gata2/Milr1/Mavs/Il4ra/Foxf1/Rac2/Ncf1/Itgam/Itgb2/Fcgr1/Fcgr3/Fes/Fgr/Trem1/Lyn/Tyrobp/Arg1/Syk/Spi1/Ddx58/Ddx21/Ptafr/Fcer1g/Myd88/Vamp8/Ptgdr/Myo1f/Cd300a/Anxa3/Hmox1/Cd300lb/Cd84/Card9/Ccr2/Irak4/Pld2	41
GO:0002824	positive regulation of adaptive immune response based on somatic recombination of immune receptors built from immunoglobulin superfamily domains	43/1512	103/15699	7.0677e-18	2.901e-16	1.91615e-16	C3/H2-D1/H2-K1/H2-Q6/H2-Q7/H2-Q4/Tgfb1/Cd274/Cd24a/Slc11a1/Cd1d1/H2-Ab1/Il1r1/Clcf1/Gimap5/Arid5a/Il1b/Fcgr1/Fcgr3/B2m/Ada/Trem2/Il6/Pnp/Rsad2/H2-T24/H2-T22/Tnf/Fadd/Pla2g4a/Sash3/Clec4n/Fcer1g/Tap2/Ptprc/Il27ra/P2rx7/Stat6/Cd40/Nfkbiz/Card9/Ccr2/Nlrp3	43
GO:0042129	regulation of T cell proliferation	53/1512	150/15699	7.36536e-18	3.00027e-16	1.98172e-16	Tgfb1/Stat5a/Tnfrsf1b/Slfn1/Vcam1/Cd274/Cd24a/Cdkn2a/Cd1d1/Cd59a/Havcr2/H2-Ab1/Rasal3/Rac2/Il1a/Il1b/Ceacam1/Ccdc88b/Irf1/Tgfbr2/Ripk3/Itgal/Zc3h12d/Jak3/Gpnmb/Ihh/Il6/Aif1/Pnp/Sdc4/Arg1/Syk/Fadd/Laptm5/Sash3/Clec2i/Cebpb/Igfbp2/Erbb2/Nckap1l/Ptprc/Ptpn6/Il27ra/Anxa1/Zbtb7b/Pycard/Lilrb4a/Pawr/Cd44/Cd86/Ccr2/Lgals9/Lgals3	53
GO:0050870	positive regulation of T cell activation	58/1512	177/15699	1.21201e-17	4.89997e-16	3.23649e-16	Tgfb1/Stat5a/Dock8/Vcam1/Cd274/Cd24a/Cd1d1/Runx3/Runx1/Cd59a/Havcr2/H2-Ab1/Il2rg/Il4ra/Rasal3/Gimap5/Il1a/Il1b/Il7r/Ceacam1/Ccdc88b/Rhoh/Adam8/Irf1/Tgfbr2/Itgal/B2m/Ada/Hlx/Jak3/Ihh/Il6/Aif1/Itpkb/Ikzf1/Pnp/Syk/Fadd/Sash3/H2-Eb1/Socs1/Igfbp2/Nckap1l/Ptprc/Il27ra/Anxa1/Zbtb7b/Pycard/Lilrb4a/Cav1/Cd74/Cd86/Nfkbiz/Ccl2/Ccr2/Lgals9/Lgals1/Nlrp3	58
GO:0048525	negative regulation of viral process	38/1512	84/15699	2.16687e-17	8.69499e-16	5.74315e-16	Ifitm1/Ifitm2/Ifitm3/Ifitm6/Ptx3/Apobec3/Ch25h/Zfp36/Zc3hav1/Trim14/Trim56/Trim25/Trim21/Mavs/Isg15/Eif2ak2/Parp10/Fbln1/Ifih1/Oas1b/Oas1a/Oasl2/Oasl1/Ifi207/Ifi204/Sp100/Rsad2/Tnf/Oas2/Oas3/Fam111a/Hmga2/Bst2/Stat1/Plscr1/Trim12c/Cd74/Trim30a	38
GO:0032651	regulation of interleukin-1 beta production	36/1512	76/15699	2.34833e-17	9.3533e-16	6.17798e-16	Tmem106a/Gsdmd/Mndal/Hspb1/Naip5/Zc3h12a/Trem2/Ifi207/Ifi204/Ifi211/Il6/Aim2/Tyrobp/Aqp4/Tnf/Arrb2/S1pr3/Myd88/Gbp5/Pycard/P2rx7/Lilrb4a/Stat3/Tlr8/Tlr6/Tlr4/Tlr2/Nlrp1b/Cd36/Cd33/Ccl3/Ccr5/Nlrc3/Nlrp3/Casp8/Casp4	36
GO:0032102	negative regulation of response to external stimulus	83/1512	323/15699	2.83533e-17	1.121e-15	7.40434e-16	Fabp7/Rnf125/Sema3g/Uaca/Cnr2/Smpdl3b/Cst7/Ptger4/Tnfrsf1b/Tnfrsf1a/Calcrl/Zfp36/Mmp12/Cd109/Cd24a/Pglyrp1/Trim21/Havcr2/Thbs1/Isg15/Parp14/Acod1/Fcgr2b/Foxf1/Ier3/Alox5/Ccl12/Prkcd/Ceacam1/Samhd1/Tnfaip8l2/Pros1/Rin3/A2m/Siglece/Ada/Cd9/Oas1a/Trem2/Grn/Ifi207/Ifi204/Ets1/Aif1/Nt5e/Nmi/Pbk/Arg1/Serping1/Serpinf2/Serpine1/Tnf/Dhx58/Fgf2/Fgl2/Oas3/Slamf8/Arrb2/Clec2d/C1qtnf1/Tpsab1/Socs3/Ctla2a/Tap…	83
GO:0060759	regulation of response to cytokine stimulus	47/1512	126/15699	4.57362e-17	1.79506e-15	1.18566e-15	Irgm1/Csf1/Cxcr4/Tnfrsf1a/Mmp12/Cd24a/Zbp1/Trim56/Mavs/Isg15/Il1r2/Il1r1/Parp14/Ifih1/Igtp/Ikbke/Samhd1/Sigirr/Naip2/Naip5/Naip6/Ecm1/Irf7/Ripk1/Axl/Oas1a/Trem2/Il6/Parp9/Arg1/Syk/Fadd/Oas3/Laptm5/Ddx58/Socs1/Adam17/Ticam2/Ptprc/Pycard/Tlr4/Tlr2/Cd300lf/Cav1/Cd74/Irak3/Nlrc5	47
GO:0032732	positive regulation of interleukin-1 production	31/1512	58/15699	4.63616e-17	1.80642e-15	1.19317e-15	Tmem106a/S100a13/Gsdmd/Havcr2/Mndal/Hspb1/Naip5/Ifi207/Ifi204/Ifi211/Il6/Aim2/Tyrobp/Tnf/Myd88/Gbp5/Pycard/P2rx7/Stat3/Tlr8/Tlr6/Tlr4/Tlr2/Nlrp1b/Cd36/Ccl3/Ccr5/Lgals9/Nlrp3/Casp8/Casp4	31
GO:0002532	production of molecular mediator involved in inflammatory response	36/1512	78/15699	6.75855e-17	2.61444e-15	1.72687e-15	Pbxip1/Clec7a/Il1r2/Il4ra/Alox5/Ncf1/Chil3/Zc3h12a/Trem2/Grn/Il6/Nos2/Lbp/Lyn/Gpsm3/Ezh2/Apod/Serpine1/Syk/Tnf/Slamf8/Adam17/Fcer1g/Myd88/Vamp8/Cd300a/Gbp5/Pycard/Lilrb4a/Stat3/Alox5ap/Tlr6/Tlr4/Card9/Nlrc3/Pld4	36
GO:0032722	positive regulation of chemokine production	32/1512	63/15699	1.04074e-16	3.9972e-15	2.6402e-15	Havcr2/Mavs/Eif2ak2/Il4ra/Il6ra/Il33/Il1a/Il1b/Mcoln2/Chil3/Oas1a/Il6/Aif1/Lbp/Tirap/Trpv4/Syk/Tnf/Oas3/Adam17/Myd88/Ticam2/Pycard/P2ry2/Tlr7/Tlr4/Tlr2/Twist1/Cd74/Cd84/Card9/Lgals9	32
GO:0030099	myeloid cell differentiation	88/1512	361/15699	1.06536e-16	4.06272e-15	2.68348e-15	Enpp1/Tgfb1/Stat5a/Csf1/Zfp36/Ltbr/Hhex/Gata2/Cd109/Cd101/Dab2/Runx1/Ncapg2/Lrrk1/Isg15/Ninj1/Gpr183/Nrros/Gimap5/Rbp1/G6pdx/Relb/Ceacam1/Myh9/Epha2/Adam8/Irf8/Nbeal2/Inpp5d/Tgfbr2/Ripk1/Itgam/B2m/Tcirg1/Rab7b/Fas/Fes/Trem2/Jak3/Ifi207/Ifi204/Ets1/Itpkb/Ikzf1/Lif/Lox/Lyn/Tirap/Myc/Tyrobp/C1qc/Hcls1/Tnf/Fadd/Dnase2a/Tnfrsf11b/Spi1/Fli1/Batf/Clec5a/Clec2i/Clec2d/Cebpb/Cebpa/Fcer1g/Ptbp3/Nckap1l/Tal…	88
GO:0035710	CD4-positive, alpha-beta T cell activation	40/1512	96/15699	1.0875e-16	4.11796e-15	2.71996e-15	Tgfb1/Ctsl/Ptger4/Cd274/Runx3/Runx1/Il2rg/Gpr183/Il4ra/Il6ra/Gimap5/Relb/Ceacam1/Irf1/Tgfbr2/Tcirg1/Zc3h12a/Hlx/Jak3/Il6/Ly9/Rsad2/Slamf6/Sash3/Batf/Bcl3/Cebpb/Socs1/Nckap1l/Gadd45g/Anxa1/Zbtb7b/Lilrb4a/Stat6/Stat3/Cd44/Nfkbiz/Ccr2/Lgals9/Nlrp3	40
GO:0042832	defense response to protozoan	23/1512	33/15699	1.29052e-16	4.85255e-15	3.20517e-15	Enpp1/Irgm2/Slc11a1/Il4ra/Gbp2b/Gbp10/Ccdc88b/Irf8/Il6/Pf4/Arg1/Batf/Bcl3/Myd88/Gbp2/Gbp4/Gbp3/Gbp6/Gbp7/Gbp9/Cd40/Cd37/Iigp1	23
GO:0001562	response to protozoan	24/1512	36/15699	1.36795e-16	5.10796e-15	3.37387e-15	Enpp1/Irgm2/Slc11a1/Il4ra/Gbp2b/Ier3/Gbp10/Ccdc88b/Irf8/Il6/Pf4/Arg1/Batf/Bcl3/Myd88/Gbp2/Gbp4/Gbp3/Gbp6/Gbp7/Gbp9/Cd40/Cd37/Iigp1	24
GO:0032731	positive regulation of interleukin-1 beta production	28/1512	49/15699	1.45201e-16	5.38447e-15	3.55651e-15	Tmem106a/Gsdmd/Mndal/Hspb1/Naip5/Ifi207/Ifi204/Ifi211/Il6/Aim2/Tyrobp/Tnf/Myd88/Gbp5/Pycard/P2rx7/Stat3/Tlr8/Tlr6/Tlr4/Tlr2/Nlrp1b/Cd36/Ccl3/Ccr5/Nlrp3/Casp8/Casp4	28
GO:0052547	regulation of peptidase activity	81/1512	320/15699	1.78294e-16	6.56636e-15	4.33716e-15	Uaca/Lgmn/Cflar/Rps27l/Cstb/Cst7/Ctsb/Ctsd/Ctsh/Tnfrsf23/Cd109/Cdkn2a/Thbs1/Acer2/Serpina3n/Serpina3i/Serpina3g/Serpinb6b/Mmp9/Col7a1/Anp32b/Rcn3/Rps6ka1/Rest/Naip2/Naip5/Naip6/Ecm1/A2m/Itih4/Itih2/Dap/Fas/Grn/Timp1/Ifi207/Ifi204/Bcl2l11/Renbp/Il6/Aim2/Lyn/Myc/Psme2/Psme1/Psmb9/Psmb8/Aqp1/Serping1/Serpinf2/Serpine1/Serpinh1/Syk/Tnf/Fadd/Xdh/Laptm5/Sox7/Bcl2a1d/Birc5/Arrb2/Tfpi/Tfpi2/Pycard/Stat3/…	81
GO:0050792	regulation of viral process	49/1512	140/15699	2.01893e-16	7.38489e-15	4.87782e-15	Mdfic/Ifitm1/Ifitm2/Ifitm3/Ifitm6/Ptx3/Apobec3/Ch25h/Cxcr4/Zfp36/Zc3hav1/Trim14/Trim56/Trim25/Trim21/Mavs/Isg15/Eif2ak2/Parp10/Fbln1/Ifih1/Axl/Oas1b/Oas1a/Oasl2/Oasl1/Ifi207/Ifi204/P4hb/Sp100/Rsad2/Tnf/Map3k1/Oas2/Oas3/Fam111a/Stom/Hmga2/Bst2/Stat1/Top2a/Pfn1/Plscr1/Trim12c/Cd74/Lgals1/Trim30b/Trim30a/Trim34b	49
GO:0002440	production of molecular mediator of immune response	59/1512	193/15699	2.47769e-16	9.00173e-15	5.94576e-15	Enpp1/Tgfb1/Tnfrsf1b/Slc11a1/Mavs/H2-Ab1/Il1r1/Il4ra/Fcgr2b/Clcf1/Gimap5/Arid5a/Il33/Il1b/Il7r/Ceacam1/Samhd1/B2m/Btk/Tcirg1/Fas/Trem1/Hfe/Jak3/Il6/Il18rap/Exo1/Parp3/Ezh2/Rsad2/Arg1/Tnf/Fgl2/Laptm5/Slamf9/Sash3/H2-Eb1/Batf/Ddx58/Ddx21/Fcer1g/Bst2/Ptprc/Il27ra/Lilrb4a/Stat6/Tlr4/Tlr2/Hmox1/Cd22/Cd40/Cd37/Cd36/Cd74/Cd86/Plcg2/Ccr2/Irak3/Nlrp3	59
GO:0046632	alpha-beta T cell differentiation	42/1512	107/15699	2.50075e-16	9.02453e-15	5.96082e-15	Tgfb1/Ctsl/Ptger4/Cd1d1/Runx3/Runx1/Il2rg/Gpr183/Il4ra/Il6ra/Gimap5/Relb/Irf1/Tgfbr2/Ada/Zc3h12a/Hlx/Jak3/Ihh/Il6/Itpkb/Ikzf1/Ly9/Pnp/Rsad2/Syk/Slamf6/Sash3/Batf/Bcl3/Socs1/Nckap1l/Gadd45g/Anxa1/Zbtb7b/Lilrb4a/Stat6/Stat3/Tnfsf8/Nfkbiz/Ccr2/Nlrp3	42
GO:0031343	positive regulation of cell killing	30/1512	57/15699	2.62362e-16	9.40479e-15	6.21199e-15	H2-D1/H2-K1/H2-Q6/H2-Q7/H2-Q4/Stat5a/Cxcl1/Cd1d1/Ulbp1/Clec7a/Vav1/Gimap5/Itgam/B2m/Bcl2l11/Nos2/Il18rap/Tyrobp/Pnp/Arg1/Syk/H2-T24/H2-T22/Fadd/Spi1/Slamf6/Tap2/Ptprc/P2rx7/Ccl2	30
GO:1902107	positive regulation of leukocyte differentiation	51/1512	154/15699	6.84822e-16	2.42256e-14	1.60013e-14	Tgfb1/Stat5a/Csf1/Mmp14/Cd101/Cd1d1/Runx3/Runx1/Ninj1/Il2rg/Il4ra/Gimap5/Il7r/Rhoh/Adam8/Irf1/Inpp5d/Tgfbr2/Ripk1/Itgam/Ada/Axl/Fes/Trem2/Hlx/Ihh/Il6/Itpkb/Ikzf1/Lif/Tyrobp/Pnp/Hcls1/Syk/Tnf/Fadd/Sash3/Socs1/Nckap1l/Ptprc/Anxa1/Zbtb7b/Lilrb4a/Cd74/Nfkbiz/Ccl3/Ccr1/Ccr2/Lgals9/Nlrp3/Casp8	51
GO:1903708	positive regulation of hemopoiesis	51/1512	154/15699	6.84822e-16	2.42256e-14	1.60013e-14	Tgfb1/Stat5a/Csf1/Mmp14/Cd101/Cd1d1/Runx3/Runx1/Ninj1/Il2rg/Il4ra/Gimap5/Il7r/Rhoh/Adam8/Irf1/Inpp5d/Tgfbr2/Ripk1/Itgam/Ada/Axl/Fes/Trem2/Hlx/Ihh/Il6/Itpkb/Ikzf1/Lif/Tyrobp/Pnp/Hcls1/Syk/Tnf/Fadd/Sash3/Socs1/Nckap1l/Ptprc/Anxa1/Zbtb7b/Lilrb4a/Cd74/Nfkbiz/Ccl3/Ccr1/Ccr2/Lgals9/Nlrp3/Casp8	51
GO:0019884	antigen processing and presentation of exogenous antigen	22/1512	32/15699	9.47644e-16	3.33038e-14	2.19976e-14	H2-K1/Ctse/Ctss/Cd1d1/H2-Ab1/Ifi30/Fcgr2b/Unc93b1/Fcgr1/Fcgr3/B2m/Psme2/Psme1/Clec4a1/Clec4a3/Clec4a2/H2-Eb1/Tapbp/Fcer1g/Tap2/Tap1/Cd74	22
GO:0032637	interleukin-8 production	31/1512	63/15699	1.00181e-15	3.47529e-14	2.29548e-14	Ptger4/Mavs/Il1b/Prkd2/Ripk1/Chil1/Il6/Nos2/Lbp/Tirap/Serpine1/Syk/Tnf/Fadd/Ddx58/Bcl3/Myd88/Ptprc/Anxa4/Anxa1/Pycard/Stat3/Tlr1/Tlr8/Tlr7/Tlr6/Tlr4/Tlr2/Cd14/Cd33/Cd74	31
GO:0032677	regulation of interleukin-8 production	31/1512	63/15699	1.00181e-15	3.47529e-14	2.29548e-14	Ptger4/Mavs/Il1b/Prkd2/Ripk1/Chil1/Il6/Nos2/Lbp/Tirap/Serpine1/Syk/Tnf/Fadd/Ddx58/Bcl3/Myd88/Ptprc/Anxa4/Anxa1/Pycard/Stat3/Tlr1/Tlr8/Tlr7/Tlr6/Tlr4/Tlr2/Cd14/Cd33/Cd74	31
GO:0071887	leukocyte apoptotic process	41/1512	106/15699	1.04521e-15	3.60263e-14	2.37958e-14	Stat5a/Cxcr2/Dock8/Tnfrsf23/Pdcd1/Cd274/Cd24a/Cdkn2a/Fcgr2b/Gimap8/Il7r/Ceacam1/Aurkb/Adam8/Ripk3/Ripk1/Itgam/Siglec1/Ada/Axl/Fas/Jak3/Bcl2l11/Il6/Itpkb/Lyn/Myc/Trp53/Pnp/Hcls1/Fadd/Bcl2a1a/Adam17/Fcer1g/Anxa1/P2rx7/Cd44/Cd74/Ccr5/Lgals3/Casp8	41
GO:0050878	regulation of body fluid levels	71/1512	269/15699	1.31777e-15	4.51314e-14	2.98099e-14	C3/F5/F7/Enpp1/Stat5a/Ptger4/Cyba/Thbs1/Emilin2/Aplnr/Fbln1/Nfe2l2/Il6ra/Pear1/Prkcd/Ceacam1/Procr/Ccnd1/Pros1/Nbeal2/Elovl1/Tifab/Ada/Adm/Axl/Cd9/Cfh/Rab27a/Fn1/Il6/Lsr/Lyn/Ano6/Pf4/Trpv4/Aqp4/Aqp1/Serping1/Serpinf2/Serpine1/Syk/Tec/Avpr2/Vdr/Vwf/Pla2g4a/Xdh/Oas2/Atp6v1b1/F13a1/Fermt3/C1qtnf1/Tpsab1/Fcer1g/Vamp8/Tfpi/Tfpi2/Ptpn6/Nr1h3/Anxa5/Anxa2/Zbtb7b/P2ry2/Lilrb4a/Tlr4/S100a9/Pdpn/Cav1/Cd36/G…	71
GO:0072593	reactive oxygen species metabolic process	59/1512	200/15699	1.52743e-15	5.19811e-14	3.43342e-14	Pon3/Lcn2/Tgfb1/Cflar/Cxcl1/Ptger4/Cyba/Cybb/Dhfr/Thbs1/Vav1/Fbln5/Nfe2l2/Acod1/Mmp8/Nrros/Prdx1/Foxm1/Ier3/Alox5/G6pdx/Prkcd/Tgfbr2/Ncf1/Ncf2/Ncf4/Ripk3/Ripk1/Itgam/Itgb2/Cyp1b1/Rab27a/Zc3h12a/Hk2/Nos3/Nos2/Trp53/Tyrobp/Syk/Tnf/Shc1/Xdh/Brca1/Slc5a3/Birc3/Fpr2/Sh3pxd2b/Hvcn1/Gch1/P2rx7/Stat3/Tlr6/Tlr4/Tspo/Cd36/Plcg2/Gpx1/Trim30a/Gnai2	59
GO:0001959	regulation of cytokine-mediated signaling pathway	43/1512	117/15699	1.85398e-15	6.26973e-14	4.14124e-14	Irgm1/Csf1/Cxcr4/Tnfrsf1a/Mmp12/Cd24a/Zbp1/Trim56/Mavs/Isg15/Il1r2/Il1r1/Parp14/Igtp/Ikbke/Samhd1/Sigirr/Naip2/Naip5/Naip6/Ecm1/Irf7/Ripk1/Axl/Oas1a/Trem2/Il6/Parp9/Arg1/Syk/Fadd/Oas3/Laptm5/Socs1/Adam17/Ticam2/Ptprc/Pycard/Cd300lf/Cav1/Cd74/Irak3/Nlrc5	43
GO:0046634	regulation of alpha-beta T cell activation	38/1512	94/15699	2.10424e-15	7.07158e-14	4.67087e-14	Tgfb1/Cd274/Cd24a/Cd1d1/Runx3/Runx1/H2-Ab1/Il2rg/Il4ra/Rasal3/Gimap5/Ceacam1/Irf1/Tgfbr2/Ada/Zc3h12a/Hfe/Hlx/Jak3/Ihh/Il6/Itpkb/Ikzf1/Pnp/Syk/Sash3/Socs1/Nckap1l/Cd300a/Ptprc/Anxa1/Zbtb7b/Lilrb4a/Cd44/Nfkbiz/Ccr2/Lgals9/Nlrp3	38
GO:0043410	positive regulation of MAPK cascade	99/1512	451/15699	2.17091e-15	7.25032e-14	4.78893e-14	C3/Tgfb1/Tmem106a/Cflar/Lmnb1/Cxcr4/Pik3r5/Pik3cg/Ltbr/Cd24a/Dab2/Ddr2/Havcr2/Thbs1/Gpr183/Mid1/Eif2ak2/Il6ra/Mmp8/Fcgr2b/Ccl11/Ccl12/Fgfr4/Il11/Il1a/Il1b/Prkd2/Prkcd/Ceacam1/Naip2/Naip5/Naip6/Akap12/Adam8/Iqgap1/Iqgap3/Ripk1/Chil1/Zc3h12a/Glipr2/Trem2/Gpnmb/Il6/Kdr/Icam1/Lif/Tirap/Ezh2/Osm/Eda2r/Trpv4/Map4k1/Serpinf2/Syk/Tnf/Map2k3/Map3k1/Shc1/Xdh/Arhgef5/Fgf2/Laptm5/Spi1/Arhgap8/Flt4/Gdf15/Arrb…	99
GO:0002526	acute inflammatory response	35/1512	81/15699	2.29945e-15	7.63218e-14	5.04115e-14	C3/Hp/Nupr1/Cxcr2/Cxcl1/Pik3cg/Cd163/B4galt1/Serpina3n/Fcgr2b/Alox5/Il1a/Il1b/Sigirr/Adam8/Fcgr1/Fcgr3/Itih4/Fn1/Bdkrb2/Trem1/Il6/Lbp/Icam1/Saa1/Ano6/Serpinf2/Tnf/Fcer1g/Ptges/Stat3/Alox5ap/Plscr1/Ccr5/Nlrp3	35
GO:0032609	interferon-gamma production	39/1512	99/15699	2.53326e-15	8.35664e-14	5.51967e-14	Enpp1/Cd274/Slc11a1/Cd1d1/Runx3/Runx1/Ulbp1/Pglyrp1/Havcr2/Isg15/Il1r1/Gimap5/Arid5a/Il33/Il1b/Irf8/Ripk3/Axl/Tcirg1/Zc3h12a/Il18rap/Tnf/Fadd/Avpr2/Laptm5/Slamf6/Sash3/Bcl3/Ticam2/Gadd45g/Il27ra/Pycard/Lilrb4a/Tlr8/Tlr7/Tlr4/Cd14/Ccr2/Lgals9	39
GO:0002573	myeloid leukocyte differentiation	58/1512	198/15699	3.7679e-15	1.23536e-13	8.15974e-14	Enpp1/Tgfb1/Stat5a/Csf1/Ltbr/Hhex/Gata2/Cd109/Cd101/Runx1/Lrrk1/Ninj1/Gpr183/Nrros/Gimap5/Rbp1/Relb/Ceacam1/Epha2/Adam8/Inpp5d/Tgfbr2/Ripk1/Itgam/Tcirg1/Fes/Trem2/Ifi207/Ifi204/Ikzf1/Lif/Lyn/Myc/Tyrobp/C1qc/Hcls1/Tnf/Fadd/Tnfrsf11b/Spi1/Batf/Clec2i/Clec2d/Cebpb/Cebpa/Fcer1g/Tal1/Nfatc1/Lilrb4a/Sbno2/Tlr2/Cd300lf/Cd74/Ccl3/Pirb/Ccr1/Cdk6/Casp8	58
GO:0007596	blood coagulation	47/1512	139/15699	3.81781e-15	1.24414e-13	8.21772e-14	C3/F5/F7/Thbs1/Emilin2/Fbln1/Nfe2l2/Il6ra/Pear1/Prkcd/Ceacam1/Procr/Pros1/Nbeal2/Axl/Cd9/Cfh/Rab27a/Fn1/Il6/Lyn/Ano6/Pf4/Serping1/Serpinf2/Serpine1/Syk/Tec/Vwf/Pla2g4a/F13a1/Fermt3/C1qtnf1/Tpsab1/Fcer1g/Tfpi/Tfpi2/Ptpn6/Anxa5/Anxa2/Lilrb4a/Tlr4/S100a9/Pdpn/Cav1/Cd36/Plek	47
GO:0050868	negative regulation of T cell activation	41/1512	110/15699	4.75135e-15	1.53904e-13	1.01655e-13	Tgfb1/Slfn1/Cd274/Cd24a/Cdkn2a/Runx3/Runx1/Havcr2/H2-Ab1/Hspb1/Il4ra/Gimap5/Ceacam1/Tnfaip8l2/Irf1/Zc3h12d/Zc3h12a/Hfe/Hlx/Jak3/Gpnmb/Ihh/Sdc4/Arg1/Fgl2/Laptm5/Cebpb/Socs1/Erbb2/Nckap1l/Cd300a/Ptpn6/Anxa1/Zbtb7b/Lilrb4a/Pawr/Cd44/Cd74/Cd86/Lgals9/Lgals3	41
GO:0002886	regulation of myeloid leukocyte mediated immunity	29/1512	59/15699	8.77975e-15	2.82687e-13	1.86718e-13	C3/Cxcl1/Cxcl5/Gata2/Mavs/Il4ra/Foxf1/Rac2/Itgam/Itgb2/Fcgr1/Fcgr3/Fes/Fgr/Lyn/Tyrobp/Arg1/Syk/Spi1/Ddx58/Ddx21/Ptafr/Fcer1g/Vamp8/Cd300a/Hmox1/Cd84/Ccr2/Pld2	29
GO:2000106	regulation of leukocyte apoptotic process	35/1512	84/15699	8.91563e-15	2.85353e-13	1.8848e-13	Stat5a/Cxcr2/Dock8/Pdcd1/Cd274/Cd24a/Cdkn2a/Fcgr2b/Gimap8/Il7r/Ceacam1/Aurkb/Adam8/Ripk3/Siglec1/Ada/Axl/Jak3/Itpkb/Lyn/Myc/Trp53/Pnp/Hcls1/Fadd/Bcl2a1a/Adam17/Fcer1g/Anxa1/P2rx7/Cd44/Cd74/Ccr5/Lgals3/Casp8	35
GO:0007599	hemostasis	47/1512	142/15699	9.65549e-15	3.05397e-13	2.01719e-13	C3/F5/F7/Thbs1/Emilin2/Fbln1/Nfe2l2/Il6ra/Pear1/Prkcd/Ceacam1/Procr/Pros1/Nbeal2/Axl/Cd9/Cfh/Rab27a/Fn1/Il6/Lyn/Ano6/Pf4/Serping1/Serpinf2/Serpine1/Syk/Tec/Vwf/Pla2g4a/F13a1/Fermt3/C1qtnf1/Tpsab1/Fcer1g/Tfpi/Tfpi2/Ptpn6/Anxa5/Anxa2/Lilrb4a/Tlr4/S100a9/Pdpn/Cav1/Cd36/Plek	47
GO:0050817	coagulation	47/1512	142/15699	9.65549e-15	3.05397e-13	2.01719e-13	C3/F5/F7/Thbs1/Emilin2/Fbln1/Nfe2l2/Il6ra/Pear1/Prkcd/Ceacam1/Procr/Pros1/Nbeal2/Axl/Cd9/Cfh/Rab27a/Fn1/Il6/Lyn/Ano6/Pf4/Serping1/Serpinf2/Serpine1/Syk/Tec/Vwf/Pla2g4a/F13a1/Fermt3/C1qtnf1/Tpsab1/Fcer1g/Tfpi/Tfpi2/Ptpn6/Anxa5/Anxa2/Lilrb4a/Tlr4/S100a9/Pdpn/Cav1/Cd36/Plek	47
GO:0002456	T cell mediated immunity	39/1512	103/15699	1.20012e-14	3.7737e-13	2.49258e-13	H2-D1/H2-K1/H2-Q6/H2-Q7/H2-Q4/Stx11/Ctsc/Ctsh/Tnfrsf1b/Cd24a/Slc11a1/Cd1d1/Il1r1/Arid5a/Il1b/Il7r/Ripk3/B2m/Rab27a/Hfe/Il6/Il18rap/Icam1/Pnp/Rsad2/Arg1/H2-T24/H2-T22/Fadd/Was/Sash3/Nckap1l/Tap2/Myo1g/Ptprc/P2rx7/Lilrb4a/Ccr2/Nlrp3	39
GO:0042116	macrophage activation	35/1512	85/15699	1.3769e-14	4.30441e-13	2.84312e-13	Tmem106a/Cst7/Ctsc/Slc11a1/Cd1d1/Ulbp1/Havcr2/Thbs1/Il4ra/Ifi35/Mmp8/Dysf/Il33/Itgam/Trem2/Grn/Aif1/Lbp/Nmi/Tyrobp/C1qa/Syk/Tnf/Pla2g4a/Cebpa/C5ar1/Nr1h3/Sbno2/Tlr1/Tlr6/Tlr4/Tlr2/Cd84/Plcg2/Lgals9	35
GO:0002478	antigen processing and presentation of exogenous peptide antigen	19/1512	26/15699	1.49749e-14	4.65435e-13	3.07426e-13	H2-K1/Ctse/Ctss/H2-Ab1/Ifi30/Fcgr2b/Unc93b1/Fcgr1/Fcgr3/B2m/Clec4a1/Clec4a3/Clec4a2/H2-Eb1/Tapbp/Fcer1g/Tap2/Tap1/Cd74	19
GO:0002708	positive regulation of lymphocyte mediated immunity	38/1512	99/15699	1.56465e-14	4.83512e-13	3.19366e-13	C3/H2-D1/H2-K1/H2-Q6/H2-Q7/H2-Q4/Tgfb1/Stat5a/Cd24a/Cd1d1/Ulbp1/Vav1/Il1r1/Clcf1/Gimap5/Arid5a/Il1b/Fcgr1/Fcgr3/B2m/Trem2/Il6/Il18rap/Pnp/Rsad2/H2-T24/H2-T22/Tnf/Fadd/Slamf6/Sash3/Fcer1g/Tap2/Ptprc/P2rx7/Stat6/Cd40/Nlrp3	38
GO:2000377	regulation of reactive oxygen species metabolic process	47/1512	144/15699	1.76145e-14	5.41218e-13	3.57482e-13	Pon3/Lcn2/Tgfb1/Cflar/Cxcl1/Ptger4/Cyba/Dhfr/Thbs1/Fbln5/Nfe2l2/Acod1/Mmp8/Foxm1/Ier3/Alox5/G6pdx/Prkcd/Tgfbr2/Ripk3/Ripk1/Itgam/Itgb2/Cyp1b1/Rab27a/Zc3h12a/Hk2/Trp53/Tyrobp/Syk/Tnf/Shc1/Xdh/Brca1/Slc5a3/Birc3/Fpr2/Hvcn1/Gch1/Stat3/Tlr6/Tlr4/Tspo/Cd36/Plcg2/Trim30a/Gnai2	47
GO:0001776	leukocyte homeostasis	40/1512	109/15699	1.88517e-14	5.75941e-13	3.80417e-13	Enpp1/Tgfb1/Stat5a/Dock11/Cxcr2/Cxcl5/Tnfrsf23/Cd24a/Gpr183/Mir142hg/Fcgr2b/Gimap5/Ceacam1/Ccnb2/Ripk3/Itgam/Ada/Axl/Cfh/Tcirg1/Fas/Jak3/Bcl2l11/Il6/Itpkb/Lyn/Fadd/Tnfrsf13b/Bcl2a1a/Adam17/Fcer1g/Nckap1l/Anxa1/P2rx7/Lilrb4a/Cd44/Cd74/Ccl2/Pirb/Ccr2	40
GO:0045619	regulation of lymphocyte differentiation	51/1512	166/15699	2.12958e-14	6.46935e-13	4.27309e-13	Tgfb1/Stat5a/Fanca/Mmp14/Cd24a/Cdkn2a/Cd1d1/Runx3/Runx1/Pglyrp1/Il2rg/Hspb1/Il4ra/Gimap5/Il7r/Rhoh/Adam8/Irf1/Inpp5d/Tgfbr2/Ada/Axl/Nfam1/Zc3h12a/Fas/Hlx/Jak3/Ihh/Il6/Itpkb/Ikzf1/Pnp/Syk/Fgl2/Slamf8/Sash3/Socs1/Ctla2a/Erbb2/Nckap1l/Ptprc/Ptpn6/Anxa1/Zbtb7b/Lilrb4a/Cd44/Cd74/Nfkbiz/Ccr2/Lgals9/Nlrp3	51
GO:0046635	positive regulation of alpha-beta T cell activation	30/1512	65/15699	2.61393e-14	7.89613e-13	5.2155e-13	Cd24a/Cd1d1/Runx3/Runx1/H2-Ab1/Il2rg/Il4ra/Rasal3/Gimap5/Ceacam1/Irf1/Tgfbr2/Ada/Hlx/Ihh/Il6/Itpkb/Ikzf1/Pnp/Syk/Sash3/Socs1/Nckap1l/Ptprc/Anxa1/Zbtb7b/Lilrb4a/Nfkbiz/Ccr2/Nlrp3	30
GO:0045824	negative regulation of innate immune response	29/1512	61/15699	2.67474e-14	8.03467e-13	5.307e-13	Smpdl3b/Mmp12/Trim21/Havcr2/Isg15/Parp14/Acod1/Ceacam1/Samhd1/A2m/Oas1a/Grn/Ifi207/Ifi204/Nmi/Arg1/Serping1/Dhx58/Oas3/Slamf8/Arrb2/Clec2d/Tap2/Tap1/Ccr1/Lgals9/Irak3/Nlrc3/Nlrc5	29
GO:0070665	positive regulation of leukocyte proliferation	45/1512	136/15699	3.62171e-14	1.08188e-12	7.14599e-13	Csf2rb2/Csf2ra/Csf2rb/Stat5a/Csf1/Vcam1/Cd274/Cd24a/Cd1d1/Cd59a/Havcr2/Gpr183/Vav3/Rasal3/Clcf1/Il1a/Il1b/Ceacam1/Ccdc88b/Tgfbr2/Itgal/Ada/Jak3/Il6/Aif1/Lyn/Tirap/Pnp/Syk/Fadd/Sash3/Myd88/Igfbp2/Nckap1l/Bst1/Ptprc/Il27ra/Anxa1/Pycard/Tlr4/Cd40/Cd38/Cd74/Cd86/Ccr2	45
GO:0050864	regulation of B cell activation	42/1512	121/15699	3.95892e-14	1.17608e-12	7.76819e-13	Tgfb1/Stat5a/Mmp14/Cd24a/Cdkn2a/Il2rg/Gpr183/Vav3/Fcgr2b/Clcf1/Inpp5d/Samsn1/Ada/Nfam1/Btk/Fas/Il6/Lyn/Tirap/Parp3/Tyrobp/Pnp/Syk/Tnfrsf13b/Laptm5/Slamf8/Sash3/Nckap1l/Bst1/Cd300a/Ptprc/Ptpn6/Il27ra/Themis2/Lilrb4a/Stat6/Tlr4/Pawr/Cd22/Cd40/Cd38/Cd74	42
GO:1903038	negative regulation of leukocyte cell-cell adhesion	42/1512	122/15699	5.48388e-14	1.62016e-12	1.07013e-12	Tgfb1/Slfn1/Cd274/Cd24a/Cdkn2a/Runx3/Runx1/Havcr2/H2-Ab1/Hspb1/Il4ra/Gimap5/Ceacam1/Tnfaip8l2/Adam8/Irf1/Zc3h12d/Zc3h12a/Hfe/Hlx/Jak3/Gpnmb/Ihh/Sdc4/Arg1/Fgl2/Laptm5/Cebpb/Socs1/Erbb2/Nckap1l/Cd300a/Ptpn6/Anxa1/Zbtb7b/Lilrb4a/Pawr/Cd44/Cd74/Cd86/Lgals9/Lgals3	42
GO:0050764	regulation of phagocytosis	36/1512	93/15699	5.66601e-14	1.66481e-12	1.09963e-12	C3/Tgfb1/Cnn2/Ptx3/Dock2/Cyba/Gata2/Slc11a1/Clec7a/Il2rg/Fcgr2b/Dysf/Il1b/Pros1/Fcgr1/Fcgr3/Siglece/Rab27a/Fgr/Trem2/Hck/Lbp/Ano6/Syk/Tnf/Fcer1g/Nckap1l/Cd300a/Tgm2/Ptprc/Pycard/Tlr2/Cd300lf/Cd36/Plcg2/Ccl2	36
GO:0045071	negative regulation of viral genome replication	25/1512	47/15699	5.9149e-14	1.71916e-12	1.13553e-12	Ifitm1/Ifitm2/Ifitm3/Ifitm6/Apobec3/Zc3hav1/Mavs/Isg15/Eif2ak2/Parp10/Ifih1/Oas1b/Oas1a/Oasl2/Oasl1/Ifi207/Ifi204/Rsad2/Tnf/Oas2/Oas3/Fam111a/Hmga2/Bst2/Plscr1	25
GO:0046638	positive regulation of alpha-beta T cell differentiation	25/1512	47/15699	5.9149e-14	1.71916e-12	1.13553e-12	Cd1d1/Runx3/Runx1/Il2rg/Il4ra/Gimap5/Irf1/Tgfbr2/Ada/Hlx/Ihh/Il6/Itpkb/Ikzf1/Pnp/Syk/Sash3/Socs1/Nckap1l/Anxa1/Zbtb7b/Lilrb4a/Nfkbiz/Ccr2/Nlrp3	25
GO:0001912	positive regulation of leukocyte mediated cytotoxicity	26/1512	51/15699	7.02711e-14	2.03144e-12	1.34179e-12	H2-D1/H2-K1/H2-Q6/H2-Q7/H2-Q4/Stat5a/Cxcl1/Cd1d1/Ulbp1/Vav1/Gimap5/Itgam/B2m/Il18rap/Tyrobp/Pnp/Arg1/H2-T24/H2-T22/Fadd/Spi1/Slamf6/Tap2/Ptprc/P2rx7/Ccl2	26
GO:0043367	CD4-positive, alpha-beta T cell differentiation	32/1512	76/15699	8.79867e-14	2.52997e-12	1.67108e-12	Tgfb1/Ctsl/Ptger4/Runx3/Runx1/Il2rg/Gpr183/Il4ra/Il6ra/Gimap5/Relb/Irf1/Zc3h12a/Hlx/Jak3/Il6/Ly9/Rsad2/Slamf6/Sash3/Batf/Bcl3/Socs1/Nckap1l/Gadd45g/Anxa1/Zbtb7b/Stat6/Stat3/Nfkbiz/Ccr2/Nlrp3	32
GO:0032757	positive regulation of interleukin-8 production	25/1512	48/15699	1.12205e-13	3.20919e-12	2.11972e-12	Ptger4/Mavs/Il1b/Prkd2/Ripk1/Chil1/Il6/Nos2/Lbp/Tirap/Serpine1/Syk/Tnf/Fadd/Ddx58/Myd88/Pycard/Stat3/Tlr1/Tlr8/Tlr7/Tlr4/Tlr2/Cd14/Cd74	25
GO:0007162	negative regulation of cell adhesion	68/1512	273/15699	1.1369e-13	3.23445e-12	2.1364e-12	Tgfb1/Lpxn/Slfn1/Mmp12/Mmp14/Cd274/Cd24a/Cdkn2a/Runx3/Runx1/Havcr2/Thbs1/Acer2/H2-Ab1/Hspb1/Fbln1/Il4ra/Mmp2/Gimap5/Col1a1/Prkcd/Ceacam1/Tnfaip8l2/Adam8/Irf1/Acvrl1/Cyp1b1/Cd9/Zc3h12d/Zc3h12a/Hfe/Hlx/Jak3/Gpnmb/Ihh/Akna/Sdc4/Apod/Trpv4/Arg1/Serpine1/Tnc/Podxl/Plxnb2/Fgl2/Laptm5/Spi1/Cebpb/C1qtnf1/Socs1/Erbb2/Nckap1l/Fzd7/Myo1f/Cd300a/Ptprc/Ptpn6/Anxa1/Zbtb7b/Lilrb4a/Pawr/Angpt2/Cd44/Cd74/Cd86/Lga…	68
GO:0046637	regulation of alpha-beta T cell differentiation	28/1512	60/15699	1.34589e-13	3.78262e-12	2.49847e-12	Tgfb1/Cd1d1/Runx3/Runx1/Il2rg/Il4ra/Gimap5/Irf1/Tgfbr2/Ada/Zc3h12a/Hlx/Jak3/Ihh/Il6/Itpkb/Ikzf1/Pnp/Syk/Sash3/Socs1/Nckap1l/Anxa1/Zbtb7b/Lilrb4a/Nfkbiz/Ccr2/Nlrp3	28
GO:0006801	superoxide metabolic process	27/1512	56/15699	1.35068e-13	3.78262e-12	2.49847e-12	Pon3/Tgfb1/Cxcl1/Cyba/Cybb/Dhfr/Fbln5/Nfe2l2/Nrros/Prdx1/Prkcd/Ncf1/Ncf2/Ncf4/Itgam/Itgb2/Nos3/Nos2/Tyrobp/Syk/Shc1/Fpr2/Sh3pxd2b/Hvcn1/Gch1/Cd36/Gnai2	27
GO:0060760	positive regulation of response to cytokine stimulus	27/1512	56/15699	1.35068e-13	3.78262e-12	2.49847e-12	Irgm1/Csf1/Cxcr4/Mmp12/Zbp1/Trim56/Mavs/Il1r1/Parp14/Ifih1/Igtp/Ikbke/Irf7/Ripk1/Axl/Trem2/Parp9/Fadd/Laptm5/Ddx58/Adam17/Ticam2/Tlr4/Tlr2/Cd300lf/Cd74/Nlrc5	27
GO:0006959	humoral immune response	41/1512	120/15699	1.46363e-13	4.07768e-12	2.69336e-12	C3/Cxcl11/Cxcl10/Cxcl1/Cxcl5/Cd59a/Pglyrp1/Rarres2/Gpr183/Acod1/Fcgr2b/Alox5/Ccl12/Gimap5/Il1b/A2m/B2m/Adm/C4b/Cfh/Cfi/Trem2/Exo1/Pf4/C1qb/C1qa/C1rb/C1ra/C1s1/C1qc/C1rl/Serping1/Tnf/Wfdc17/Bcl3/Ptprc/Ptpn6/S100a9/Cd37/Ccr2/Lgals3	41
GO:0000280	nuclear division	85/1512	385/15699	1.57915e-13	4.37686e-12	2.89097e-12	Plk1/Chtf18/Spdl1/Cdk5rap2/Cks2/Prc1/Tgfb1/Rad54l/Rad54b/Ndc80/Kif14/Kif11/Kif23/Syde1/Kif2c/Fanca/Kifc1/Lrp5/Espl1/Pde3a/Trip13/Ncapg2/Kntc1/Kif18a/Kif18b/Bub1b/Kif20b/Mtbp/Il1a/Il1b/Fbxo5/Zwilch/Ccnb2/Ccnb1/Mastl/Aurka/Aurkb/Racgap1/Rad51ap1/Nusap1/Chek1/Chek2/Nde1/Reep4/Nek2/Nek6/Eme1/Cdc20/Cdca8/Cdca5/Cdca2/Rad51/Knstrn/Bcl2l11/Fignl1/Lif/Nsl1/Osm/Nuf2/Psma8/Mki67/Ttk/Aspm/Tacc3/Sgo1/Haspin/S…	85
GO:0032606	type I interferon production	36/1512	96/15699	1.77363e-13	4.89066e-12	3.23035e-12	Rnf125/Mmp12/Zc3hav1/Trim56/Havcr2/Mavs/Isg15/Acod1/Ifih1/Relb/Irf1/Irf7/Irf8/Irf5/Irf9/Oas1a/Tirap/Nmi/Syk/Dhx58/Oas2/Oas3/Pola1/Ddx58/Myd88/Hmgb2/Gbp4/Pycard/Stat1/Tlr8/Tlr7/Tlr4/Tlr2/Cd14/Plcg2/Nlrc3	36
GO:0044772	mitotic cell cycle phase transition	87/1512	400/15699	1.98969e-13	5.45845e-12	3.60538e-12	Plk1/Abcb1b/Spdl1/Cdk5rap2/Pole/Cks2/Tgfb1/Rad51b/Ndc80/E2f7/Kif14/Rps27l/Lmnb1/Slfn1/Cdkn2a/Cdkn2c/Trip13/Dbf4/Ddr2/Cks1b/Gpr132/Kntc1/Foxm1/Bub1b/Ier3/Anp32b/Mtbp/Ccl12/Rbl1/Fbxo5/Zwilch/Ccnd3/Ccnd1/Ccna2/Ccnb2/Ccnb1/Mastl/Aurkb/Iqgap3/Chek1/Chek2/Ticrr/Itgb1/Nek6/Clspn/Rrm1/Rrm2/Zc3h12d/Hyal1/Cdca5/Gpnmb/Aif1/Myc/Nes/Ezh2/Trp53/Psme2/Psme1/Ttk/Tacc3/Haspin/Brca1/Stil/Eif4ebp1/Birc5/Adam17/Orc1…	87
GO:0032479	regulation of type I interferon production	35/1512	92/15699	2.33e-13	6.35959e-12	4.20059e-12	Rnf125/Mmp12/Zc3hav1/Trim56/Havcr2/Mavs/Isg15/Acod1/Ifih1/Relb/Irf1/Irf7/Irf8/Irf5/Oas1a/Tirap/Nmi/Syk/Dhx58/Oas2/Oas3/Pola1/Ddx58/Myd88/Hmgb2/Gbp4/Pycard/Stat1/Tlr8/Tlr7/Tlr4/Tlr2/Cd14/Plcg2/Nlrc3	35
GO:0002700	regulation of production of molecular mediator of immune response	43/1512	132/15699	2.47311e-13	6.71612e-12	4.43609e-12	Tgfb1/Tnfrsf1b/Mavs/Il1r1/Il4ra/Fcgr2b/Clcf1/Gimap5/Arid5a/Il33/Il1b/Ceacam1/B2m/Hfe/Jak3/Il6/Parp3/Rsad2/Arg1/Tnf/Laptm5/Sash3/Ddx58/Ddx21/Fcer1g/Bst2/Ptprc/Il27ra/Lilrb4a/Stat6/Tlr4/Tlr2/Hmox1/Cd22/Cd40/Cd37/Cd36/Cd74/Cd86/Plcg2/Ccr2/Irak3/Nlrp3	43
GO:1903900	regulation of viral life cycle	40/1512	117/15699	2.83175e-13	7.65142e-12	5.05387e-12	Ifitm1/Ifitm2/Ifitm3/Ifitm6/Ptx3/Apobec3/Ch25h/Zc3hav1/Trim14/Trim56/Trim25/Trim21/Mavs/Isg15/Eif2ak2/Parp10/Ifih1/Axl/Oas1b/Oas1a/Oasl2/Oasl1/Ifi207/Ifi204/P4hb/Rsad2/Tnf/Oas2/Oas3/Fam111a/Hmga2/Bst2/Top2a/Plscr1/Trim12c/Cd74/Lgals1/Trim30b/Trim30a/Trim34b	40
GO:0045576	mast cell activation	29/1512	66/15699	3.39796e-13	9.13541e-12	6.03406e-12	Lat2/Lcp2/Cnr2/Gata2/Milr1/Il4ra/Foxf1/Rac2/Rhoh/Fcgr3/Fes/Fgr/Lyn/Syk/Fcer1g/Vamp8/Ptgdr/Cd300a/Ptpn6/Lilrb4a/Tlr4/Hmox1/Cd300lb/Cd300lf/Plscr1/Plscr2/Cd48/Cd84/Pld2	29
GO:0002709	regulation of T cell mediated immunity	31/1512	75/15699	3.92819e-13	1.05084e-11	6.94094e-12	H2-D1/H2-K1/H2-Q6/H2-Q7/H2-Q4/Tnfrsf1b/Cd24a/Cd1d1/Il1r1/Arid5a/Il1b/Il7r/Ripk3/B2m/Hfe/Il6/Pnp/Rsad2/Arg1/H2-T24/H2-T22/Fadd/Was/Sash3/Nckap1l/Tap2/Ptprc/P2rx7/Lilrb4a/Ccr2/Nlrp3	31
GO:0048771	tissue remodeling	50/1512	172/15699	4.15691e-13	1.10652e-11	7.30872e-12	Abcb1b/Enpp1/Stat5a/Lipa/Ctss/Ptger4/Lrp5/Mmp14/Cd24a/Cdkn2a/Ddr2/B4galt1/Lrrk1/Dll4/Mmp2/Mmp9/Foxc1/Rac2/Il1a/Ceacam1/Epha2/Adam8/Inpp5d/Fcgr4/Acvrl1/Axl/Tcirg1/Erg/Gpnmb/Timp1/Ihh/Il6/Nos3/Nos2/Lif/Trp53/Syk/Vdr/Tnfrsf11b/Spp1/Flna/Flt4/Tmbim1/Cela1/Tie1/P2rx7/Angpt2/Cav1/Cd38/Ccr2	50
GO:0071396	cellular response to lipid	89/1512	419/15699	4.35235e-13	1.15284e-11	7.61463e-12	Abca1/Irgm1/Tgfb1/Cxcl11/Cxcl10/Cxcl16/Cxcl1/Cxcl5/Tnfrsf1b/Zfp36/Cd180/Ly86/Ly96/Cd274/Dab2/Litaf/Havcr2/Acod1/Mmp2/Mrc1/Gbp10/Igtp/Ccl12/Arid5a/Il1a/Il1b/Rest/Irf8/Srarp/Fcgr4/B2m/Axl/Cfh/Zc3h12a/Fes/Trem2/Tead1/Il6/Nos3/Nos2/Lbp/Lyn/Msn/Pf4/Map4k1/Aqp1/Smo/Serpine1/Syk/Tnf/Map2k3/Vdr/Vim/Brca1/Spi1/Spp1/Eif4ebp1/Cebpb/Myd88/Mgst1/Zfp366/Hmga2/Gbp2/Gbp6/Nr1h3/Anxa1/Gch1/Pycard/Lilrb4a/Stat1/Sbn…	89
GO:0031589	cell-substrate adhesion	77/1512	339/15699	4.86481e-13	1.28226e-11	8.46949e-12	S100a10/Kif14/Akip1/Csf1/Has2/Dock1/Lpxn/Mmp12/Mmp14/Vcam1/Cdkn2a/Dab2/Triobp/B4galt1/Thbs1/Acer2/Emilin1/Ninj1/Fbln1/Col8a1/Lamb2/Col5a3/Foxf1/Thsd1/Msln/Rac2/Col3a1/Col1a1/Ccdc80/Smoc2/Smoc1/Adam8/Col16a1/Iqgap1/Itga5/Itga6/Itgax/Itgam/Itgal/Itgb7/Itgb1/Itgb5/Itgb2/Rras/Acvrl1/Axl/Nid2/Nid1/Fn1/Trem1/Bcl2l11/Kdr/Efemp2/P4hb/Parvg/Sdc4/Apod/Serpine1/Vwf/Tnfrsf12a/Spp1/Flna/Bcam/Fermt3/Vamp3/Fzd7…	77
GO:0032946	positive regulation of mononuclear cell proliferation	41/1512	124/15699	5.08686e-13	1.33425e-11	8.81287e-12	Stat5a/Csf1/Vcam1/Cd274/Cd24a/Cd1d1/Cd59a/Havcr2/Gpr183/Vav3/Rasal3/Clcf1/Il1a/Il1b/Ceacam1/Ccdc88b/Tgfbr2/Itgal/Ada/Jak3/Il6/Aif1/Tirap/Pnp/Syk/Fadd/Sash3/Myd88/Igfbp2/Nckap1l/Bst1/Ptprc/Il27ra/Anxa1/Pycard/Tlr4/Cd40/Cd38/Cd74/Cd86/Ccr2	41
GO:1901990	regulation of mitotic cell cycle phase transition	70/1512	294/15699	5.24201e-13	1.36827e-11	9.03757e-12	Plk1/Spdl1/Cdk5rap2/Tgfb1/Rad51b/Ndc80/E2f7/Kif14/Rps27l/Lmnb1/Slfn1/Cdkn2a/Cdkn2c/Trip13/Dbf4/Ddr2/Gpr132/Kntc1/Bub1b/Ier3/Anp32b/Mtbp/Ccl12/Rbl1/Fbxo5/Zwilch/Ccnd3/Ccnd1/Ccnb1/Aurkb/Chek1/Ticrr/Nek6/Clspn/Rrm1/Rrm2/Zc3h12d/Hyal1/Cdca5/Gpnmb/Aif1/Ezh2/Trp53/Psme2/Psme1/Ttk/Haspin/Brca1/Stil/Birc5/Adam17/Orc1/Hmga2/Cenpj/Cenpf/Cenpe/Adamts1/Ptpn6/Bub1/Anxa1/Cdc25c/Ube2c/Pdpn/Cdc14a/Ccl2/Cdc6/Cdk4…	70
GO:0052548	regulation of endopeptidase activity	67/1512	275/15699	5.28965e-13	1.37403e-11	9.07565e-12	Uaca/Lgmn/Cflar/Rps27l/Cst7/Ctsd/Tnfrsf23/Cdkn2a/Thbs1/Acer2/Serpina3n/Serpina3i/Serpina3g/Serpinb6b/Mmp9/Anp32b/Rps6ka1/Rest/Naip2/Naip5/Naip6/A2m/Dap/Fas/Timp1/Ifi207/Ifi204/Bcl2l11/Renbp/Il6/Aim2/Lyn/Myc/Psme2/Psme1/Psmb9/Psmb8/Aqp1/Serping1/Serpinf2/Serpine1/Serpinh1/Syk/Tnf/Fadd/Xdh/Laptm5/Sox7/Bcl2a1d/Birc5/Arrb2/Pycard/Stat3/Stat1/Pawr/S100a9/S100a8/Nlrp1b/Nlrp12/Cast/Plaur/Cd44/Card9/Gpx1…	67
GO:0007346	regulation of mitotic cell cycle	92/1512	443/15699	6.87026e-13	1.77603e-11	1.17309e-11	Plk1/Spdl1/Cdk5rap2/Cks2/Tgfb1/Rad51b/Lgmn/Ndc80/Stat5a/E2f7/Kif14/Rps27l/Lmnb1/Lrp5/Slfn1/Cdkn2a/Cdkn2c/Trip13/Dbf4/Ddr2/Cks1b/Gpr132/Kntc1/Foxc1/Bub1b/Ier3/Anp32b/Kif20b/Mtbp/Ccl12/Rbl1/Il1a/Il1b/Fbxo5/Zwilch/Ccnd3/Ccnd1/Ccnb1/Smoc2/Aurkb/Iqgap1/Nusap1/Chek1/Chek2/Ticrr/Nek6/Clspn/Rrm1/Rrm2/Eme1/Zc3h12d/Hyal1/Cdca5/Cdca2/Gpnmb/Wdr62/Aif1/Myc/Ezh2/Trp53/Psme2/Psme1/Mki67/Tnf/Ttk/Haspin/Brca1/Sti…	92
GO:0070664	negative regulation of leukocyte proliferation	32/1512	81/15699	7.32028e-13	1.88331e-11	1.24395e-11	Tgfb1/Slfn1/Cd274/Cd24a/Cdkn2a/Havcr2/H2-Ab1/Fcgr2b/Ccl12/Il33/Ceacam1/Inpp5d/Btk/Zc3h12d/Gpnmb/Ihh/Lyn/Tyrobp/Sdc4/Arg1/Tnfrsf13b/Laptm5/Cebpb/Erbb2/Cd300a/Ptpn6/Zbtb7b/Lilrb4a/Pawr/Cd44/Cd86/Lgals9	32
GO:0071675	regulation of mononuclear cell migration	36/1512	100/15699	7.45539e-13	1.90893e-11	1.26088e-11	Tgfb1/Lgmn/Cxcl10/Csf1/Dock8/Thbs1/Rarres2/Cmklr1/Ninj1/Ccl12/C3ar1/Ecm1/Adam8/Ripk3/Trem1/Aif1/Lyn/Msn/Ano6/Apod/Trpv4/Serpine1/Fadd/Spi1/Slamf8/Adam17/C5ar1/Il27ra/Pycard/Cd200r1/Ccl7/Ccl2/Ccr1/Ccr2/Lgals9/Lgals3	36
GO:0048872	homeostasis of number of cells	73/1512	317/15699	9.69271e-13	2.47003e-11	1.63149e-11	Enpp1/Tgfb1/Stat5a/Lipa/Dock11/Csf1/Cxcr2/Cxcl5/Tnfrsf23/Zfp36/Gata2/Cd24a/Ncapg2/Fstl1/Isg15/Gpr183/Mir142hg/Fcgr2b/Prdx1/Gimap5/G6pdx/Il7r/Ceacam1/Ccnb2/Inpp5d/Col14a1/Ripk3/Itgam/B2m/Ada/Axl/Cfh/Tcirg1/Fas/Jak3/Bcl2l11/Ets1/Il6/Nos3/Itpkb/Ikzf1/Lyn/Ezh2/Ampd3/Hcls1/Smo/Fadd/Dnase2a/Tnfrsf13b/Arhgef5/Spi1/Bcl2a1a/Sash3/Adam17/Fcer1g/Ptbp3/Nckap1l/Tal1/Hmgb2/Klf2/Anxa1/P2rx7/Lilrb4a/Stat3/Stat1/…	73
GO:0002688	regulation of leukocyte chemotaxis	37/1512	106/15699	1.0681e-12	2.70903e-11	1.78935e-11	F7/Lgmn/Cxcl10/Csf1/Cxcr2/Thbs1/Rarres2/Cmklr1/Ninj1/Dysf/Rac2/Ccl12/Il1b/C3ar1/Rin3/Trem1/Aif1/Lbp/Lyn/Tirap/Gpsm3/Ano6/Pgf/Trpv4/Sell/Serpine1/Spi1/Slamf8/Adam17/Nckap1l/C5ar1/Bst1/Cd74/Ccl7/Ccl2/Ccr1/Ccr2	37
GO:0140014	mitotic nuclear division	64/1512	260/15699	1.07474e-12	2.71308e-11	1.79203e-11	Plk1/Spdl1/Cdk5rap2/Prc1/Tgfb1/Ndc80/Kif14/Kif11/Kif23/Kif2c/Kifc1/Lrp5/Espl1/Trip13/Ncapg2/Kntc1/Kif18a/Kif18b/Bub1b/Kif20b/Mtbp/Il1a/Il1b/Fbxo5/Zwilch/Ccnb1/Aurka/Aurkb/Racgap1/Nusap1/Chek1/Chek2/Nde1/Reep4/Nek2/Nek6/Cdc20/Cdca8/Cdca5/Cdca2/Knstrn/Nsl1/Nuf2/Mki67/Ttk/Tacc3/Sgo1/Haspin/Smc4/Smc2/Flna/Togaram2/Birc5/Mybl2/Ncapg/Ncaph/Cenpe/Bub1/Pttg1/Ube2c/Tpx2/Cdc14a/Cdc6/Cdt1	64
GO:0007059	chromosome segregation	71/1512	305/15699	1.14734e-12	2.88282e-11	1.90414e-11	Plk1/Pmf1/Chtf18/Spc24/Spc25/Spdl1/Cdk5rap2/Prc1/Esco2/Ndc80/Kif14/Kif23/Syde1/Kif2c/Espl1/Trip13/Ncapg2/Kntc1/Kif18a/Kif18b/Bub1b/Fbxo5/Zwilch/Ccnb1/Ect2/Aurkb/Rmi2/Racgap1/Fam83d/Nusap1/Nde1/Nek2/Nek6/Eme1/Cdc20/Cdca8/Cdca5/Cdca2/Knstrn/Nsl1/Nuf2/Mki67/Ttk/Tacc3/Sgo1/Haspin/Ska3/Ska1/Smc4/Smc2/Brca1/Ddx11/Brip1/Birc5/Ncapg/Ncaph/Cenpq/Cenpn/Cenph/Cenpf/Cenpe/Dlgap5/Knl1/Bub1/Recql4/Top2a/Stag3/…	71
GO:0050671	positive regulation of lymphocyte proliferation	40/1512	122/15699	1.33052e-12	3.32755e-11	2.19789e-11	Stat5a/Vcam1/Cd274/Cd24a/Cd1d1/Cd59a/Havcr2/Gpr183/Vav3/Rasal3/Clcf1/Il1a/Il1b/Ceacam1/Ccdc88b/Tgfbr2/Itgal/Ada/Jak3/Il6/Aif1/Tirap/Pnp/Syk/Fadd/Sash3/Myd88/Igfbp2/Nckap1l/Bst1/Ptprc/Il27ra/Anxa1/Pycard/Tlr4/Cd40/Cd38/Cd74/Cd86/Ccr2	40
GO:2000379	positive regulation of reactive oxygen species metabolic process	29/1512	69/15699	1.35227e-12	3.36628e-11	2.22347e-11	Lcn2/Tgfb1/Cxcl1/Cyba/Thbs1/Nfe2l2/Acod1/Mmp8/Prkcd/Tgfbr2/Ripk3/Itgam/Itgb2/Cyp1b1/Rab27a/Zc3h12a/Trp53/Tyrobp/Syk/Xdh/Slc5a3/Fpr2/Hvcn1/Tlr6/Tlr4/Tspo/Cd36/Plcg2/Gnai2	29
GO:0000819	sister chromatid segregation	50/1512	178/15699	1.7458e-12	4.32589e-11	2.85731e-11	Plk1/Spdl1/Cdk5rap2/Prc1/Esco2/Ndc80/Kif14/Kif23/Kif2c/Espl1/Trip13/Ncapg2/Kntc1/Kif18a/Kif18b/Bub1b/Fbxo5/Zwilch/Ccnb1/Aurkb/Rmi2/Racgap1/Nusap1/Nek2/Nek6/Cdc20/Cdca8/Cdca5/Knstrn/Nsl1/Nuf2/Ttk/Tacc3/Sgo1/Haspin/Smc4/Smc2/Ddx11/Birc5/Ncapg/Ncaph/Cenpe/Bub1/Recql4/Top2a/Stag3/Pttg1/Ube2c/Cdc6/Cdt1	50
GO:0032649	regulation of interferon-gamma production	33/1512	88/15699	1.80277e-12	4.44657e-11	2.93702e-11	Cd274/Slc11a1/Cd1d1/Runx1/Ulbp1/Pglyrp1/Havcr2/Isg15/Il1r1/Gimap5/Arid5a/Il33/Il1b/Irf8/Ripk3/Axl/Zc3h12a/Tnf/Fadd/Laptm5/Slamf6/Sash3/Bcl3/Ticam2/Il27ra/Pycard/Lilrb4a/Tlr8/Tlr7/Tlr4/Cd14/Ccr2/Lgals9	33
GO:0044770	cell cycle phase transition	96/1512	479/15699	1.94254e-12	4.76942e-11	3.15027e-11	Plk1/Abcb1b/Spdl1/Cdk5rap2/Pole/Cks2/Tgfb1/Rad51b/Ndc80/E2f7/Plpp2/Kif14/Rps27l/Lmnb1/Slfn1/Cdkn2a/Cdkn2c/Trip13/Dbf4/Ddr2/Cks1b/Dna2/Gpr132/Kntc1/Foxm1/Bub1b/Ier3/Anp32b/Mtbp/Ccl12/Rbl1/Fbxo5/Zwilch/Ccnd3/Ccnd1/Ccna2/Ccnb2/Ccnb1/Mastl/Aurka/Aurkb/Iqgap3/Fam83d/Chek1/Chek2/Ticrr/Itgb1/Nek6/Clspn/Rrm1/Rrm2/Eme1/Zc3h12d/Hyal1/Cdca5/Gpnmb/Aif1/Myc/Nes/Ezh2/Trp53/Psme2/Psme1/Ttk/Tacc3/Atf5/Haspin/Brc…	96
GO:0070371	ERK1 and ERK2 cascade	68/1512	289/15699	2.03966e-12	4.9851e-11	3.29273e-11	C3/Tgfb1/Cflar/Ctsh/Cxcr4/Ptger4/Dab2/Ddr2/Havcr2/Emilin1/Gpr183/Fbln1/Clcf1/Ccl11/Ccl12/Fgfr4/Il1a/Il1b/Prkd2/Ceacam1/Epha2/Akap12/Iqgap3/Fam83d/Rras/Chil1/Fn1/Glipr2/Trem2/Gpnmb/Il6/Kdr/Icam1/Lif/Lyn/Tirap/Myc/Trpv4/Serpinf2/Syk/Atf3/Shc1/Fgf2/Arhgap8/Flt4/Arrb2/Adam17/Erbb2/Ptprc/Ptpn6/Pycard/P2ry6/Tlr4/Tlr2/Nlrp12/Cav1/Cd36/Cd44/Cd74/Card9/Ccl9/Ccl7/Ccl6/Ccl4/Ccl3/Ccl2/Ccr1/Gnai2	68
GO:0043299	leukocyte degranulation	28/1512	66/15699	2.49554e-12	6.07173e-11	4.01046e-11	Lat2/Stx11/Gata2/Milr1/Il4ra/Foxf1/Rac2/Itgam/Itgb2/Rab27a/Fes/Fgr/Lyn/Syk/Spi1/Ptafr/Fcer1g/Vamp8/Nckap1l/Ptgdr/Myo1f/Cd300a/Anxa3/Hmox1/Cd84/Ccr2/Lgals9/Pld2	28
GO:0022408	negative regulation of cell-cell adhesion	49/1512	174/15699	2.62742e-12	6.3638e-11	4.20338e-11	Tgfb1/Slfn1/Cd274/Cd24a/Cdkn2a/Runx3/Runx1/Havcr2/H2-Ab1/Hspb1/Il4ra/Gimap5/Prkcd/Ceacam1/Tnfaip8l2/Adam8/Irf1/Cd9/Zc3h12d/Zc3h12a/Hfe/Hlx/Jak3/Gpnmb/Ihh/Akna/Sdc4/Trpv4/Arg1/Podxl/Fgl2/Laptm5/Spi1/Cebpb/C1qtnf1/Socs1/Erbb2/Nckap1l/Cd300a/Ptpn6/Anxa1/Zbtb7b/Lilrb4a/Pawr/Cd44/Cd74/Cd86/Lgals9/Lgals3	49
GO:0045621	positive regulation of lymphocyte differentiation	36/1512	104/15699	2.86727e-12	6.91359e-11	4.56652e-11	Tgfb1/Stat5a/Mmp14/Cd1d1/Runx3/Runx1/Il2rg/Il4ra/Gimap5/Il7r/Rhoh/Adam8/Irf1/Inpp5d/Tgfbr2/Ada/Axl/Hlx/Ihh/Il6/Itpkb/Ikzf1/Pnp/Syk/Sash3/Socs1/Nckap1l/Ptprc/Anxa1/Zbtb7b/Lilrb4a/Cd74/Nfkbiz/Ccr2/Lgals9/Nlrp3	36
GO:0044403	biological process involved in symbiotic interaction	52/1512	192/15699	2.96103e-12	7.10779e-11	4.69479e-11	Ifitm1/Ifitm2/Ifitm3/Ifitm6/Ptx3/Tpcn2/Ch25h/Ctsb/Ctsl/Cxcl1/Cxcl5/Pglyrp1/Trim14/Trim56/Trim25/Trim21/Fbln1/Ifi27/Gbp2b/Ccl12/Rest/Ceacam1/Naip5/Ncf1/Siglec1/Axl/Zc3h12a/Fn1/Trem1/Bcl2l11/Icam1/P4hb/Arg1/Sap30/Stom/Myd88/Vamp8/Hmga2/Gbp2/Gbp3/Gbp6/Gbp7/Gbp9/Cav1/Trim12c/Cd74/Card9/Lgals1/Gpx1/Trim30b/Trim30a/Trim34b	52
GO:0016032	viral process	69/1512	298/15699	3.12797e-12	7.47515e-11	4.93744e-11	Mdfic/Ifitm1/Ifitm2/Ifitm3/Ifitm6/Ptx3/Tpcn2/Apobec3/Ch25h/Ctsb/Ctsl/Cxcr4/Zfp36/Zc3hav1/Vcam1/Zbp1/Trim14/Trim56/Trim25/Trim21/Mavs/Isg15/Eif2ak2/Parp10/Fbln1/Ifi27/Ifih1/Ccl12/Rest/Ceacam1/Ripk3/Ripk1/Siglec1/Axl/Oas1b/Oas1a/Zc3h12a/Oasl2/Oasl1/Rab29/Ifi207/Ifi204/Bcl2l11/Icam1/P4hb/Trp53/Sp100/Rsad2/Tnf/Map3k1/Oas2/Oas3/Fam111a/Stom/Ptbp1/Vamp8/Hmga2/Bst2/Stat1/Top2a/Pfn1/Plscr1/Cav1/Trim12c/C…	69
GO:0051090	regulation of DNA-binding transcription factor activity	83/1512	392/15699	3.26822e-12	7.77576e-11	5.13599e-11	Enpp1/Nupr1/Tgfb1/Cflar/Fanca/Lrp5/Cdkn2a/Ddr2/Trim14/Trim25/Trim21/Havcr2/Mavs/Cmklr1/Eif2ak2/Parp10/Acod1/Fcgr2b/Il1b/Prkd2/Prkch/Ikbke/Sigirr/Adam8/Ror1/Ripk3/Ripk1/Itgb2/Cyp1b1/Nfam1/Zc3h12a/Dap/Rab7b/Hck/Id1/Il6/Aim2/Il18rap/Icam1/Tirap/Ezh2/Eda2r/Sp100/Hcls1/Smo/Syk/Tnf/Tacc3/Arhgef5/Spi1/Flna/Ddx58/Bcl3/Arrb2/Myd88/Sfrp4/Hmga2/Anxa4/Anxa3/Pycard/Stat3/Tlr6/Tlr4/Tlr2/Hmox1/Twist1/Nlrp12/Cav…	83
GO:0002474	antigen processing and presentation of peptide antigen via MHC class I	20/1512	35/15699	3.29285e-12	7.79984e-11	5.1519e-11	H2-D1/H2-K1/H2-Q6/H2-Q7/H2-Q4/Ifi30/Fcgr1/Fcgr3/B2m/Hfe/H2-T24/H2-T22/Clec4a1/Clec4a3/Clec4a2/Tapbp/Fcer1g/Erap1/Tap2/Tap1	20
GO:0045582	positive regulation of T cell differentiation	33/1512	90/15699	3.73453e-12	8.80727e-11	5.81732e-11	Tgfb1/Stat5a/Cd1d1/Runx3/Runx1/Il2rg/Il4ra/Gimap5/Il7r/Rhoh/Adam8/Irf1/Tgfbr2/Ada/Hlx/Ihh/Il6/Itpkb/Ikzf1/Pnp/Syk/Sash3/Socs1/Nckap1l/Ptprc/Anxa1/Zbtb7b/Lilrb4a/Cd74/Nfkbiz/Ccr2/Lgals9/Nlrp3	33
GO:0032945	negative regulation of mononuclear cell proliferation	30/1512	76/15699	3.91358e-12	9.14928e-11	6.04322e-11	Tgfb1/Slfn1/Cd274/Cd24a/Cdkn2a/Havcr2/H2-Ab1/Fcgr2b/Ceacam1/Inpp5d/Btk/Zc3h12d/Gpnmb/Ihh/Lyn/Tyrobp/Sdc4/Arg1/Tnfrsf13b/Laptm5/Cebpb/Erbb2/Cd300a/Ptpn6/Zbtb7b/Lilrb4a/Pawr/Cd44/Cd86/Lgals9	30
GO:0050672	negative regulation of lymphocyte proliferation	30/1512	76/15699	3.91358e-12	9.14928e-11	6.04322e-11	Tgfb1/Slfn1/Cd274/Cd24a/Cdkn2a/Havcr2/H2-Ab1/Fcgr2b/Ceacam1/Inpp5d/Btk/Zc3h12d/Gpnmb/Ihh/Lyn/Tyrobp/Sdc4/Arg1/Tnfrsf13b/Laptm5/Cebpb/Erbb2/Cd300a/Ptpn6/Zbtb7b/Lilrb4a/Pawr/Cd44/Cd86/Lgals9	30
GO:0045637	regulation of myeloid cell differentiation	50/1512	182/15699	4.34878e-12	1.01227e-10	6.68617e-11	Tgfb1/Stat5a/Csf1/Zfp36/Gata2/Cd101/Runx1/Isg15/Ninj1/Rbp1/Ceacam1/Adam8/Inpp5d/Ripk1/Itgam/B2m/Rab7b/Fas/Fes/Trem2/Ets1/Itpkb/Ikzf1/Lif/Lox/Lyn/Myc/Tyrobp/C1qc/Hcls1/Tnf/Fadd/Tnfrsf11b/Spi1/Clec2i/Clec2d/Cebpb/Nckap1l/Tal1/Hmgb2/Lilrb4a/Stat3/Stat1/Csf3r/Cd74/Nfkbia/Ccl3/Ccr1/Cdk6/Casp8	50
GO:0070372	regulation of ERK1 and ERK2 cascade	64/1512	269/15699	5.44374e-12	1.26168e-10	8.33356e-11	C3/Tgfb1/Cflar/Cxcr4/Dab2/Ddr2/Havcr2/Emilin1/Gpr183/Fbln1/Clcf1/Ccl11/Ccl12/Fgfr4/Il1a/Il1b/Prkd2/Ceacam1/Epha2/Akap12/Fam83d/Rras/Chil1/Fn1/Glipr2/Trem2/Gpnmb/Il6/Kdr/Icam1/Lif/Lyn/Tirap/Trpv4/Serpinf2/Syk/Atf3/Shc1/Fgf2/Arhgap8/Flt4/Arrb2/Adam17/Erbb2/Ptprc/Ptpn6/Pycard/P2ry6/Tlr4/Tlr2/Nlrp12/Cav1/Cd36/Cd44/Cd74/Card9/Ccl9/Ccl7/Ccl6/Ccl4/Ccl3/Ccl2/Ccr1/Gnai2	64
GO:0002367	cytokine production involved in immune response	34/1512	96/15699	5.50471e-12	1.27034e-10	8.39074e-11	Tgfb1/Tnfrsf1b/Slc11a1/Mavs/Il1r1/Gimap5/Arid5a/Il1b/B2m/Trem1/Hfe/Jak3/Il6/Il18rap/Rsad2/Arg1/Tnf/Laptm5/Slamf9/Sash3/Ddx58/Ddx21/Fcer1g/Bst2/Lilrb4a/Tlr4/Tlr2/Hmox1/Cd36/Cd74/Plcg2/Ccr2/Irak3/Nlrp3	34
GO:0090322	regulation of superoxide metabolic process	18/1512	29/15699	5.67563e-12	1.30418e-10	8.6143e-11	Pon3/Tgfb1/Cxcl1/Cyba/Dhfr/Fbln5/Nfe2l2/Prkcd/Itgam/Itgb2/Tyrobp/Syk/Shc1/Fpr2/Hvcn1/Gch1/Cd36/Gnai2	18
GO:0045580	regulation of T cell differentiation	42/1512	138/15699	5.9548e-12	1.36251e-10	8.99955e-11	Tgfb1/Stat5a/Fanca/Cdkn2a/Cd1d1/Runx3/Runx1/Il2rg/Hspb1/Il4ra/Gimap5/Il7r/Rhoh/Adam8/Irf1/Tgfbr2/Ada/Zc3h12a/Hlx/Jak3/Ihh/Il6/Itpkb/Ikzf1/Pnp/Syk/Fgl2/Sash3/Socs1/Ctla2a/Erbb2/Nckap1l/Ptprc/Anxa1/Zbtb7b/Lilrb4a/Cd44/Cd74/Nfkbiz/Ccr2/Lgals9/Nlrp3	42
GO:0006953	acute-phase response	17/1512	26/15699	6.50895e-12	1.48299e-10	9.79536e-11	Hp/Cd163/Serpina3n/Il1a/Il1b/Sigirr/Itih4/Fn1/Il6/Lbp/Saa1/Serpinf2/Tnf/Ptges/Stat3/Plscr1/Ccr5	17
GO:0002690	positive regulation of leukocyte chemotaxis	31/1512	82/15699	6.59717e-12	1.49675e-10	9.88623e-11	F7/Lgmn/Cxcl10/Csf1/Cxcr2/Thbs1/Rarres2/Cmklr1/Dysf/Rac2/Il1b/C3ar1/Trem1/Aif1/Lbp/Tirap/Gpsm3/Ano6/Pgf/Trpv4/Sell/Serpine1/Spi1/Adam17/Nckap1l/C5ar1/Cd74/Ccl7/Ccl2/Ccr1/Ccr2	31
GO:1901987	regulation of cell cycle phase transition	79/1512	371/15699	8.15223e-12	1.84179e-10	1.21653e-10	Plk1/Spdl1/Cdk5rap2/Tgfb1/Rad51b/Ndc80/E2f7/Plpp2/Kif14/Rps27l/Lmnb1/Slfn1/Cdkn2a/Cdkn2c/Trip13/Dbf4/Ddr2/Dna2/Gpr132/Kntc1/Bub1b/Ier3/Anp32b/Mtbp/Ccl12/Rbl1/Fbxo5/Zwilch/Ccnd3/Ccnd1/Ccnb1/Aurka/Aurkb/Fam83d/Chek1/Chek2/Ticrr/Nek6/Clspn/Rrm1/Rrm2/Eme1/Zc3h12d/Hyal1/Cdca5/Gpnmb/Aif1/Ezh2/Trp53/Psme2/Psme1/Ttk/Atf5/Haspin/Brca1/Stil/Birc5/Adam17/Orc1/Timeless/Hmga2/Cenpj/Cenpf/Cenpe/Adamts1/Ptpn6/B…	79
GO:0007249	I-kappaB kinase/NF-kappaB signaling	53/1512	203/15699	8.61019e-12	1.93711e-10	1.27949e-10	Tmem106a/S100a13/Ltbr/Zc3hav1/Map3k14/Trim14/Trim25/Trim21/Hspb1/Il1a/Il1b/Relb/Rhoh/Irf1/Ror1/Ripk3/Ripk1/Tifab/Btk/Zc3h12a/Trem2/Tirap/Eda2r/Tnf/Avpr2/Ddx21/Bcl3/Clec4n/Clec4d/Myd88/Ticam2/Pycard/Lilrb4a/Stat1/Tlr8/Tlr7/Tlr6/Tlr4/Tlr2/Nlrp12/Cd40/Cd36/Trim12c/Cd74/Plcg2/Nfkbia/Card9/Trim30b/Trim30a/Trim34b/Irak4/Nlrc3/Casp8	53
GO:0050921	positive regulation of chemotaxis	40/1512	129/15699	9.85083e-12	2.207e-10	1.45775e-10	F7/Tgfb1/Lgmn/Cxcl10/Csf1/Cxcr2/Cxcr4/Thbs1/Rarres2/Cmklr1/Hspb1/Dysf/Rac2/Il1b/Prkd2/C3ar1/Smoc2/Fn1/Trem2/Trem1/Aif1/Kdr/Lbp/Tirap/Gpsm3/Ano6/Pgf/Trpv4/Sell/Serpine1/Fgf2/Spi1/Adam17/Nckap1l/C5ar1/Cd74/Ccl7/Ccl2/Ccr1/Ccr2	40
GO:0098813	nuclear chromosome segregation	60/1512	247/15699	9.99299e-12	2.22956e-10	1.47265e-10	Plk1/Spc24/Spc25/Spdl1/Cdk5rap2/Prc1/Esco2/Ndc80/Kif14/Kif23/Syde1/Kif2c/Espl1/Trip13/Ncapg2/Kntc1/Kif18a/Kif18b/Bub1b/Fbxo5/Zwilch/Ccnb1/Ect2/Aurkb/Rmi2/Racgap1/Fam83d/Nusap1/Nek2/Nek6/Eme1/Cdc20/Cdca8/Cdca5/Knstrn/Nsl1/Nuf2/Ttk/Tacc3/Sgo1/Haspin/Smc4/Smc2/Ddx11/Brip1/Birc5/Ncapg/Ncaph/Cenpq/Cenpf/Cenpe/Knl1/Bub1/Recql4/Top2a/Stag3/Pttg1/Ube2c/Cdc6/Cdt1	60
GO:0002704	negative regulation of leukocyte mediated immunity	24/1512	52/15699	1.01373e-11	2.24313e-10	1.48162e-10	Havcr2/Fcgr2b/Foxf1/Il7r/Ceacam1/Hfe/Jak3/Parp3/Arg1/Spi1/Arrb2/Clec2d/Nckap1l/Tap2/Tap1/Bst2/Cd300a/Ptprc/Ptpn6/Lilrb4a/Hmox1/Cd84/Ccr2/Lgals9	24
GO:0034340	response to type I interferon	24/1512	52/15699	1.01373e-11	2.24313e-10	1.48162e-10	Ifitm1/Ifitm2/Ifitm3/Ifitm6/Ifnar2/Ch25h/Mmp12/Zbp1/Trim56/Mavs/Isg15/Shmt2/Ifi27/Ikbke/Samhd1/Irf7/Oas1a/Sp100/Fadd/Oas2/Oas3/Myd88/Stat1/Nlrc5	24
GO:0045787	positive regulation of cell cycle	68/1512	299/15699	1.07691e-11	2.37317e-10	1.56751e-10	Nupr1/Tgfb1/Rad51b/Lgmn/Ndc80/Stat5a/E2f7/E2f8/Kif14/Kif23/Lmnb1/Lrp5/Dbf4/Ncapg2/Ddr2/Trim21/Anp32b/Kif20b/Mtbp/Il1a/Il1b/Fbxo5/Ccnd3/Ccnd1/Ccnb1/Smoc2/Ect2/Aurka/Aurkb/Racgap1/Rad51ap1/Fam83d/Nusap1/Chek1/Chek2/Rrm1/Rrm2/Hyal1/Cdca5/Bcl2l11/Aif1/Myc/Ezh2/Trp53/Smc4/Smc2/Stil/Eif4ebp1/Birc5/Adam17/Ncapg/Ncaph/Orc1/Tal1/Cenpj/Cenpe/Tgm1/Adamts1/Anxa1/Cdc25c/Ube2c/Cdc14a/Plcg2/Pim1/Cdc6/Cdk4/Cdk1/…	68
GO:0042119	neutrophil activation	18/1512	30/15699	1.29116e-11	2.8337e-10	1.8717e-10	Stx11/Cxcr2/Prkcd/Itgam/Itgb2/Fcgr4/Grn/Il18rap/Tyrobp/Syk/Spi1/Ptafr/Fcer1g/Myd88/Myo1f/Cd300a/Anxa3/Anxa1	18
GO:0002292	T cell differentiation involved in immune response	26/1512	61/15699	1.32871e-11	2.90427e-10	1.91831e-10	Tgfb1/Ptger4/Gpr183/Il4ra/Il6ra/Relb/Irf1/Zc3h12a/Hlx/Jak3/Il6/Ly9/Fgl2/Slamf6/Batf/Bcl3/Clec4d/Fcer1g/Gadd45g/Anxa1/Zbtb7b/Stat6/Stat3/Nfkbiz/Ccr2/Nlrp3	26
GO:0000070	mitotic sister chromatid segregation	44/1512	153/15699	1.58074e-11	3.44114e-10	2.27292e-10	Plk1/Spdl1/Cdk5rap2/Prc1/Ndc80/Kif14/Kif23/Kif2c/Espl1/Trip13/Ncapg2/Kntc1/Kif18a/Kif18b/Bub1b/Fbxo5/Zwilch/Ccnb1/Aurkb/Racgap1/Nusap1/Nek2/Nek6/Cdc20/Cdca8/Cdca5/Knstrn/Nsl1/Nuf2/Ttk/Tacc3/Sgo1/Haspin/Smc4/Smc2/Birc5/Ncapg/Ncaph/Cenpe/Bub1/Pttg1/Ube2c/Cdc6/Cdt1	44
GO:0001913	T cell mediated cytotoxicity	21/1512	41/15699	1.61116e-11	3.49323e-10	2.30732e-10	H2-D1/H2-K1/H2-Q6/H2-Q7/H2-Q4/Stx11/Ctsc/Ctsh/Cd1d1/Il7r/Ripk3/B2m/Rab27a/Pnp/H2-T24/H2-T22/Fadd/Nckap1l/Tap2/Ptprc/P2rx7	21
GO:0006261	DNA-templated DNA replication	42/1512	142/15699	1.67852e-11	3.62465e-10	2.39413e-10	Chtf18/Pole/Lig1/E2f7/E2f8/Dbf4/Mcm7/Mcm3/Mcm4/Mcm5/Mcm6/Mcm2/Dna2/Prim1/Zgrf1/Fbxo5/Rfc4/Samhd1/Ticrr/Rrm1/Wdhd1/Eme1/Cdc45/Rad51/Pola2/Pola1/Pold2/Pold1/Pole2/Fam111a/Ddx21/Orc1/Timeless/Mcm10/Recql4/Pcna/Gins2/Gins1/Baz1a/Cdc6/Cdk2/Cdt1	42
GO:0035455	response to interferon-alpha	16/1512	24/15699	1.76889e-11	3.79781e-10	2.5085e-10	Ifitm1/Ifitm2/Ifitm3/Ifitm6/Ifnar2/Tgtp1/Eif2ak2/Ifit1/Ifit2/Ifit3/Axl/Oas1a/Ifi204/Myc/Bst2/Plscr1	16
GO:0032613	interleukin-10 production	23/1512	49/15699	1.77283e-11	3.79781e-10	2.5085e-10	Ptger4/Cd274/Isg15/Mmp8/Fcgr2b/G6pdx/Prkcd/Trem2/Jak3/Il6/Tyrobp/Syk/Sash3/Bcl3/Fcer1g/Pycard/Lilrb4a/Stat3/Tlr4/Tlr2/Cd84/Plcg2/Lgals9	23
GO:0002718	regulation of cytokine production involved in immune response	30/1512	80/15699	1.83281e-11	3.91072e-10	2.58308e-10	Tgfb1/Tnfrsf1b/Mavs/Il1r1/Gimap5/Arid5a/Il1b/B2m/Hfe/Jak3/Il6/Rsad2/Arg1/Tnf/Laptm5/Sash3/Ddx58/Ddx21/Fcer1g/Bst2/Lilrb4a/Tlr4/Tlr2/Hmox1/Cd36/Cd74/Plcg2/Ccr2/Irak3/Nlrp3	30
GO:0048285	organelle fission	87/1512	433/15699	1.90074e-11	4.03963e-10	2.66823e-10	Plk1/Chtf18/Spdl1/Cdk5rap2/Cks2/Prc1/Tgfb1/Rad54l/Rad54b/Ndc80/Kif14/Kif11/Kif23/Syde1/Kif2c/Fanca/Kifc1/Lrp5/Espl1/Pde3a/Trip13/Ncapg2/Kntc1/Kif18a/Kif18b/Bub1b/Kif20b/Mtbp/Il1a/Il1b/Fbxo5/Zwilch/Ccnb2/Ccnb1/Mastl/Aurka/Aurkb/Racgap1/Rad51ap1/Nusap1/Chek1/Chek2/Nde1/Reep4/Nek2/Nek6/Eme1/Cdc20/Cdca8/Cdca5/Cdca2/Rad51/Knstrn/Bcl2l11/Kdr/Fignl1/Lif/Nsl1/Osm/Nuf2/Psma8/Mki67/Ttk/Aspm/Tacc3/Sgo1/Hasp…	87
GO:0001667	ameboidal-type cell migration	83/1512	405/15699	1.94469e-11	4.11677e-10	2.71918e-10	Sparc/Lcn2/Sema3g/Tgfb1/Cln3/Lgmn/Stat5a/Sgpl1/Syde1/Has2/Ctsh/Cxcr4/Dock1/Lpxn/Lrp5/Pik3cg/Mmp12/Mmrn2/Gata2/Ddr2/Fstl1/Thbs1/Dll4/Pmp22/Hspb1/Nfe2l2/Mmp9/Hbegf/Prkd2/Adgra2/Ceacam1/Myh9/Epha2/Rhoj/Smoc2/Akap12/Adam8/Tgfbr2/Iqgap1/Itgb7/Itgb1/Itgb2/Rras/Acvrl1/Cyp1b1/Zc3h12a/Hyal1/Fn1/Glipr2/Grn/Timp1/Ets1/Nos3/Kdr/Nrp2/Loxl2/Sdc4/Aqp1/Sp100/Smo/Serpine1/Tnf/Map2k3/Amotl1/Arhgdib/Fgf2/Flt4/Adam1…	83
GO:0090068	positive regulation of cell cycle process	55/1512	221/15699	2.67543e-11	5.64149e-10	3.72628e-10	Tgfb1/Rad51b/Ndc80/E2f7/E2f8/Kif14/Kif23/Lmnb1/Lrp5/Dbf4/Ncapg2/Ddr2/Anp32b/Kif20b/Mtbp/Il1a/Il1b/Fbxo5/Ccnd3/Ccnd1/Ccnb1/Ect2/Aurka/Aurkb/Racgap1/Rad51ap1/Fam83d/Nusap1/Chek2/Rrm1/Rrm2/Hyal1/Cdca5/Aif1/Ezh2/Smc4/Smc2/Stil/Birc5/Adam17/Ncapg/Ncaph/Orc1/Cenpj/Cenpe/Adamts1/Anxa1/Cdc25c/Ube2c/Cdc14a/Plcg2/Cdc6/Cdk4/Cdk1/Cdt1	55
GO:0019058	viral life cycle	53/1512	209/15699	2.86579e-11	6.01928e-10	3.97581e-10	Ifitm1/Ifitm2/Ifitm3/Ifitm6/Ptx3/Tpcn2/Apobec3/Ch25h/Ctsb/Ctsl/Zc3hav1/Trim14/Trim56/Trim25/Trim21/Mavs/Isg15/Eif2ak2/Parp10/Ifi27/Ifih1/Ccl12/Ceacam1/Siglec1/Axl/Oas1b/Oas1a/Zc3h12a/Oasl2/Oasl1/Rab29/Ifi207/Ifi204/Icam1/P4hb/Rsad2/Tnf/Oas2/Oas3/Fam111a/Stom/Vamp8/Hmga2/Bst2/Top2a/Plscr1/Cav1/Trim12c/Cd74/Lgals1/Trim30b/Trim30a/Trim34b	53
GO:0001961	positive regulation of cytokine-mediated signaling pathway	23/1512	50/15699	2.98519e-11	6.24567e-10	4.12535e-10	Irgm1/Csf1/Cxcr4/Mmp12/Zbp1/Trim56/Mavs/Il1r1/Parp14/Igtp/Ikbke/Irf7/Ripk1/Axl/Trem2/Parp9/Fadd/Laptm5/Adam17/Ticam2/Cd300lf/Cd74/Nlrc5	23
GO:0002768	immune response-regulating cell surface receptor signaling pathway	46/1512	168/15699	3.53775e-11	7.37306e-10	4.87e-10	Lat2/Lcp2/Lpxn/Cmklr1/Vav3/Prkd2/C3ar1/Prkch/Elf1/Ada/Nfam1/Btk/Zc3h12a/Rab29/Fyb/Lyn/Tyrobp/Syk/Tec/Laptm5/Bcl2a1d/Cmtm3/Fpr2/Clec4n/Clec4d/Clec2i/Klhl6/Fcer1g/Nckap1l/C5ar1/Myo1g/Cd300a/Ptprc/Ptpn6/Themis2/Lilrb4a/Tlr2/Pawr/Plscr1/Plscr2/Cd22/Cd40/Cd38/Plcg2/Nfkbiz/Lgals3	46
GO:0050920	regulation of chemotaxis	51/1512	198/15699	3.6526e-11	7.56839e-10	4.99902e-10	F7/Sema3g/Tgfb1/Lgmn/Cxcl10/Csf1/Cxcr2/Cxcr4/Thbs1/Rarres2/Cmklr1/Ninj1/Gpr183/Hspb1/Dysf/Rac2/Ccl12/Il1b/Prkd2/C3ar1/Adgra2/Smoc2/Rin3/Fn1/Trem2/Trem1/Aif1/Kdr/Lbp/Lyn/Tirap/Gpsm3/Ano6/Pgf/Trpv4/Tubb2b/Sell/Serpine1/Fgf2/Spi1/Slamf8/Adam17/Nckap1l/C5ar1/Bst1/Angpt2/Cd74/Ccl7/Ccl2/Ccr1/Ccr2	51
GO:0030183	B cell differentiation	38/1512	123/15699	3.65963e-11	7.56839e-10	4.99902e-10	Enpp1/Stat5a/Dock11/Mmp14/Hhex/Cd24a/Lyl1/H2-Ab1/Mfng/Il2rg/Gpr183/Clcf1/Irf8/Inpp5d/Ada/Nfam1/Btk/Tcirg1/Jak3/Il6/Ikzf1/Ezh2/Trp53/Pnp/Syk/Laptm5/Spi1/Slamf8/Cmtm7/Bcl3/Adam17/Nckap1l/Nfatc1/Ptprc/Ptpn6/Lilrb4a/Plcg2/Lgals1	38
GO:0051983	regulation of chromosome segregation	31/1512	87/15699	3.95386e-11	8.14555e-10	5.38024e-10	Plk1/Chtf18/Spdl1/Cdk5rap2/Ndc80/Kif2c/Trip13/Ncapg2/Kntc1/Bub1b/Fbxo5/Zwilch/Ccnb1/Aurkb/Rmi2/Nek6/Cdca2/Mki67/Ttk/Tacc3/Smc4/Smc2/Birc5/Ncapg/Ncaph/Cenpe/Bub1/Pttg1/Ube2c/Cdc6/Cdt1	31
GO:0002757	immune response-activating signal transduction	45/1512	163/15699	4.26778e-11	8.75872e-10	5.78525e-10	Lat2/Lcp2/Lpxn/Cmklr1/Vav3/Prkd2/C3ar1/Prkch/Elf1/Ada/Nfam1/Btk/Zc3h12a/Rab29/Fyb/Lyn/Tyrobp/Syk/Tec/Laptm5/Bcl2a1d/Cmtm3/Fpr2/Clec4n/Clec2i/Klhl6/Fcer1g/Nckap1l/C5ar1/Myo1g/Cd300a/Ptprc/Ptpn6/Themis2/Lilrb4a/Tlr4/Tlr2/Pawr/Plscr1/Plscr2/Cd22/Cd38/Plcg2/Nfkbiz/Lgals3	45
GO:0032963	collagen metabolic process	33/1512	98/15699	5.40868e-11	1.1058e-09	7.30394e-10	Tgfb1/Ctsb/Ctsl/Ctss/Creb3l1/Mmp25/Mmp12/Mmp14/Mmp19/Ddr2/Emilin1/Il6ra/Mmp2/Mmp8/Mmp9/Col1a2/Col1a1/Rcn3/Prkcd/Itgb1/Tram2/Fn1/Id1/Ihh/Il6/Arg1/Serpinf2/Serpine1/Serpinh1/Vim/Arrb2/P2rx7/Ccl2	33
GO:0099024	plasma membrane invagination	27/1512	69/15699	5.90937e-11	1.20359e-09	7.94984e-10	Abca1/C3/Gata2/Thbs1/Fcgr2b/Msr1/Rac2/Myh9/Rhoh/Aurkb/Itgam/Itgb2/Fcgr1/Fcgr3/Siglece/Trem2/Aif1/Lbp/Ano6/Snx18/Fcer1g/Bin2/Xkr5/Nckap1l/Cd300a/Cd36/Plcg2	27
GO:0006911	phagocytosis, engulfment	25/1512	60/15699	5.99219e-11	1.21128e-09	8.00065e-10	Abca1/C3/Gata2/Thbs1/Fcgr2b/Msr1/Rac2/Myh9/Rhoh/Itgam/Itgb2/Fcgr1/Fcgr3/Siglece/Trem2/Aif1/Lbp/Ano6/Fcer1g/Bin2/Xkr5/Nckap1l/Cd300a/Cd36/Plcg2	25
GO:1903556	negative regulation of tumor necrosis factor superfamily cytokine production	25/1512	60/15699	5.99219e-11	1.21128e-09	8.00065e-10	Ptger4/Cd274/Cd24a/Havcr2/Axl/Zc3h12a/Trem2/Gpnmb/Lbp/Clec4a1/Clec4a3/Clec4a2/Bcl3/Arrb2/Ptpn6/Il27ra/Lilrb4a/Tlr6/Tlr4/Twist1/Tspo/Cd33/Trim30a/Irak3/Nlrc3	25
GO:0070228	regulation of lymphocyte apoptotic process	24/1512	56/15699	7.07496e-11	1.41948e-09	9.37584e-10	Dock8/Pdcd1/Cd274/Cd24a/Gimap8/Il7r/Ceacam1/Aurkb/Adam8/Ripk3/Siglec1/Ada/Jak3/Lyn/Myc/Trp53/Pnp/Fadd/Bcl2a1a/P2rx7/Cd44/Cd74/Lgals3/Casp8	24
GO:2000514	regulation of CD4-positive, alpha-beta T cell activation	24/1512	56/15699	7.07496e-11	1.41948e-09	9.37584e-10	Tgfb1/Cd274/Runx3/Runx1/Il2rg/Il4ra/Gimap5/Ceacam1/Irf1/Tgfbr2/Zc3h12a/Hlx/Jak3/Il6/Sash3/Socs1/Nckap1l/Anxa1/Zbtb7b/Cd44/Nfkbiz/Ccr2/Lgals9/Nlrp3	24
GO:0050766	positive regulation of phagocytosis	26/1512	65/15699	7.46784e-11	1.49274e-09	9.85971e-10	C3/Ptx3/Dock2/Cyba/Gata2/Slc11a1/Clec7a/Il2rg/Fcgr2b/Il1b/Pros1/Fcgr1/Fcgr3/Rab27a/Trem2/Lbp/Ano6/Tnf/Fcer1g/Nckap1l/Ptprc/Pycard/Cd300lf/Cd36/Plcg2/Ccl2	26
GO:0036230	granulocyte activation	19/1512	36/15699	7.6012e-11	1.50994e-09	9.97332e-10	Stx11/Cxcr2/Prkcd/Itgam/Itgb2/Fcgr4/Grn/Il18rap/Tyrobp/Syk/Spi1/Ptafr/Fcer1g/Myd88/Myo1f/Cd300a/Anxa3/Anxa1/Ccr2	19
GO:0072676	lymphocyte migration	30/1512	84/15699	7.62665e-11	1.50994e-09	9.97332e-10	Cxcl10/Cxcl16/Ch25h/Dock8/Gpr183/Ccl11/Ccl12/Ecm1/Adam8/Ripk3/Itgal/Itgb7/Aif1/Icam1/Msn/Apod/Fadd/Adam17/Myo1g/Il27ra/Pycard/Cd200r1/Ccl9/Ccl7/Ccl6/Ccl4/Ccl3/Ccl2/Ccr2/Lgals9	30
GO:0062207	regulation of pattern recognition receptor signaling pathway	32/1512	94/15699	7.63814e-11	1.50994e-09	9.97332e-10	Rnf125/Slc15a3/Smpdl3b/Cyba/Zc3hav1/Ninj1/Ifi35/Acod1/Irf1/Irf7/Oasl1/Rab7b/Trem2/Lbp/Lyn/Tirap/Rsad2/Dhx58/Ddx60/Arrb2/Pik3ap1/Cd300a/Nr1h3/Tlr1/Tlr6/Tlr4/Tlr2/Cd300lf/Cav1/Cd36/Trim30a/Irak3	32
GO:0090130	tissue migration	64/1512	285/15699	7.76006e-11	1.52842e-09	1.00954e-09	Sparc/Lcn2/Tgfb1/Lgmn/Stat5a/Has2/Ctsh/Dock1/Lpxn/Pik3cg/Mmrn2/Gata2/Fstl1/Thbs1/Dll4/Hspb1/Nfe2l2/Mmp9/Hbegf/Foxf1/Prkd2/Adgra2/Ceacam1/Myh9/Epha2/Rhoj/Smoc2/Adam8/Tgfbr2/Itgb1/Itgb2/Rras/Acvrl1/Cyp1b1/Zc3h12a/Hyal1/Glipr2/Grn/Ets1/Nos3/Kdr/Loxl2/Aqp1/Sp100/Serpine1/Tnf/Map2k3/Amotl1/Fgf2/Flt4/Adam17/Adamts9/Anxa3/Anxa1/Hmox1/Pfn1/Angpt2/Cd40/Cd63/Plcg2/Cdh5/Gpx1/Pkn3/Pecam1	64
GO:0002761	regulation of myeloid leukocyte differentiation	35/1512	110/15699	8.64309e-11	1.69613e-09	1.12031e-09	Tgfb1/Stat5a/Csf1/Gata2/Cd101/Runx1/Ninj1/Rbp1/Ceacam1/Adam8/Inpp5d/Ripk1/Itgam/Fes/Trem2/Ikzf1/Lif/Lyn/Myc/Tyrobp/C1qc/Hcls1/Tnf/Fadd/Tnfrsf11b/Clec2i/Clec2d/Cebpb/Tal1/Lilrb4a/Cd74/Ccl3/Ccr1/Cdk6/Casp8	35
GO:0033003	regulation of mast cell activation	22/1512	48/15699	8.78945e-11	1.71858e-09	1.13514e-09	Cnr2/Gata2/Milr1/Il4ra/Foxf1/Rac2/Fes/Fgr/Lyn/Syk/Fcer1g/Vamp8/Cd300a/Ptpn6/Lilrb4a/Hmox1/Cd300lb/Cd300lf/Plscr1/Plscr2/Cd84/Pld2	22
GO:0061041	regulation of wound healing	34/1512	105/15699	9.37218e-11	1.82588e-09	1.20602e-09	F7/Cxcr4/Ptger4/Cd109/Ddr2/Clec7a/Thbs1/Emilin2/Nfe2l2/Hbegf/Alox5/Prkcd/Ceacam1/Smoc2/Pros1/Itgb1/Cd9/Ano6/Serping1/Serpinf2/Serpine1/Tnf/Tnfrsf12a/Fgf2/C1qtnf1/Tpsab1/Tfpi/Anxa5/Anxa2/Anxa1/S100a9/Cav1/Cd36/Ccl2	34
GO:0070227	lymphocyte apoptotic process	28/1512	75/15699	9.73284e-11	1.8893e-09	1.2479e-09	Dock8/Tnfrsf23/Pdcd1/Cd274/Cd24a/Gimap8/Il7r/Ceacam1/Aurkb/Adam8/Ripk3/Ripk1/Siglec1/Ada/Fas/Jak3/Bcl2l11/Lyn/Myc/Trp53/Pnp/Fadd/Bcl2a1a/P2rx7/Cd44/Cd74/Lgals3/Casp8	28
GO:0050728	negative regulation of inflammatory response	36/1512	116/15699	1.03501e-10	2.00189e-09	1.32227e-09	Uaca/Cnr2/Smpdl3b/Cst7/Ptger4/Tnfrsf1b/Tnfrsf1a/Calcrl/Zfp36/Cd24a/Pglyrp1/Acod1/Fcgr2b/Foxf1/Ier3/Alox5/Tnfaip8l2/Siglece/Ada/Trem2/Grn/Ets1/Nt5e/Pbk/Slamf8/Socs3/Ctla2a/Nr1h3/Cd200r1/Nlrp12/Cd44/Lgals9/Cdh5/Gpx1/Nlrc3/Nlrp3	36
GO:0002832	negative regulation of response to biotic stimulus	31/1512	90/15699	1.0722e-10	2.0664e-09	1.36488e-09	Rnf125/Smpdl3b/Mmp12/Trim21/Havcr2/Isg15/Parp14/Acod1/Ceacam1/Samhd1/A2m/Oas1a/Grn/Ifi207/Ifi204/Nmi/Arg1/Serping1/Dhx58/Fgl2/Oas3/Slamf8/Arrb2/Clec2d/Tap2/Tap1/Ccr1/Lgals9/Irak3/Nlrc3/Nlrc5	31
GO:0002825	regulation of T-helper 1 type immune response	15/1512	23/15699	1.23888e-10	2.37135e-09	1.56631e-09	Slc11a1/Havcr2/H2-Ab1/Il1r1/Il4ra/Arid5a/Il33/Il1b/Irf1/Hlx/Jak3/Pla2g4a/Il27ra/Anxa1/Ccr2	15
GO:0002888	positive regulation of myeloid leukocyte mediated immunity	14/1512	20/15699	1.23926e-10	2.37135e-09	1.56631e-09	C3/Cxcl1/Mavs/Itgam/Itgb2/Fcgr1/Fcgr3/Tyrobp/Arg1/Spi1/Ddx58/Ddx21/Ptafr/Fcer1g	14
GO:0002429	immune response-activating cell surface receptor signaling pathway	44/1512	162/15699	1.25715e-10	2.39705e-09	1.58329e-09	Lat2/Lcp2/Lpxn/Cmklr1/Vav3/Prkd2/C3ar1/Prkch/Elf1/Ada/Nfam1/Btk/Zc3h12a/Rab29/Fyb/Lyn/Tyrobp/Syk/Tec/Laptm5/Bcl2a1d/Cmtm3/Fpr2/Clec4n/Clec2i/Klhl6/Fcer1g/Nckap1l/C5ar1/Myo1g/Cd300a/Ptprc/Ptpn6/Themis2/Lilrb4a/Tlr2/Pawr/Plscr1/Plscr2/Cd22/Cd38/Plcg2/Nfkbiz/Lgals3	44
GO:1905517	macrophage migration	23/1512	53/15699	1.29503e-10	2.46056e-09	1.62523e-09	Enpp1/Csf1/Mmp14/Thbs1/Rarres2/Cmklr1/Emilin1/Ninj1/Ccl12/C3ar1/Mcoln2/Cd9/Trem2/Trem1/Gpr35/Trpv4/Slamf8/C5ar1/Cd200r1/Ccl3/Ccl2/Ccr2/Lgals3	23
GO:0010631	epithelial cell migration	63/1512	283/15699	1.602e-10	3.03309e-09	2.00339e-09	Sparc/Lcn2/Tgfb1/Lgmn/Stat5a/Has2/Ctsh/Dock1/Lpxn/Pik3cg/Mmrn2/Gata2/Fstl1/Thbs1/Dll4/Hspb1/Nfe2l2/Mmp9/Hbegf/Prkd2/Adgra2/Ceacam1/Myh9/Epha2/Rhoj/Smoc2/Adam8/Tgfbr2/Itgb1/Itgb2/Rras/Acvrl1/Cyp1b1/Zc3h12a/Hyal1/Glipr2/Grn/Ets1/Nos3/Kdr/Loxl2/Aqp1/Sp100/Serpine1/Tnf/Map2k3/Amotl1/Fgf2/Flt4/Adam17/Adamts9/Anxa3/Anxa1/Hmox1/Pfn1/Angpt2/Cd40/Cd63/Plcg2/Cdh5/Gpx1/Pkn3/Pecam1	63
GO:0050673	epithelial cell proliferation	78/1512	387/15699	1.83521e-10	3.46243e-09	2.28698e-09	Sparc/Fabp7/Nupr1/Tgfb1/Stat5a/Cflar/Has2/Ctsl/Lrg1/Cyba/Zfp36/Mmp12/Mmrn2/Gata2/Cd109/Cdkn2a/Dab2/Runx3/Sulf1/B4galt1/Thbs1/Aplnr/Dll4/Col8a1/Alox5/Dysf/Ccl12/Uhrf1/Prkd2/Rps6ka1/Ceacam1/Ccnd1/Epha2/Ecm1/Iqgap3/B2m/Acvrl1/Eng/Hyal1/Grn/Jaml/Id1/Ihh/Il6/Kdr/Myc/Pgf/Loxl2/Mki67/Arg1/Smo/Tnf/Vdr/Six1/Xdh/Fgf2/Flt4/Birc5/Cebpb/Adam17/Igfbp3/Erbb2/Fzd7/Hmgb2/Hmga2/Hmgn1/Tgm1/Tie1/Stat6/Stat3/Stat1/Hm…	78
GO:0090132	epithelium migration	63/1512	284/15699	1.86982e-10	3.51539e-09	2.32196e-09	Sparc/Lcn2/Tgfb1/Lgmn/Stat5a/Has2/Ctsh/Dock1/Lpxn/Pik3cg/Mmrn2/Gata2/Fstl1/Thbs1/Dll4/Hspb1/Nfe2l2/Mmp9/Hbegf/Prkd2/Adgra2/Ceacam1/Myh9/Epha2/Rhoj/Smoc2/Adam8/Tgfbr2/Itgb1/Itgb2/Rras/Acvrl1/Cyp1b1/Zc3h12a/Hyal1/Glipr2/Grn/Ets1/Nos3/Kdr/Loxl2/Aqp1/Sp100/Serpine1/Tnf/Map2k3/Amotl1/Fgf2/Flt4/Adam17/Adamts9/Anxa3/Anxa1/Hmox1/Pfn1/Angpt2/Cd40/Cd63/Plcg2/Cdh5/Gpx1/Pkn3/Pecam1	63
GO:0007259	receptor signaling pathway via JAK-STAT	36/1512	119/15699	2.31323e-10	4.33388e-09	2.86259e-09	Csf2rb2/Csf2ra/Csf2rb/Stra6/Stat5a/Cxcl5/Il10rb/Il10ra/Ptger4/Tnfrsf1a/Parp14/Il6ra/Clcf1/Il7r/Irf1/Cyp1b1/Jak3/Il6/Lif/Lyn/Parp9/Osm/Hcls1/Bcl3/Socs1/Socs3/Hmga2/Cenpj/Cd300a/Ptprc/Stat6/Stat3/Stat1/Cav1/Cd40/Pecam1	36
GO:0072678	T cell migration	22/1512	50/15699	2.35593e-10	4.39855e-09	2.9053e-09	Cxcl10/Cxcl16/Dock8/Gpr183/Ecm1/Adam8/Ripk3/Itgal/Itgb7/Aif1/Icam1/Msn/Apod/Fadd/Adam17/Myo1g/Il27ra/Pycard/Cd200r1/Ccl2/Ccr2/Lgals9	22
GO:0070374	positive regulation of ERK1 and ERK2 cascade	47/1512	183/15699	2.37378e-10	4.41654e-09	2.91718e-09	C3/Tgfb1/Cflar/Cxcr4/Ddr2/Havcr2/Gpr183/Ccl11/Ccl12/Fgfr4/Il1a/Il1b/Prkd2/Akap12/Chil1/Glipr2/Trem2/Gpnmb/Il6/Kdr/Icam1/Tirap/Trpv4/Serpinf2/Shc1/Fgf2/Arhgap8/Flt4/Arrb2/Adam17/Ptprc/Pycard/P2ry6/Tlr4/Tlr2/Cd36/Cd44/Cd74/Card9/Ccl9/Ccl7/Ccl6/Ccl4/Ccl3/Ccl2/Ccr1/Gnai2	47
GO:0042092	type 2 immune response	19/1512	38/15699	2.58704e-10	4.76488e-09	3.14726e-09	Il4ra/Bcl6b/Clcf1/Il33/Ecm1/Irf1/Hlx/Il6/Rsad2/Arg1/Batf/Bcl3/Il27ra/Anxa1/Lilrb4a/Stat6/Cd74/Ccr2/Nlrp3	19
GO:0032715	negative regulation of interleukin-6 production	21/1512	46/15699	2.58759e-10	4.76488e-09	3.14726e-09	Prg4/Tnfrsf1a/Cd24a/Havcr2/Inpp5d/Zc3h12a/Aqp4/Tnf/Arrb2/Nckap1l/Klf2/Ptpn6/Il27ra/Lilrb4a/Cd200r1/Tlr4/Nlrp12/Cd84/Trim30a/Irak3/Nlrc3	21
GO:0043300	regulation of leukocyte degranulation	21/1512	46/15699	2.58759e-10	4.76488e-09	3.14726e-09	Gata2/Il4ra/Foxf1/Rac2/Itgam/Itgb2/Fes/Fgr/Lyn/Syk/Spi1/Ptafr/Fcer1g/Vamp8/Nckap1l/Cd300a/Hmox1/Cd84/Ccr2/Lgals9/Pld2	21
GO:0097696	receptor signaling pathway via STAT	37/1512	125/15699	2.61275e-10	4.79479e-09	3.16702e-09	Csf2rb2/Csf2ra/Csf2rb/Stra6/Tgfb1/Stat5a/Cxcl5/Il10rb/Il10ra/Ptger4/Tnfrsf1a/Parp14/Il6ra/Clcf1/Il7r/Irf1/Cyp1b1/Jak3/Il6/Lif/Lyn/Parp9/Osm/Hcls1/Bcl3/Socs1/Socs3/Hmga2/Cenpj/Cd300a/Ptprc/Stat6/Stat3/Stat1/Cav1/Cd40/Pecam1	37
GO:0032720	negative regulation of tumor necrosis factor production	24/1512	59/15699	2.64145e-10	4.83098e-09	3.19092e-09	Ptger4/Cd24a/Havcr2/Axl/Zc3h12a/Trem2/Gpnmb/Lbp/Clec4a1/Clec4a3/Clec4a2/Bcl3/Arrb2/Ptpn6/Il27ra/Lilrb4a/Tlr6/Tlr4/Twist1/Tspo/Cd33/Trim30a/Irak3/Nlrc3	24
GO:0002548	monocyte chemotaxis	20/1512	42/15699	2.68499e-10	4.87744e-09	3.22161e-09	Lgmn/Cxcl10/Ninj1/Ccl11/Ccl12/Aif1/Lyn/Ano6/Serpine1/Slamf8/Anxa1/Ccl9/Ccl7/Ccl6/Ccl4/Ccl3/Ccl2/Ccr1/Ccr2/Lgals3	20
GO:0042088	T-helper 1 type immune response	20/1512	42/15699	2.68499e-10	4.87744e-09	3.22161e-09	Slc11a1/Havcr2/H2-Ab1/Il1r1/Il4ra/Arid5a/Il33/Il1b/Relb/Irf1/Hlx/Jak3/Il18rap/Pla2g4a/Bcl3/Gadd45g/Il27ra/Anxa1/Stat6/Ccr2	20
GO:0033627	cell adhesion mediated by integrin	28/1512	78/15699	2.83665e-10	5.13557e-09	3.39211e-09	Lpxn/Cd24a/Acer2/Emilin1/Epha2/Col16a1/Itga5/Itga6/Itgax/Itgam/Itgal/Itgb7/Itgb1/Itgb5/Itgb2/Ada/Cyp1b1/Icam1/Lif/Lyn/Serpine1/Syk/Podxl/Fermt3/Adam17/Piezo1/Nckap1l/Ptpn6	28
GO:0036037	CD8-positive, alpha-beta T cell activation	15/1512	24/15699	3.00885e-10	5.4109e-09	3.57397e-09	Cd274/Runx3/Runx1/Ceacam1/Irf1/Wdfy4/Hfe/Clec4a1/Clec4a3/Clec4a2/Socs1/Nckap1l/Zbtb7b/Lilrb4a/Tnfsf8	15
GO:0043032	positive regulation of macrophage activation	15/1512	24/15699	3.00885e-10	5.4109e-09	3.57397e-09	Ctsc/Cd1d1/Ulbp1/Havcr2/Thbs1/Il4ra/Mmp8/Il33/Trem2/Lbp/Pla2g4a/Cebpa/Tlr6/Tlr4/Lgals9	15
GO:0010634	positive regulation of epithelial cell migration	41/1512	149/15699	3.46884e-10	6.21731e-09	4.10662e-09	Sparc/Lcn2/Tgfb1/Lgmn/Stat5a/Has2/Ctsh/Dock1/Pik3cg/Gata2/Thbs1/Hspb1/Nfe2l2/Mmp9/Hbegf/Prkd2/Adgra2/Rhoj/Smoc2/Tgfbr2/Rras/Zc3h12a/Hyal1/Glipr2/Grn/Ets1/Nos3/Kdr/Aqp1/Serpine1/Map2k3/Amotl1/Fgf2/Flt4/Adam17/Anxa3/Anxa1/Hmox1/Pfn1/Cd40/Plcg2	41
GO:2000116	regulation of cysteine-type endopeptidase activity	51/1512	210/15699	3.60471e-10	6.43938e-09	4.2533e-09	Uaca/Lgmn/Cflar/Rps27l/Cst7/Ctsd/Tnfrsf23/Cdkn2a/Thbs1/Acer2/Mmp9/Anp32b/Rps6ka1/Rest/Naip2/Naip5/Naip6/Dap/Fas/Ifi207/Ifi204/Bcl2l11/Il6/Aim2/Myc/Psmb9/Aqp1/Syk/Tnf/Fadd/Xdh/Laptm5/Sox7/Bcl2a1d/Birc5/Arrb2/Pycard/Stat1/Pawr/S100a9/S100a8/Nlrp1b/Nlrp12/Cast/Plaur/Cd44/Card9/Gpx1/Casp12/Nlrp3/Casp8	51
GO:1902106	negative regulation of leukocyte differentiation	31/1512	94/15699	3.74355e-10	6.66525e-09	4.40248e-09	Gata2/Cdkn2a/Runx3/Runx1/Pglyrp1/Hspb1/Il4ra/Tmem176a/Tmem176b/Ceacam1/Irf1/Inpp5d/Zc3h12a/Hlx/Jak3/Ihh/Lyn/Myc/C1qc/Tnfrsf11b/Fgl2/Clec2i/Clec2d/Socs1/Erbb2/Anxa1/Zbtb7b/Lilrb4a/Cd44/Cd74/Cdk6	31
GO:0032481	positive regulation of type I interferon production	24/1512	60/15699	4.00294e-10	7.10356e-09	4.69199e-09	Mmp12/Zc3hav1/Trim56/Mavs/Isg15/Ifih1/Irf1/Irf7/Irf5/Oas1a/Syk/Dhx58/Oas2/Oas3/Ddx58/Myd88/Hmgb2/Stat1/Tlr8/Tlr7/Tlr4/Tlr2/Cd14/Plcg2	24
GO:0032653	regulation of interleukin-10 production	21/1512	47/15699	4.25472e-10	7.47635e-09	4.93823e-09	Ptger4/Cd274/Isg15/Mmp8/Fcgr2b/Trem2/Jak3/Il6/Tyrobp/Syk/Sash3/Bcl3/Fcer1g/Pycard/Lilrb4a/Stat3/Tlr4/Tlr2/Cd84/Plcg2/Lgals9	21
GO:0060337	type I interferon signaling pathway	21/1512	47/15699	4.25472e-10	7.47635e-09	4.93823e-09	Ifitm1/Ifitm2/Ifitm3/Ifitm6/Ifnar2/Mmp12/Zbp1/Trim56/Mavs/Isg15/Ifi27/Ikbke/Samhd1/Irf7/Oas1a/Fadd/Oas2/Oas3/Myd88/Stat1/Nlrc5	21
GO:0071357	cellular response to type I interferon	21/1512	47/15699	4.25472e-10	7.47635e-09	4.93823e-09	Ifitm1/Ifitm2/Ifitm3/Ifitm6/Ifnar2/Mmp12/Zbp1/Trim56/Mavs/Isg15/Ifi27/Ikbke/Samhd1/Irf7/Oas1a/Fadd/Oas2/Oas3/Myd88/Stat1/Nlrc5	21
GO:0034121	regulation of toll-like receptor signaling pathway	25/1512	65/15699	4.67196e-10	8.18278e-09	5.40483e-09	Smpdl3b/Cyba/Ninj1/Ifi35/Acod1/Irf1/Irf7/Rab7b/Trem2/Lbp/Lyn/Tirap/Rsad2/Arrb2/Pik3ap1/Cd300a/Nr1h3/Tlr1/Tlr6/Tlr2/Cd300lf/Cav1/Cd36/Trim30a/Irak3	25
GO:0002293	alpha-beta T cell differentiation involved in immune response	23/1512	56/15699	4.94765e-10	8.55418e-09	5.65015e-09	Tgfb1/Ptger4/Gpr183/Il4ra/Il6ra/Relb/Irf1/Zc3h12a/Hlx/Jak3/Il6/Ly9/Slamf6/Batf/Bcl3/Gadd45g/Anxa1/Zbtb7b/Stat6/Stat3/Nfkbiz/Ccr2/Nlrp3	23
GO:0002294	CD4-positive, alpha-beta T cell differentiation involved in immune response	23/1512	56/15699	4.94765e-10	8.55418e-09	5.65015e-09	Tgfb1/Ptger4/Gpr183/Il4ra/Il6ra/Relb/Irf1/Zc3h12a/Hlx/Jak3/Il6/Ly9/Slamf6/Batf/Bcl3/Gadd45g/Anxa1/Zbtb7b/Stat6/Stat3/Nfkbiz/Ccr2/Nlrp3	23
GO:0031663	lipopolysaccharide-mediated signaling pathway	23/1512	56/15699	4.94765e-10	8.55418e-09	5.65015e-09	Tgfb1/Cd180/Ly86/Ly96/Acod1/Ccl12/Il1b/Trem2/Nos3/Lbp/Lyn/Tnf/Spi1/Myd88/Stat1/Tlr4/Cd14/Trim12c/Cd84/Plcg2/Nfkbia/Ccl2/Trim30a	23
GO:0042093	T-helper cell differentiation	23/1512	56/15699	4.94765e-10	8.55418e-09	5.65015e-09	Tgfb1/Ptger4/Gpr183/Il4ra/Il6ra/Relb/Irf1/Zc3h12a/Hlx/Jak3/Il6/Ly9/Slamf6/Batf/Bcl3/Gadd45g/Anxa1/Zbtb7b/Stat6/Stat3/Nfkbiz/Ccr2/Nlrp3	23
GO:0045123	cellular extravasation	26/1512	70/15699	5.16699e-10	8.90477e-09	5.88172e-09	Ptger4/Vcam1/Il1r1/Il1a/Adam8/Ripk3/Itgam/Itgal/Itgb7/Itgb1/Itgb2/Trem1/Jaml/Icam1/Gcnt1/Sele/Sell/Tnf/Fadd/Ptafr/Il27ra/Lyve1/Pawr/Ccl2/Ccr2/Pecam1	26
GO:0042100	B cell proliferation	27/1512	75/15699	5.46978e-10	9.39648e-09	6.2065e-09	Cd180/Cd24a/Cdkn2a/Gpr183/Vav3/Fcgr2b/Clcf1/Il7r/Prkcd/Inpp5d/Ada/Btk/Lyn/Tirap/Tyrobp/Tnfrsf13b/Sash3/Nckap1l/Bst1/Cd300a/Ptprc/Tlr4/Pawr/Cd22/Cd40/Cd38/Cd74	27
GO:0018108	peptidyl-tyrosine phosphorylation	61/1512	278/15699	5.76005e-10	9.86362e-09	6.51505e-09	Tgfb1/Stat5a/Ptger4/Tnfrsf1a/Cd24a/Ddr2/Lrrk1/Parp14/Il6ra/Hbegf/Clcf1/Fgfr4/Il11/Prkcd/Irf1/Ehd4/Iqgap1/Itga5/Itgb1/Itgb2/Samsn1/Btk/Fes/Fgr/Trem2/Hck/Jak3/Il6/Kdr/Icam1/Lif/Efemp1/Lyn/Parp9/Mvp/Osm/Trp53/Hcls1/Syk/Tec/Ttk/Flt4/Arrb2/Clec4n/Socs1/Socs3/Adam17/Erbb2/Bst1/Cd300a/Ptprc/Ptpn6/Lilrb4a/Tlr4/Cav1/Cd40/Cd36/Cd44/Cd74/Plcg2/Pecam1	61
GO:0050678	regulation of epithelial cell proliferation	69/1512	333/15699	6.063e-10	1.03495e-08	6.83595e-09	Sparc/Nupr1/Tgfb1/Stat5a/Cflar/Has2/Ctsl/Lrg1/Cyba/Zfp36/Mmp12/Mmrn2/Gata2/Cd109/Cdkn2a/Dab2/Runx3/Sulf1/B4galt1/Thbs1/Aplnr/Dll4/Alox5/Dysf/Ccl12/Uhrf1/Prkd2/Ceacam1/Ccnd1/Ecm1/Iqgap3/B2m/Acvrl1/Eng/Hyal1/Grn/Jaml/Id1/Ihh/Il6/Kdr/Myc/Pgf/Arg1/Smo/Tnf/Vdr/Six1/Xdh/Fgf2/Flt4/Birc5/Adam17/Erbb2/Fzd7/Hmgb2/Hmga2/Hmgn1/Tgm1/Tie1/Stat3/Stat1/Hmox1/Twist1/Cav1/Ccl2/Cdk6/Gpx1/Nlrc3	69
GO:0002446	neutrophil mediated immunity	17/1512	32/15699	6.70272e-10	1.13873e-08	7.52144e-09	Stx11/Cxcl1/Cxcl5/Ncf1/Itgam/Itgb2/Trem1/Arg1/Syk/Spi1/Ptafr/Myd88/Myo1f/Anxa3/Cd300lb/Card9/Irak4	17
GO:0042590	antigen processing and presentation of exogenous peptide antigen via MHC class I	10/1512	11/15699	6.71334e-10	1.13873e-08	7.52144e-09	H2-K1/Ifi30/Fcgr1/Fcgr3/Clec4a1/Clec4a3/Clec4a2/Tapbp/Fcer1g/Tap1	10
GO:1903707	negative regulation of hemopoiesis	31/1512	96/15699	6.77792e-10	1.14606e-08	7.56991e-09	Gata2/Cdkn2a/Runx3/Runx1/Pglyrp1/Hspb1/Il4ra/Tmem176a/Tmem176b/Ceacam1/Irf1/Inpp5d/Zc3h12a/Hlx/Jak3/Ihh/Lyn/Myc/C1qc/Tnfrsf11b/Fgl2/Clec2i/Clec2d/Socs1/Erbb2/Anxa1/Zbtb7b/Lilrb4a/Cd44/Cd74/Cdk6	31
GO:1900015	regulation of cytokine production involved in inflammatory response	21/1512	48/15699	6.88033e-10	1.15973e-08	7.66019e-09	Clec7a/Il1r2/Alox5/Zc3h12a/Trem2/Il6/Nos2/Gpsm3/Ezh2/Apod/Tnf/Myd88/Gbp5/Pycard/Lilrb4a/Stat3/Tlr6/Tlr4/Card9/Nlrc3/Pld4	21
GO:0045639	positive regulation of myeloid cell differentiation	30/1512	91/15699	7.2451e-10	1.2174e-08	8.04111e-09	Tgfb1/Stat5a/Csf1/Gata2/Cd101/Runx1/Isg15/Ninj1/Inpp5d/Ripk1/Itgam/Rab7b/Fes/Trem2/Ets1/Ikzf1/Lif/Tyrobp/Hcls1/Tnf/Fadd/Nckap1l/Tal1/Hmgb2/Stat3/Stat1/Cd74/Ccl3/Ccr1/Casp8	30
GO:0045069	regulation of viral genome replication	26/1512	71/15699	7.41133e-10	1.24146e-08	8.19997e-09	Ifitm1/Ifitm2/Ifitm3/Ifitm6/Apobec3/Zc3hav1/Mavs/Isg15/Eif2ak2/Parp10/Ifih1/Oas1b/Oas1a/Oasl2/Oasl1/Ifi207/Ifi204/Rsad2/Tnf/Oas2/Oas3/Fam111a/Hmga2/Bst2/Top2a/Plscr1	26
GO:0002287	alpha-beta T cell activation involved in immune response	23/1512	57/15699	7.54296e-10	1.25958e-08	8.31969e-09	Tgfb1/Ptger4/Gpr183/Il4ra/Il6ra/Relb/Irf1/Zc3h12a/Hlx/Jak3/Il6/Ly9/Slamf6/Batf/Bcl3/Gadd45g/Anxa1/Zbtb7b/Stat6/Stat3/Nfkbiz/Ccr2/Nlrp3	23
GO:0042102	positive regulation of T cell proliferation	29/1512	86/15699	7.58764e-10	1.26312e-08	8.34307e-09	Stat5a/Vcam1/Cd274/Cd24a/Cd1d1/Cd59a/Havcr2/Rasal3/Il1a/Il1b/Ceacam1/Ccdc88b/Tgfbr2/Itgal/Jak3/Il6/Aif1/Pnp/Syk/Fadd/Sash3/Igfbp2/Nckap1l/Ptprc/Il27ra/Anxa1/Pycard/Cd86/Ccr2	29
GO:0009620	response to fungus	20/1512	44/15699	7.61685e-10	1.26407e-08	8.34934e-09	Tgfb1/Ptx3/Cxcl1/Cotl1/Zbp1/Clec7a/Rarres2/Ncf1/Arg1/Syk/Spi1/Clec4a1/Clec4a3/Clec4a2/Clec4n/Clec4d/Myd88/Tlr2/Plcg2/Card9	20
GO:0030888	regulation of B cell proliferation	24/1512	62/15699	8.90245e-10	1.47288e-08	9.72854e-09	Cd24a/Cdkn2a/Gpr183/Vav3/Fcgr2b/Clcf1/Inpp5d/Ada/Btk/Lyn/Tirap/Tyrobp/Tnfrsf13b/Sash3/Nckap1l/Bst1/Cd300a/Ptprc/Tlr4/Pawr/Cd22/Cd40/Cd38/Cd74	24
GO:0018212	peptidyl-tyrosine modification	61/1512	281/15699	9.01979e-10	1.48771e-08	9.82653e-09	Tgfb1/Stat5a/Ptger4/Tnfrsf1a/Cd24a/Ddr2/Lrrk1/Parp14/Il6ra/Hbegf/Clcf1/Fgfr4/Il11/Prkcd/Irf1/Ehd4/Iqgap1/Itga5/Itgb1/Itgb2/Samsn1/Btk/Fes/Fgr/Trem2/Hck/Jak3/Il6/Kdr/Icam1/Lif/Efemp1/Lyn/Parp9/Mvp/Osm/Trp53/Hcls1/Syk/Tec/Ttk/Flt4/Arrb2/Clec4n/Socs1/Socs3/Adam17/Erbb2/Bst1/Cd300a/Ptprc/Ptpn6/Lilrb4a/Tlr4/Cav1/Cd40/Cd36/Cd44/Cd74/Plcg2/Pecam1	61
GO:0002504	antigen processing and presentation of peptide or polysaccharide antigen via MHC class II	13/1512	19/15699	9.10245e-10	1.49219e-08	9.85611e-09	Ctse/Ctss/Thbs1/H2-Ab1/Ifi30/Fcgr2b/Unc93b1/B2m/Trem2/H2-Eb1/Fcer1g/Pycard/Cd74	13
GO:0002755	MyD88-dependent toll-like receptor signaling pathway	13/1512	19/15699	9.10245e-10	1.49219e-08	9.85611e-09	Tlr13/Irf1/Irf7/Myd88/Cd300a/Tlr1/Tlr8/Tlr7/Tlr6/Tlr4/Tlr2/Cd300lf/Irak3	13
GO:0002711	positive regulation of T cell mediated immunity	22/1512	53/15699	9.23683e-10	1.50962e-08	9.97122e-09	H2-D1/H2-K1/H2-Q6/H2-Q7/H2-Q4/Cd24a/Cd1d1/Il1r1/Arid5a/Il1b/B2m/Il6/Pnp/Rsad2/H2-T24/H2-T22/Fadd/Sash3/Tap2/Ptprc/P2rx7/Nlrp3	22
GO:0071347	cellular response to interleukin-1	25/1512	67/15699	9.91732e-10	1.61592e-08	1.06734e-08	Zbp1/Il1r2/Il1r1/Acod1/Ccl11/Ccl12/Il1a/Il1b/Irf1/Zc3h12a/Hyal1/Fn1/Il6/Serpine1/Cebpb/Myd88/Pycard/Cd40/Ccl9/Ccl7/Ccl6/Ccl4/Ccl3/Ccl2/Irak3	25
GO:0043542	endothelial cell migration	49/1512	203/15699	9.95492e-10	1.61715e-08	1.06815e-08	Sparc/Lcn2/Tgfb1/Lgmn/Stat5a/Lpxn/Pik3cg/Mmrn2/Gata2/Fstl1/Thbs1/Dll4/Hspb1/Nfe2l2/Prkd2/Adgra2/Ceacam1/Myh9/Epha2/Rhoj/Smoc2/Adam8/Itgb1/Itgb2/Rras/Acvrl1/Cyp1b1/Zc3h12a/Grn/Ets1/Nos3/Kdr/Loxl2/Sp100/Tnf/Map2k3/Amotl1/Fgf2/Flt4/Adam17/Adamts9/Anxa3/Anxa1/Hmox1/Angpt2/Cd40/Cdh5/Gpx1/Pecam1	49
GO:1905818	regulation of chromosome separation	26/1512	72/15699	1.0546e-09	1.70801e-08	1.12816e-08	Plk1/Spdl1/Cdk5rap2/Ndc80/Trip13/Ncapg2/Kntc1/Bub1b/Fbxo5/Zwilch/Ccnb1/Aurkb/Nek6/Ttk/Tacc3/Smc4/Smc2/Birc5/Ncapg/Ncaph/Cenpe/Bub1/Pttg1/Ube2c/Cdc6/Cdt1	26
GO:0010324	membrane invagination	27/1512	77/15699	1.07961e-09	1.74326e-08	1.15145e-08	Abca1/C3/Gata2/Thbs1/Fcgr2b/Msr1/Rac2/Myh9/Rhoh/Aurkb/Itgam/Itgb2/Fcgr1/Fcgr3/Siglece/Trem2/Aif1/Lbp/Ano6/Snx18/Fcer1g/Bin2/Xkr5/Nckap1l/Cd300a/Cd36/Plcg2	27
GO:0006897	endocytosis	91/1512	498/15699	1.22564e-09	1.97313e-08	1.30328e-08	Abca1/C3/Cln3/Ifitm3/Nostrin/Ptx3/Tpcn2/Colec12/Cxcl16/Cacng5/Ctsl/Cxcr2/Dock2/Il10ra/Calcrl/Lrp5/Pik3cg/Gata2/Ly75/Cd151/Cd24a/Dab2/Dennd1c/Clec7a/Thbs1/Hspg2/Pstpip1/Fcgr2b/Mrc1/Msr1/Rac2/Pear1/Ceacam1/Myh9/Rhoh/Rhoj/Rin3/Rinl/Ehd2/Ehd4/Tgfbr2/Itgam/Itgb1/Itgb2/Fcgr1/Fcgr3/Siglec1/Siglece/Siglecf/B2m/Adm/Axl/Cd9/Ldlrap1/Trem2/Grn/Hfe/Aif1/Lbp/Ano6/Sele/Serpine1/Bmp2k/Syk/Necap2/Mapkapk3/Snx18/A…	91
GO:1903034	regulation of response to wounding	39/1512	143/15699	1.23468e-09	1.98175e-08	1.30897e-08	F7/Cxcr4/Ptger4/Cd109/Cd24a/Ddr2/Clec7a/Thbs1/Emilin2/Nfe2l2/Hbegf/Alox5/Prkcd/Ceacam1/Smoc2/Pros1/Itgb1/Cd9/Grn/Ano6/Serping1/Serpinf2/Serpine1/Tnf/Tnfrsf12a/Fgf2/Flna/C1qtnf1/Tpsab1/Adam17/Tfpi/Anxa5/Anxa2/Anxa1/Cers2/S100a9/Cav1/Cd36/Ccl2	39
GO:0001914	regulation of T cell mediated cytotoxicity	17/1512	33/15699	1.25847e-09	2.01392e-08	1.33022e-08	H2-D1/H2-K1/H2-Q6/H2-Q7/H2-Q4/Cd1d1/Il7r/Ripk3/B2m/Pnp/H2-T24/H2-T22/Fadd/Nckap1l/Tap2/Ptprc/P2rx7	17
GO:0010466	negative regulation of peptidase activity	41/1512	155/15699	1.27664e-09	2.03694e-08	1.34543e-08	Cflar/Cstb/Cst7/Ctsb/Cd109/Thbs1/Serpina3n/Serpina3i/Serpina3g/Serpinb6b/Mmp9/Col7a1/Rps6ka1/Naip2/Naip5/Naip6/Ecm1/A2m/Itih4/Itih2/Timp1/Ifi207/Ifi204/Renbp/Il6/Aqp1/Serping1/Serpinf2/Serpine1/Serpinh1/Tnf/Bcl2a1d/Birc5/Arrb2/Tfpi/Tfpi2/Pi16/Cast/Plaur/Cd44/Gpx1	41
GO:0043903	regulation of biological process involved in symbiotic interaction	22/1512	54/15699	1.41768e-09	2.25529e-08	1.48965e-08	Ifitm1/Ifitm2/Ifitm3/Ifitm6/Ptx3/Ch25h/Cxcl1/Cxcl5/Trim14/Trim56/Trim25/Trim21/Fbln1/P4hb/Arg1/Cav1/Trim12c/Cd74/Lgals1/Trim30b/Trim30a/Trim34b	22
GO:0019079	viral genome replication	32/1512	105/15699	1.86597e-09	2.95968e-08	1.95491e-08	Ifitm1/Ifitm2/Ifitm3/Ifitm6/Apobec3/Zc3hav1/Mavs/Isg15/Eif2ak2/Parp10/Ifi27/Ifih1/Ccl12/Ceacam1/Oas1b/Oas1a/Zc3h12a/Oasl2/Oasl1/Rab29/Ifi207/Ifi204/Rsad2/Tnf/Oas2/Oas3/Fam111a/Stom/Hmga2/Bst2/Top2a/Plscr1	32
GO:0051092	positive regulation of NF-kappaB transcription factor activity	39/1512	145/15699	1.91179e-09	3.02344e-08	1.99702e-08	Tgfb1/Cflar/Trim14/Trim25/Trim21/Eif2ak2/Il1b/Prkd2/Prkch/Adam8/Ror1/Ripk3/Ripk1/Itgb2/Rab7b/Aim2/Il18rap/Icam1/Tirap/Eda2r/Tnf/Myd88/Pycard/Stat3/Tlr6/Tlr4/Tlr2/Cav1/Cd40/Cd36/Trim12c/Cd84/Plcg2/Card9/Trim30b/Trim30a/Trim34b/Irak3/Nlrp3	39
GO:0034612	response to tumor necrosis factor	40/1512	151/15699	1.9344e-09	3.05023e-08	2.01471e-08	Fabp4/Cxcl16/Tnfrsf1a/Zfp36/Nfe2l2/Acod1/Ccl11/Ccl12/Naip2/Naip5/Naip6/Irf1/Ripk1/Zc3h12a/Il6/Aim2/Nos2/Trp53/Eda2r/Syk/Tnf/Brca1/Laptm5/Birc3/Cebpa/Adam17/Gbp3/Gch1/Pycard/Stat1/Cd14/Cd40/Nfkbia/Ccl9/Ccl7/Ccl6/Ccl4/Ccl3/Ccl2/Casp8	40
GO:0006270	DNA replication initiation	16/1512	30/15699	1.99277e-09	3.13308e-08	2.06944e-08	Mcm7/Mcm3/Mcm4/Mcm5/Mcm6/Mcm2/Prim1/Ticrr/Cdc45/Pola2/Pola1/Orc1/Mcm10/Cdc6/Cdk2/Cdt1	16
GO:1902622	regulation of neutrophil migration	20/1512	46/15699	2.0078e-09	3.1475e-08	2.07897e-08	Cxcr2/Ptger4/Il1r1/Dysf/Rac2/Il1a/Il1b/C3ar1/Rhoh/Adam8/Lbp/Tirap/Sell/Slamf8/Myd88/Nckap1l/C5ar1/Bst1/Pawr/Cd74	20
GO:1901989	positive regulation of cell cycle phase transition	33/1512	111/15699	2.12122e-09	3.31564e-08	2.19002e-08	Tgfb1/Rad51b/Lmnb1/Dbf4/Ddr2/Anp32b/Mtbp/Fbxo5/Ccnd3/Ccnd1/Ccnb1/Aurka/Fam83d/Chek2/Rrm1/Rrm2/Hyal1/Cdca5/Aif1/Ezh2/Stil/Birc5/Adam17/Cenpj/Cenpe/Adamts1/Anxa1/Cdc25c/Ube2c/Plcg2/Cdk4/Cdk1/Cdt1	33
GO:0051345	positive regulation of hydrolase activity	88/1512	481/15699	2.17571e-09	3.39095e-08	2.23976e-08	Rgs16/Uaca/Lgmn/S100a10/Cflar/Rps27l/Dock11/Ctsd/Ctsh/Dock8/Tnfrsf23/Tax1bp3/Cdkn2a/Acer2/Vav1/Arhgap45/Rasgrp4/Anp32b/Ccl11/Ccl12/Rcn3/Prkd2/Prkcd/Rest/Epha2/Rgs1/Rhoc/Ect2/Adap2/Ripk3/Itga6/Itgb1/Dap/Sipa1/Fas/Grn/Ifi207/Ifi204/Bcl2l11/Aim2/Gpr65/Icam1/Lyn/Myc/Ezh2/Psme2/Psme1/Arap1/Arap3/Sele/Syk/Tnf/Fadd/Xdh/Arhgef5/Fgf2/Laptm5/Sox7/Snx18/Ptafr/Erbb2/Hmgb2/Asap3/Cd300a/Ptprc/Nr1h3/Pycard/Stat…	88
GO:0043370	regulation of CD4-positive, alpha-beta T cell differentiation	19/1512	42/15699	2.24185e-09	3.48394e-08	2.30119e-08	Tgfb1/Runx3/Runx1/Il2rg/Il4ra/Gimap5/Irf1/Zc3h12a/Hlx/Jak3/Il6/Sash3/Socs1/Nckap1l/Anxa1/Zbtb7b/Nfkbiz/Ccr2/Nlrp3	19
GO:0140013	meiotic nuclear division	41/1512	158/15699	2.37311e-09	3.6773e-08	2.4289e-08	Plk1/Chtf18/Cks2/Rad54l/Rad54b/Ndc80/Syde1/Fanca/Espl1/Pde3a/Trip13/Kif18a/Bub1b/Fbxo5/Ccnb2/Mastl/Aurka/Rad51ap1/Eme1/Cdc20/Rad51/Bcl2l11/Fignl1/Lif/Osm/Nuf2/Psma8/Ttk/Aspm/Sgo1/Haspin/Smc4/Smc2/Brip1/Birc5/Ncaph/Cenpe/Bub1/Top2a/Stag3/Pttg1	41
GO:0002281	macrophage activation involved in immune response	12/1512	17/15699	2.38832e-09	3.67965e-08	2.43046e-08	Havcr2/Ifi35/Dysf/Il33/Trem2/Grn/Lbp/Nmi/Tyrobp/Syk/Sbno2/Plcg2	12
GO:0002495	antigen processing and presentation of peptide antigen via MHC class II	12/1512	17/15699	2.38832e-09	3.67965e-08	2.43046e-08	Ctse/Ctss/H2-Ab1/Ifi30/Fcgr2b/Unc93b1/B2m/Trem2/H2-Eb1/Fcer1g/Pycard/Cd74	12
GO:0032615	interleukin-12 production	21/1512	51/15699	2.65644e-09	4.08106e-08	2.69559e-08	Thbs1/Cmklr1/G6pdx/Prkcd/Unc93b1/Irf1/Irf8/Jak3/Tirap/Syk/Laptm5/Arrb2/Tlr8/Tlr6/Tlr4/Tlr2/Cd40/Cd36/Plcg2/Irak3/Nlrc3	21
GO:0010632	regulation of epithelial cell migration	51/1512	224/15699	3.9579e-09	6.06314e-08	4.00478e-08	Sparc/Lcn2/Tgfb1/Lgmn/Stat5a/Has2/Ctsh/Dock1/Pik3cg/Mmrn2/Gata2/Thbs1/Dll4/Hspb1/Nfe2l2/Mmp9/Hbegf/Prkd2/Adgra2/Ceacam1/Epha2/Rhoj/Smoc2/Tgfbr2/Rras/Acvrl1/Zc3h12a/Hyal1/Glipr2/Grn/Ets1/Nos3/Kdr/Aqp1/Sp100/Serpine1/Tnf/Map2k3/Amotl1/Fgf2/Flt4/Adam17/Adamts9/Anxa3/Anxa1/Hmox1/Pfn1/Angpt2/Cd40/Cd63/Plcg2	51
GO:0002534	cytokine production involved in inflammatory response	21/1512	52/15699	4.05357e-09	6.17824e-08	4.08081e-08	Clec7a/Il1r2/Alox5/Zc3h12a/Trem2/Il6/Nos2/Gpsm3/Ezh2/Apod/Tnf/Myd88/Gbp5/Pycard/Lilrb4a/Stat3/Tlr6/Tlr4/Card9/Nlrc3/Pld4	21
GO:0042554	superoxide anion generation	17/1512	35/15699	4.05602e-09	6.17824e-08	4.08081e-08	Pon3/Tgfb1/Cxcl1/Cyba/Cybb/Prkcd/Ncf1/Ncf2/Ncf4/Itgam/Itgb2/Tyrobp/Syk/Fpr2/Sh3pxd2b/Hvcn1/Gnai2	17
GO:0019883	antigen processing and presentation of endogenous antigen	14/1512	24/15699	4.32141e-09	6.5639e-08	4.33554e-08	H2-D1/H2-K1/H2-Q6/H2-Q7/H2-Q4/Cd1d1/B2m/Hfe/H2-T24/H2-T22/Tapbp/Erap1/Tap2/Tap1	14
GO:1903046	meiotic cell cycle process	43/1512	174/15699	4.89089e-09	7.40798e-08	4.89307e-08	Plk1/Chtf18/Cks2/Rad54l/Rad54b/Ndc80/Syde1/Fanca/Espl1/Pde3a/Trip13/Kif18a/Bub1b/Fbxo5/Ccnb2/Myh9/Mastl/Aurka/Rad51ap1/Eme1/Cdc20/Rad51/Bcl2l11/Fignl1/Lif/Osm/Nuf2/Psma8/Ttk/Aspm/Sgo1/Haspin/Smc4/Smc2/Brip1/Birc5/Ncaph/Cenpe/Bub1/Top2a/Stag3/Pttg1/Cdc25c	43
GO:0070555	response to interleukin-1	27/1512	82/15699	5.25728e-09	7.94056e-08	5.24485e-08	Zbp1/Il1r2/Il1r1/Acod1/Ccl11/Ccl12/Il1a/Il1b/Irf1/Zc3h12a/Hyal1/Fn1/Il6/Sele/Serpine1/Cebpb/Myd88/Anxa1/Pycard/Cd40/Ccl9/Ccl7/Ccl6/Ccl4/Ccl3/Ccl2/Irak3	27
GO:0042130	negative regulation of T cell proliferation	23/1512	62/15699	5.27374e-09	7.94311e-08	5.24653e-08	Tgfb1/Slfn1/Cd274/Cd24a/Cdkn2a/Havcr2/H2-Ab1/Ceacam1/Zc3h12d/Gpnmb/Ihh/Sdc4/Arg1/Laptm5/Cebpb/Erbb2/Ptpn6/Zbtb7b/Lilrb4a/Pawr/Cd44/Cd86/Lgals9	23
GO:0098581	detection of external biotic stimulus	13/1512	21/15699	5.67228e-09	8.49578e-08	5.61158e-08	Ly96/Pglyrp1/Clec7a/Naip2/Naip5/Naip6/Trem2/Lbp/Clec4n/Tlr1/Tlr6/Tlr4/Tlr2	13
GO:0140632	inflammasome complex assembly	13/1512	21/15699	5.67228e-09	8.49578e-08	5.61158e-08	Eif2ak2/Trem2/Aim2/Myd88/Gbp5/Tlr6/Tlr4/Nlrp1b/Cd36/Plcg2/Trim30a/Nlrc3/Nlrp3	13
GO:0002828	regulation of type 2 immune response	15/1512	28/15699	5.93052e-09	8.83342e-08	5.83459e-08	Il4ra/Clcf1/Il33/Ecm1/Irf1/Hlx/Il6/Rsad2/Arg1/Il27ra/Anxa1/Stat6/Cd74/Ccr2/Nlrp3	15
GO:0051304	chromosome separation	29/1512	93/15699	5.93057e-09	8.83342e-08	5.83459e-08	Plk1/Spdl1/Cdk5rap2/Ndc80/Espl1/Trip13/Ncapg2/Kntc1/Bub1b/Fbxo5/Zwilch/Ccnb1/Aurkb/Nek6/Eme1/Ttk/Tacc3/Smc4/Smc2/Birc5/Ncapg/Ncaph/Cenpe/Bub1/Top2a/Pttg1/Ube2c/Cdc6/Cdt1	29
GO:0043122	regulation of I-kappaB kinase/NF-kappaB signaling	42/1512	169/15699	6.15624e-09	9.14423e-08	6.03988e-08	Tmem106a/S100a13/Ltbr/Zc3hav1/Map3k14/Trim14/Trim25/Trim21/Hspb1/Il1a/Il1b/Rhoh/Ror1/Ripk1/Zc3h12a/Trem2/Tirap/Eda2r/Tnf/Ddx21/Clec4n/Clec4d/Myd88/Ticam2/Pycard/Lilrb4a/Stat1/Tlr6/Tlr4/Nlrp12/Cd40/Cd36/Trim12c/Cd74/Plcg2/Card9/Trim30b/Trim30a/Trim34b/Irak4/Nlrc3/Casp8	42
GO:0002455	humoral immune response mediated by circulating immunoglobulin	18/1512	40/15699	6.59769e-09	9.77295e-08	6.45516e-08	C3/Fcgr2b/Gimap5/Cfi/Trem2/Exo1/C1qb/C1qa/C1rb/C1ra/C1s1/C1qc/C1rl/Serping1/Tnf/Bcl3/Ptprc/Ptpn6	18
GO:0032729	positive regulation of interferon-gamma production	23/1512	63/15699	7.55424e-09	1.11591e-07	7.37074e-08	Slc11a1/Cd1d1/Runx1/Ulbp1/Havcr2/Isg15/Il1r1/Arid5a/Il1b/Irf8/Tnf/Fadd/Slamf6/Sash3/Bcl3/Ticam2/Il27ra/Pycard/Tlr8/Tlr7/Tlr4/Cd14/Ccr2	23
GO:0050829	defense response to Gram-negative bacterium	20/1512	49/15699	7.62499e-09	1.12328e-07	7.41938e-08	Irgm1/Cxcl5/Gsdmd/Slc11a1/Lyz2/Rarres2/Igtp/Naip5/B2m/Adm/Trem2/Trem1/Lbp/Aqp1/Serpine1/Mpeg1/Hmgb2/Pycard/Tlr4/Iigp1	20
GO:0002702	positive regulation of production of molecular mediator of immune response	29/1512	94/15699	7.7958e-09	1.1453e-07	7.56486e-08	Tgfb1/Mavs/Il1r1/Il4ra/Clcf1/Gimap5/Arid5a/Il33/Il1b/Ceacam1/B2m/Il6/Rsad2/Laptm5/Sash3/Ddx58/Ddx21/Fcer1g/Ptprc/Stat6/Tlr4/Tlr2/Cd40/Cd37/Cd36/Cd74/Cd86/Plcg2/Nlrp3	29
GO:0051091	positive regulation of DNA-binding transcription factor activity	54/1512	249/15699	8.61048e-09	1.26154e-07	8.33264e-08	Tgfb1/Cflar/Lrp5/Cdkn2a/Ddr2/Trim14/Trim25/Trim21/Mavs/Eif2ak2/Fcgr2b/Il1b/Prkd2/Prkch/Ikbke/Adam8/Ror1/Ripk3/Ripk1/Itgb2/Nfam1/Rab7b/Il6/Aim2/Il18rap/Icam1/Tirap/Eda2r/Sp100/Hcls1/Smo/Tnf/Arhgef5/Ddx58/Myd88/Hmga2/Anxa3/Pycard/Stat3/Tlr6/Tlr4/Tlr2/Cav1/Cd40/Cd36/Trim12c/Cd84/Plcg2/Card9/Trim30b/Trim30a/Trim34b/Irak3/Nlrp3	54
GO:0002262	myeloid cell homeostasis	42/1512	171/15699	8.94488e-09	1.30697e-07	8.63273e-08	Stat5a/Cxcr2/Zfp36/Gata2/Cd24a/Ncapg2/Isg15/Fcgr2b/Prdx1/G6pdx/Inpp5d/Itgam/B2m/Axl/Cfh/Jak3/Bcl2l11/Ets1/Il6/Itpkb/Ikzf1/Lyn/Ampd3/Hcls1/Dnase2a/Spi1/Adam17/Fcer1g/Ptbp3/Nckap1l/Tal1/Hmgb2/Klf2/Anxa1/Lilrb4a/Stat3/Stat1/Hmox1/Cd44/Ccl2/Ccr2/Cdk6	42
GO:0007229	integrin-mediated signaling pathway	27/1512	84/15699	9.49053e-09	1.38294e-07	9.13452e-08	Dab2/Isg15/Vav3/Vav1/Col3a1/Itga5/Itga6/Itgax/Itgam/Itgal/Itgb7/Itgb1/Itgb5/Itgb2/Fgr/Fn1/Fyb/Timp1/Tyrobp/Syk/Tec/Flna/Fermt3/Fcer1g/Tln1/Cd63/Plek	27
GO:0032608	interferon-beta production	22/1512	59/15699	1.01369e-08	1.46917e-07	9.70407e-08	Zc3hav1/Trim56/Mavs/Isg15/Ifih1/Relb/Irf1/Irf7/Oas1a/Tirap/Nmi/Dhx58/Oas2/Oas3/Ddx58/Hmgb2/Pycard/Tlr8/Tlr7/Tlr4/Tlr2/Nlrc3	22
GO:0032648	regulation of interferon-beta production	22/1512	59/15699	1.01369e-08	1.46917e-07	9.70407e-08	Zc3hav1/Trim56/Mavs/Isg15/Ifih1/Relb/Irf1/Irf7/Oas1a/Tirap/Nmi/Dhx58/Oas2/Oas3/Ddx58/Hmgb2/Pycard/Tlr8/Tlr7/Tlr4/Tlr2/Nlrc3	22
GO:0002218	activation of innate immune response	18/1512	41/15699	1.07053e-08	1.54737e-07	1.02206e-07	Zbp1/Mavs/Mndal/Ifi209/Ifi207/Ifi204/Ifi203/Ifi211/Aim2/Tyrobp/Syk/Clec4n/Pycard/Tlr4/Tlr2/Trim12c/Plcg2/Trim30a	18
GO:0009595	detection of biotic stimulus	15/1512	29/15699	1.11904e-08	1.61316e-07	1.06551e-07	Ly96/Pglyrp1/Clec7a/Naip2/Naip5/Naip6/Trem2/Lbp/Smo/Clec4n/Tlr1/Tlr6/Tlr4/Tlr2/Tspo	15
GO:2000516	positive regulation of CD4-positive, alpha-beta T cell activation	16/1512	33/15699	1.20742e-08	1.73591e-07	1.14659e-07	Il2rg/Il4ra/Gimap5/Ceacam1/Irf1/Tgfbr2/Hlx/Il6/Sash3/Socs1/Nckap1l/Anxa1/Zbtb7b/Nfkbiz/Ccr2/Nlrp3	16
GO:0002483	antigen processing and presentation of endogenous peptide antigen	13/1512	22/15699	1.26397e-08	1.80755e-07	1.19391e-07	H2-D1/H2-K1/H2-Q6/H2-Q7/H2-Q4/B2m/Hfe/H2-T24/H2-T22/Tapbp/Erap1/Tap2/Tap1	13
GO:0019885	antigen processing and presentation of endogenous peptide antigen via MHC class I	13/1512	22/15699	1.26397e-08	1.80755e-07	1.19391e-07	H2-D1/H2-K1/H2-Q6/H2-Q7/H2-Q4/B2m/Hfe/H2-T24/H2-T22/Tapbp/Erap1/Tap2/Tap1	13
GO:0050818	regulation of coagulation	21/1512	55/15699	1.33803e-08	1.89831e-07	1.25386e-07	F7/Thbs1/Emilin2/Nfe2l2/Prkcd/Ceacam1/Procr/Pros1/Cd9/Ano6/Serping1/Serpinf2/Serpine1/C1qtnf1/Tpsab1/Tfpi/Anxa5/Anxa2/S100a9/Cav1/Cd36	21
GO:1990868	response to chemokine	21/1512	55/15699	1.33803e-08	1.89831e-07	1.25386e-07	Cxcl11/Cxcl10/Cxcr4/Dock8/Cxcl1/Cxcl5/Foxc1/Ccl11/Ccl12/Zc3h12a/Trem2/Gpr35/Lox/Pf4/Ccl9/Ccl7/Ccl6/Ccl4/Ccl3/Ccl2/Ccr1	21
GO:1990869	cellular response to chemokine	21/1512	55/15699	1.33803e-08	1.89831e-07	1.25386e-07	Cxcl11/Cxcl10/Cxcr4/Dock8/Cxcl1/Cxcl5/Foxc1/Ccl11/Ccl12/Zc3h12a/Trem2/Gpr35/Lox/Pf4/Ccl9/Ccl7/Ccl6/Ccl4/Ccl3/Ccl2/Ccr1	21
GO:0006271	DNA strand elongation involved in DNA replication	10/1512	13/15699	1.45517e-08	2.05471e-07	1.35717e-07	Pole/Lig1/Mcm7/Mcm3/Mcm4/Dna2/Pola1/Pold2/Pcna/Gins1	10
GO:0032623	interleukin-2 production	22/1512	60/15699	1.45592e-08	2.05471e-07	1.35717e-07	Stat5a/Zfp36/Slc11a1/Cd1d1/Runx1/Havcr2/Il1a/Il1b/Prkd2/Ceacam1/Pnp/Laptm5/Sash3/Clec2i/Fcer1g/Ptprc/Anxa1/Lilrb4a/Pawr/Plcg2/Card9/Ccr2	22
GO:2000181	negative regulation of blood vessel morphogenesis	30/1512	102/15699	1.49317e-08	2.10178e-07	1.38825e-07	Sparc/E2f2/Cxcl10/Creb3l1/Ptger4/Hhex/Cd59a/Sulf1/Thbs1/Thbs2/Emilin1/Fbln5/Foxc1/Alox5/Epha2/Ecscr/Lif/Serpine1/Tnf/Shc1/Klf2/Adamts1/Adamts9/Tie1/Stat1/Stab1/Angpt2/Cd36/Ccl2/Ccr2	30
GO:0031577	spindle checkpoint signaling	18/1512	42/15699	1.70528e-08	2.38784e-07	1.5772e-07	Plk1/Spdl1/Cdk5rap2/Ndc80/Trip13/Kntc1/Bub1b/Mtbp/Zwilch/Ccnb1/Aurka/Aurkb/Ttk/Stil/Birc5/Cenpe/Bub1/Cdt1	18
GO:0051985	negative regulation of chromosome segregation	18/1512	42/15699	1.70528e-08	2.38784e-07	1.5772e-07	Plk1/Chtf18/Spdl1/Cdk5rap2/Ndc80/Trip13/Kntc1/Bub1b/Fbxo5/Zwilch/Ccnb1/Aurkb/Ttk/Birc5/Cenpe/Bub1/Pttg1/Cdt1	18
GO:0010952	positive regulation of peptidase activity	40/1512	162/15699	1.71308e-08	2.39253e-07	1.5803e-07	Uaca/Lgmn/Cflar/Rps27l/Ctsd/Ctsh/Tnfrsf23/Cdkn2a/Acer2/Anp32b/Rcn3/Rest/Dap/Fas/Grn/Ifi207/Ifi204/Bcl2l11/Aim2/Lyn/Myc/Psme2/Psme1/Syk/Tnf/Fadd/Xdh/Laptm5/Sox7/Pycard/Stat3/Stat1/Pawr/S100a9/S100a8/Nlrp1b/Card9/Casp12/Nlrp3/Casp8	40
GO:0030193	regulation of blood coagulation	20/1512	51/15699	1.73094e-08	2.40856e-07	1.59089e-07	F7/Thbs1/Emilin2/Nfe2l2/Prkcd/Ceacam1/Pros1/Cd9/Ano6/Serping1/Serpinf2/Serpine1/C1qtnf1/Tpsab1/Tfpi/Anxa5/Anxa2/S100a9/Cav1/Cd36	20
GO:0045786	negative regulation of cell cycle	66/1512	338/15699	1.73352e-08	2.40856e-07	1.59089e-07	Plk1/Spdl1/Cdk5rap2/Nupr1/Tgfb1/Ndc80/E2f7/E2f8/Rps27l/Kifc1/Slfn1/Hhex/Cdkn2a/Cdkn2c/Trip13/Runx3/Hpgd/Dna2/Gpr132/Kntc1/Foxc1/Bub1b/Ier3/Mtbp/Ccl12/Rbl1/Fbxo5/Zwilch/Ccnd1/Ccnb1/Aurka/Aurkb/Chek1/Chek2/Ticrr/Nek2/Clspn/Eme1/Zc3h12d/Gpnmb/Ets1/Lif/Ezh2/Osm/Trp53/Tnf/Ttk/Atf5/Haspin/Brca1/Stil/Birc5/Cebpa/Orc1/Timeless/Hmga2/Cenpe/Bub1/Recql4/Pttg1/Gmnn/Ccl2/Cdc6/Cdk6/Cdk1/Cdt1	66
GO:0007160	cell-matrix adhesion	47/1512	207/15699	1.75571e-08	2.43311e-07	1.6071e-07	S100a10/Csf1/Mmp12/Mmp14/Vcam1/Cdkn2a/B4galt1/Thbs1/Acer2/Emilin1/Ninj1/Col5a3/Thsd1/Msln/Col3a1/Adam8/Col16a1/Iqgap1/Itga5/Itga6/Itgax/Itgam/Itgal/Itgb7/Itgb1/Itgb5/Itgb2/Rras/Acvrl1/Nid2/Nid1/Fn1/Trem1/Bcl2l11/Kdr/Efemp2/Sdc4/Apod/Serpine1/Bcam/Fermt3/Bst1/Adamts9/Cd36/Cd63/Cdk6/Pecam1	47
GO:0071459	protein localization to chromosome, centromeric region	14/1512	26/15699	1.76696e-08	2.43702e-07	1.60969e-07	Spdl1/Ndc80/Kntc1/Bub1b/Mtbp/Zwilch/Aurkb/Ttk/Haspin/Cenpa/Cenpq/Knl1/Cdk1/Cdt1	14
GO:0002577	regulation of antigen processing and presentation	11/1512	16/15699	1.7676e-08	2.43702e-07	1.60969e-07	Slc11a1/Thbs1/H2-Ab1/Trem2/Hfe/Was/Fgl2/Tap2/Pycard/Cd74/Cd68	11
GO:0044409	entry into host	26/1512	81/15699	1.83665e-08	2.52574e-07	1.66828e-07	Ifitm1/Ifitm2/Ifitm3/Ifitm6/Ptx3/Tpcn2/Ch25h/Ctsb/Ctsl/Trim14/Trim56/Trim25/Trim21/Ceacam1/Naip5/Siglec1/Axl/P4hb/Vamp8/Cav1/Trim12c/Cd74/Lgals1/Trim30b/Trim30a/Trim34b	26
GO:0010876	lipid localization	68/1512	353/15699	1.85562e-08	2.54532e-07	1.68122e-07	Abcc3/Abca1/Abcb1b/Fabp4/Fabp7/C3/Plin3/Plin2/Enpp1/Slco1a5/Rnf213/Stra6/Cln3/Stat5a/Tpcn2/Stard5/Lima1/Dab2/Runx1/Lrp10/Esyt1/Thbs1/Apobr/Dysf/Msr1/Prelid2/Rbp1/Crabp1/Crabp2/Il1a/Il1b/Prkcd/Ikbke/Ceacam1/Ldlrap1/Zc3h12a/Bdkrb2/Trem2/Atp8b4/Nos2/Lbp/Ano6/Apod/Apob/Syk/Tnf/Pla2g4c/Pla2g4a/Spp1/Soat1/C1qtnf1/Igfbp3/Xkr5/Ptges/Nr1h3/Anxa2/Anxa1/P2ry2/P2rx7/Pctp/Gltp/Plscr1/Plscr4/Plscr2/Tspo/Cav1/C…	68
GO:1901343	negative regulation of vasculature development	30/1512	103/15699	1.91497e-08	2.62004e-07	1.73057e-07	Sparc/E2f2/Cxcl10/Creb3l1/Ptger4/Hhex/Cd59a/Sulf1/Thbs1/Thbs2/Emilin1/Fbln5/Foxc1/Alox5/Epha2/Ecscr/Lif/Serpine1/Tnf/Shc1/Klf2/Adamts1/Adamts9/Tie1/Stat1/Stab1/Angpt2/Cd36/Ccl2/Ccr2	30
GO:1901992	positive regulation of mitotic cell cycle phase transition	28/1512	92/15699	1.964e-08	2.68032e-07	1.77038e-07	Tgfb1/Rad51b/Lmnb1/Dbf4/Ddr2/Anp32b/Mtbp/Fbxo5/Ccnd3/Ccnd1/Ccnb1/Rrm1/Rrm2/Hyal1/Cdca5/Aif1/Stil/Birc5/Adam17/Cenpj/Cenpe/Adamts1/Anxa1/Cdc25c/Ube2c/Cdk4/Cdk1/Cdt1	28
GO:1902624	positive regulation of neutrophil migration	16/1512	34/15699	2.07701e-08	2.82736e-07	1.86751e-07	Cxcr2/Ptger4/Il1r1/Dysf/Rac2/Il1a/Il1b/C3ar1/Adam8/Lbp/Tirap/Sell/Nckap1l/C5ar1/Pawr/Cd74	16
GO:0043123	positive regulation of I-kappaB kinase/NF-kappaB signaling	31/1512	110/15699	2.62522e-08	3.5646e-07	2.35447e-07	Tmem106a/S100a13/Ltbr/Zc3hav1/Map3k14/Trim14/Trim25/Trim21/Il1a/Il1b/Ror1/Ripk1/Tirap/Eda2r/Tnf/Ddx21/Clec4n/Clec4d/Myd88/Tlr6/Tlr4/Cd40/Cd36/Trim12c/Cd74/Card9/Trim30b/Trim30a/Trim34b/Irak4/Casp8	31
GO:0046718	viral entry into host cell	25/1512	77/15699	2.65657e-08	3.59808e-07	2.37658e-07	Ifitm1/Ifitm2/Ifitm3/Ifitm6/Ptx3/Tpcn2/Ch25h/Ctsb/Ctsl/Trim14/Trim56/Trim25/Trim21/Ceacam1/Siglec1/Axl/P4hb/Vamp8/Cav1/Trim12c/Cd74/Lgals1/Trim30b/Trim30a/Trim34b	25
GO:0006260	DNA replication	55/1512	264/15699	2.75101e-08	3.71663e-07	2.45488e-07	Chtf18/Pole/Esco2/Lig1/E2f7/E2f8/Dbf4/Mcm7/Mcm3/Mcm4/Mcm5/Mcm6/Mcm2/Dna2/Prim1/Zgrf1/Fbxo5/Rfc4/Samhd1/Ccna2/Rmi2/Ticrr/Rrm1/Rrm2/Wdhd1/Eme1/Cdc45/Rad51/Il6/Trp53/Pola2/Pola1/Pold2/Pold1/Pole2/Fam111a/Ddx11/Ddx21/Orc1/Timeless/Chaf1b/Chaf1a/Mcm10/Recql4/Pcna/Gmnn/Gins2/Gins1/Pif1/Baz1a/Cdc6/Cdk2/Cdk1/Cdt1/Pclaf	55
GO:0008630	intrinsic apoptotic signaling pathway in response to DNA damage	30/1512	105/15699	3.113e-08	4.19514e-07	2.77094e-07	Nupr1/Uaca/Rps27l/Tnfrsf1b/Tnfrsf1a/Hic1/Mcl1/Ier3/Ikbke/Steap3/Epha2/Chek2/Snai1/Ifi204/Bcl2l11/Myc/Trp53/Pnp/Tnf/Ddias/Brca1/Bcl2a1d/Bcl2a1a/Bcl3/Crip1/Pycard/Hmox1/Plscr1/Cd44/Cd74	30
GO:0071174	mitotic spindle checkpoint signaling	17/1512	39/15699	3.13363e-08	4.21238e-07	2.78233e-07	Plk1/Spdl1/Cdk5rap2/Ndc80/Trip13/Kntc1/Bub1b/Mtbp/Zwilch/Ccnb1/Aurkb/Ttk/Stil/Birc5/Cenpe/Bub1/Cdt1	17
GO:0002279	mast cell activation involved in immune response	19/1512	48/15699	3.28988e-08	4.4114e-07	2.91379e-07	Lat2/Gata2/Milr1/Il4ra/Foxf1/Rac2/Fes/Fgr/Lyn/Syk/Fcer1g/Vamp8/Ptgdr/Cd300a/Ptpn6/Lilrb4a/Hmox1/Cd84/Pld2	19
GO:0002377	immunoglobulin production	31/1512	111/15699	3.31069e-08	4.42826e-07	2.92492e-07	Enpp1/Tgfb1/H2-Ab1/Il4ra/Fcgr2b/Clcf1/Il33/Il7r/Ceacam1/Samhd1/B2m/Btk/Tcirg1/Fas/Il6/Exo1/Parp3/Ezh2/Tnf/Fgl2/Sash3/H2-Eb1/Batf/Ptprc/Il27ra/Lilrb4a/Stat6/Cd22/Cd40/Cd37/Cd86	31
GO:0043372	positive regulation of CD4-positive, alpha-beta T cell differentiation	14/1512	27/15699	3.34431e-08	4.46213e-07	2.94729e-07	Il2rg/Il4ra/Gimap5/Irf1/Hlx/Il6/Sash3/Socs1/Nckap1l/Anxa1/Zbtb7b/Nfkbiz/Ccr2/Nlrp3	14
GO:0033006	regulation of mast cell activation involved in immune response	16/1512	35/15699	3.48451e-08	4.62623e-07	3.05568e-07	Gata2/Il4ra/Foxf1/Rac2/Fes/Fgr/Lyn/Syk/Fcer1g/Vamp8/Cd300a/Ptpn6/Lilrb4a/Hmox1/Cd84/Pld2	16
GO:0044786	cell cycle DNA replication	16/1512	35/15699	3.48451e-08	4.62623e-07	3.05568e-07	Lig1/E2f7/E2f8/Dbf4/Mcm3/Mcm4/Mcm6/Mcm2/Dna2/Fbxo5/Cdc45/Rad51/Pola1/Pcna/Gins1/Cdt1	16
GO:0071356	cellular response to tumor necrosis factor	35/1512	135/15699	3.54803e-08	4.69895e-07	3.10372e-07	Fabp4/Tnfrsf1a/Zfp36/Nfe2l2/Acod1/Ccl11/Ccl12/Naip2/Naip5/Naip6/Irf1/Ripk1/Zc3h12a/Il6/Aim2/Trp53/Eda2r/Syk/Tnf/Brca1/Laptm5/Birc3/Cebpa/Adam17/Gbp3/Pycard/Stat1/Cd40/Nfkbia/Ccl9/Ccl7/Ccl6/Ccl4/Ccl3/Ccl2	35
GO:0002335	mature B cell differentiation	15/1512	31/15699	3.5986e-08	4.74257e-07	3.13253e-07	Enpp1/Dock11/Mfng/Gpr183/Irf8/Ada/Il6/Spi1/Slamf8/Cmtm7/Bcl3/Nfatc1/Lilrb4a/Plcg2/Lgals1	15
GO:0032733	positive regulation of interleukin-10 production	15/1512	31/15699	3.5986e-08	4.74257e-07	3.13253e-07	Ptger4/Cd274/Isg15/Trem2/Il6/Syk/Sash3/Bcl3/Fcer1g/Pycard/Stat3/Tlr4/Tlr2/Plcg2/Lgals9	15
GO:0016525	negative regulation of angiogenesis	29/1512	100/15699	3.66066e-08	4.81255e-07	3.17875e-07	Sparc/E2f2/Cxcl10/Creb3l1/Hhex/Cd59a/Sulf1/Thbs1/Thbs2/Emilin1/Fbln5/Foxc1/Alox5/Epha2/Ecscr/Lif/Serpine1/Tnf/Shc1/Klf2/Adamts1/Adamts9/Tie1/Stat1/Stab1/Angpt2/Cd36/Ccl2/Ccr2	29
GO:0034501	protein localization to kinetochore	12/1512	20/15699	3.68824e-08	4.81352e-07	3.17939e-07	Spdl1/Ndc80/Kntc1/Mtbp/Zwilch/Aurkb/Ttk/Haspin/Cenpq/Knl1/Cdk1/Cdt1	12
GO:0044546	NLRP3 inflammasome complex assembly	12/1512	20/15699	3.68824e-08	4.81352e-07	3.17939e-07	Eif2ak2/Trem2/Aim2/Myd88/Gbp5/Tlr6/Tlr4/Cd36/Plcg2/Trim30a/Nlrc3/Nlrp3	12
GO:1903083	protein localization to condensed chromosome	12/1512	20/15699	3.68824e-08	4.81352e-07	3.17939e-07	Spdl1/Ndc80/Kntc1/Mtbp/Zwilch/Aurkb/Ttk/Haspin/Cenpq/Knl1/Cdk1/Cdt1	12
GO:0051784	negative regulation of nuclear division	20/1512	53/15699	3.74044e-08	4.85806e-07	3.20881e-07	Plk1/Spdl1/Cdk5rap2/Ndc80/Trip13/Kntc1/Bub1b/Mtbp/Fbxo5/Zwilch/Ccnb1/Aurkb/Chek1/Lif/Osm/Ttk/Birc5/Cenpe/Bub1/Cdt1	20
GO:1900046	regulation of hemostasis	20/1512	53/15699	3.74044e-08	4.85806e-07	3.20881e-07	F7/Thbs1/Emilin2/Nfe2l2/Prkcd/Ceacam1/Pros1/Cd9/Ano6/Serping1/Serpinf2/Serpine1/C1qtnf1/Tpsab1/Tfpi/Anxa5/Anxa2/S100a9/Cav1/Cd36	20
GO:0150076	neuroinflammatory response	21/1512	58/15699	4.00136e-08	5.18441e-07	3.42437e-07	Nupr1/Cst7/Ctsc/Tnfrsf1b/Mmp8/Il33/Il1b/Itgam/Itgb1/Trem2/Grn/Aif1/Tyrobp/C1qa/Smo/Tnf/C5ar1/Cd200r1/Tlr4/Tlr2/Plcg2	21
GO:0045931	positive regulation of mitotic cell cycle	33/1512	124/15699	4.37656e-08	5.65691e-07	3.73646e-07	Tgfb1/Rad51b/Lgmn/Stat5a/Lmnb1/Dbf4/Ddr2/Anp32b/Mtbp/Fbxo5/Ccnd3/Ccnd1/Ccnb1/Smoc2/Rrm1/Rrm2/Hyal1/Cdca5/Aif1/Stil/Eif4ebp1/Birc5/Adam17/Tal1/Cenpj/Cenpe/Adamts1/Anxa1/Cdc25c/Ube2c/Cdk4/Cdk1/Cdt1	33
GO:0002283	neutrophil activation involved in immune response	11/1512	17/15699	4.57034e-08	5.89322e-07	3.89255e-07	Stx11/Itgam/Itgb2/Tyrobp/Syk/Spi1/Ptafr/Fcer1g/Myd88/Myo1f/Anxa3	11
GO:0048661	positive regulation of smooth muscle cell proliferation	29/1512	101/15699	4.66802e-08	6.00478e-07	3.96623e-07	Tgfb1/Calcrl/Cyba/Hpgd/Ddr2/Thbs1/Il6ra/Mmp2/Mmp9/Hbegf/C3ar1/Tgfbr2/Ldlrap1/Il6/Aif1/Myc/Serpinf2/Tnf/Shc1/Fgf2/Ptafr/Myd88/Orc1/Adamts1/P2ry6/Tlr4/Hmox1/Gnai2/Irak4	29
GO:0032655	regulation of interleukin-12 production	19/1512	49/15699	4.89056e-08	6.26108e-07	4.13553e-07	Thbs1/Cmklr1/Unc93b1/Irf1/Irf8/Jak3/Tirap/Syk/Laptm5/Arrb2/Tlr8/Tlr6/Tlr4/Tlr2/Cd40/Cd36/Plcg2/Irak3/Nlrc3	19
GO:0043030	regulation of macrophage activation	19/1512	49/15699	4.89056e-08	6.26108e-07	4.13553e-07	Cst7/Ctsc/Cd1d1/Ulbp1/Havcr2/Thbs1/Il4ra/Mmp8/Il33/Trem2/Grn/Lbp/Pla2g4a/Cebpa/Nr1h3/Tlr6/Tlr4/Cd84/Lgals9	19
GO:0033046	negative regulation of sister chromatid segregation	17/1512	40/15699	4.96213e-08	6.30765e-07	4.16629e-07	Plk1/Spdl1/Cdk5rap2/Ndc80/Trip13/Kntc1/Bub1b/Fbxo5/Zwilch/Ccnb1/Aurkb/Ttk/Birc5/Cenpe/Bub1/Pttg1/Cdt1	17
GO:0033048	negative regulation of mitotic sister chromatid segregation	17/1512	40/15699	4.96213e-08	6.30765e-07	4.16629e-07	Plk1/Spdl1/Cdk5rap2/Ndc80/Trip13/Kntc1/Bub1b/Fbxo5/Zwilch/Ccnb1/Aurkb/Ttk/Birc5/Cenpe/Bub1/Pttg1/Cdt1	17
GO:2000816	negative regulation of mitotic sister chromatid separation	17/1512	40/15699	4.96213e-08	6.30765e-07	4.16629e-07	Plk1/Spdl1/Cdk5rap2/Ndc80/Trip13/Kntc1/Bub1b/Fbxo5/Zwilch/Ccnb1/Aurkb/Ttk/Birc5/Cenpe/Bub1/Pttg1/Cdt1	17
GO:0002260	lymphocyte homeostasis	24/1512	74/15699	5.14706e-08	6.5273e-07	4.31136e-07	Enpp1/Tgfb1/Stat5a/Dock11/Tnfrsf23/Cd24a/Gimap5/Ceacam1/Ccnb2/Ripk3/Ada/Tcirg1/Fas/Jak3/Bcl2l11/Lyn/Fadd/Tnfrsf13b/Bcl2a1a/Nckap1l/P2rx7/Cd44/Cd74/Pirb	24
GO:0002763	positive regulation of myeloid leukocyte differentiation	20/1512	54/15699	5.40588e-08	6.82333e-07	4.5069e-07	Tgfb1/Stat5a/Csf1/Cd101/Runx1/Ninj1/Ripk1/Itgam/Fes/Trem2/Ikzf1/Lif/Tyrobp/Hcls1/Tnf/Fadd/Cd74/Ccl3/Ccr1/Casp8	20
GO:0070231	T cell apoptotic process	20/1512	54/15699	5.40588e-08	6.82333e-07	4.5069e-07	Dock8/Tnfrsf23/Pdcd1/Cd274/Gimap8/Il7r/Ceacam1/Adam8/Ripk3/Ripk1/Siglec1/Ada/Fas/Jak3/Bcl2l11/Trp53/Pnp/Fadd/Lgals3/Casp8	20
GO:0010965	regulation of mitotic sister chromatid separation	21/1512	59/15699	5.65244e-08	7.11783e-07	4.70142e-07	Plk1/Spdl1/Cdk5rap2/Ndc80/Trip13/Kntc1/Bub1b/Fbxo5/Zwilch/Ccnb1/Aurkb/Nek6/Ttk/Tacc3/Birc5/Cenpe/Bub1/Pttg1/Ube2c/Cdc6/Cdt1	21
GO:0034142	toll-like receptor 4 signaling pathway	16/1512	36/15699	5.7124e-08	7.17259e-07	4.73759e-07	Ly96/Ninj1/Ifi35/Acod1/Oas1a/Rab7b/Trem2/Lbp/Lyn/Tirap/Nmi/Pik3ap1/Nr1h3/Tlr4/Cd14/Nfkbia	16
GO:0010035	response to inorganic substance	77/1512	430/15699	5.7226e-08	7.17259e-07	4.73759e-07	Fabp4/Cp/Enpp1/Lcn2/Spidr/Lgmn/Lig1/S100a16/Ucp2/Cflar/Apobec1/Cdkn2a/Cybrd1/Ddr2/Dhfr/Thbs1/Fbln5/Nfe2l2/Mmp2/Mmp9/Prdx1/Cpne2/Il1a/Prkcd/Clic4/Slc25a24/Ect2/Iqgap1/Ripk3/Ripk1/B2m/Ada/Cyp1b1/Axl/Tcirg1/Zc3h12a/Sipa1/Fas/Fn1/Ggh/Rad51/Hfe/Hk3/Il6/Nos3/Itpkb/Itpr3/Kdr/Nt5e/Mt1/Ezh2/Trp53/Loxl2/Aqp1/Pla2g4a/Xdh/Rasa4/Cebpa/Crip1/Timeless/Gatm/Hvcn1/Anxa5/Anxa1/Gch1/P2rx7/P2rx5/Stat6/Alox5ap/Pawr/H…	77
GO:0045861	negative regulation of proteolysis	51/1512	242/15699	5.93634e-08	7.42318e-07	4.90311e-07	Cln3/Cflar/Cstb/Cst7/Ctsb/Ctsz/Cd109/Cdkn2a/Trim21/Thbs1/Serpina3n/Serpina3i/Serpina3g/Serpinb6b/Il1r2/Mmp9/Col7a1/Rps6ka1/Naip2/Naip5/Naip6/Ecm1/A2m/Itih4/Itih2/Hfe/Timp1/Ifi207/Ifi204/Renbp/Il6/Trp53/Pbk/Aqp1/Serping1/Serpinf2/Serpine1/Serpinh1/Tnf/Bcl2a1d/Birc5/Arrb2/Ctla2a/Tfpi/Tfpi2/Nr1h3/Pi16/Cast/Plaur/Cd44/Gpx1	51
GO:0001916	positive regulation of T cell mediated cytotoxicity	14/1512	28/15699	6.09557e-08	7.58701e-07	5.01132e-07	H2-D1/H2-K1/H2-Q6/H2-Q7/H2-Q4/Cd1d1/B2m/Pnp/H2-T24/H2-T22/Fadd/Tap2/Ptprc/P2rx7	14
GO:0032647	regulation of interferon-alpha production	14/1512	28/15699	6.09557e-08	7.58701e-07	5.01132e-07	Mmp12/Zc3hav1/Havcr2/Mavs/Ifih1/Irf7/Nmi/Ddx58/Gbp4/Stat1/Tlr8/Tlr7/Tlr4/Nlrc3	14
GO:0045581	negative regulation of T cell differentiation	18/1512	45/15699	6.24034e-08	7.7314e-07	5.10669e-07	Cdkn2a/Runx3/Runx1/Hspb1/Il4ra/Irf1/Zc3h12a/Hlx/Jak3/Ihh/Fgl2/Socs1/Erbb2/Anxa1/Zbtb7b/Lilrb4a/Cd44/Cd74	18
GO:0070098	chemokine-mediated signaling pathway	18/1512	45/15699	6.24034e-08	7.7314e-07	5.10669e-07	Cxcl11/Cxcl10/Cxcr4/Cxcl1/Cxcl5/Foxc1/Ccl11/Ccl12/Trem2/Gpr35/Pf4/Ccl9/Ccl7/Ccl6/Ccl4/Ccl3/Ccl2/Ccr1	18
GO:0051321	meiotic cell cycle	49/1512	229/15699	6.5262e-08	8.06698e-07	5.32835e-07	Plk1/Chtf18/Cks2/Rad54l/Rad54b/Ndc80/Syde1/Fanca/Espl1/Pde3a/Trip13/Kif18a/Bub1b/Fbxo5/Ccnb2/Myh9/Mastl/Aurka/Rad51ap1/Nek2/Eme1/Cdc20/Rad51/Bcl2l11/Fignl1/Lif/Exo1/Osm/Nuf2/Psma8/Mki67/Ttk/Aspm/Sgo1/Haspin/Xlr/Smc4/Smc2/Brip1/Birc5/Ncaph/Hmga2/Cenpe/Bub1/Top2a/Stag3/Pttg1/Cdc25c/Cdk2	49
GO:0031099	regeneration	34/1512	132/15699	6.59069e-08	8.12801e-07	5.36866e-07	Enpp1/Tgfb1/Cflar/Cxcl5/Dhfr/Ninj1/Mmp2/Lamb2/Dysf/Ccnd1/Prrx1/Aurka/Adm/Cd9/Fas/Grn/Il6/Lif/Ezh2/Serpine1/Tec/Tnc/Flna/Igsf10/Cebpb/Adam17/Fzd7/Anxa1/Cers2/P2rx5/Gfap/Hmox1/Cdk1/Gpx1	34
GO:0046209	nitric oxide metabolic process	24/1512	75/15699	6.88404e-08	8.47037e-07	5.59479e-07	Ptx3/Tmem106a/Ulbp1/Mmp8/Gimap5/Il1b/Itgb2/Cyp1b1/Zc3h12a/Il6/Aif1/Nos3/Nos2/Icam1/Ddah2/Tnf/Cyb5r3/Klf2/Tlr6/Tlr4/Tlr2/Tspo/Cav1/Cd36	24
GO:0071622	regulation of granulocyte chemotaxis	19/1512	50/15699	7.17929e-08	8.81349e-07	5.82142e-07	Csf1/Cxcr2/Thbs1/Rarres2/Cmklr1/Dysf/Rac2/Il1b/C3ar1/Trem1/Lbp/Tirap/Trpv4/Sell/Nckap1l/C5ar1/Bst1/Cd74/Ccl2	19
GO:0043281	regulation of cysteine-type endopeptidase activity involved in apoptotic process	42/1512	183/15699	7.23177e-08	8.85768e-07	5.85061e-07	Uaca/Cflar/Rps27l/Ctsd/Tnfrsf23/Cdkn2a/Thbs1/Acer2/Mmp9/Anp32b/Rps6ka1/Rest/Naip2/Naip5/Naip6/Dap/Fas/Bcl2l11/Il6/Myc/Aqp1/Syk/Tnf/Xdh/Laptm5/Sox7/Bcl2a1d/Birc5/Arrb2/Pycard/Stat1/S100a9/S100a8/Nlrp1b/Nlrp12/Plaur/Cd44/Card9/Gpx1/Casp12/Nlrp3/Casp8	42
GO:0050730	regulation of peptidyl-tyrosine phosphorylation	48/1512	223/15699	7.31778e-08	8.94266e-07	5.90674e-07	Tgfb1/Ptger4/Tnfrsf1a/Cd24a/Lrrk1/Parp14/Il6ra/Hbegf/Clcf1/Il11/Prkcd/Irf1/Ehd4/Iqgap1/Itga5/Itgb1/Itgb2/Samsn1/Trem2/Il6/Icam1/Lif/Lyn/Parp9/Mvp/Osm/Trp53/Hcls1/Syk/Tec/Arrb2/Clec4n/Socs1/Socs3/Adam17/Bst1/Cd300a/Ptprc/Ptpn6/Lilrb4a/Tlr4/Cav1/Cd40/Cd36/Cd44/Cd74/Plcg2/Pecam1	48
GO:0032728	positive regulation of interferon-beta production	17/1512	41/15699	7.71868e-08	9.3899e-07	6.20215e-07	Zc3hav1/Trim56/Mavs/Isg15/Ifih1/Irf1/Irf7/Oas1a/Dhx58/Oas2/Oas3/Ddx58/Hmgb2/Tlr8/Tlr7/Tlr4/Tlr2	17
GO:1905819	negative regulation of chromosome separation	17/1512	41/15699	7.71868e-08	9.3899e-07	6.20215e-07	Plk1/Spdl1/Cdk5rap2/Ndc80/Trip13/Kntc1/Bub1b/Fbxo5/Zwilch/Ccnb1/Aurkb/Ttk/Birc5/Cenpe/Bub1/Pttg1/Cdt1	17
GO:0033045	regulation of sister chromatid segregation	22/1512	65/15699	7.78227e-08	9.44588e-07	6.23913e-07	Plk1/Spdl1/Cdk5rap2/Ndc80/Trip13/Kntc1/Bub1b/Fbxo5/Zwilch/Ccnb1/Aurkb/Rmi2/Nek6/Ttk/Tacc3/Birc5/Cenpe/Bub1/Pttg1/Ube2c/Cdc6/Cdt1	22
GO:0038061	NIK/NF-kappaB signaling	30/1512	109/15699	7.86916e-08	9.52983e-07	6.29458e-07	Uaca/Akip1/Litaf/Havcr2/Eif2ak2/Ifi35/Mmp8/Prdx1/Il1b/Relb/Chil1/Zc3h12a/Trem2/Nfkb2/Trip6/Tirap/Nmi/Tnf/Laptm5/Spi1/Birc3/Tlr1/Tlr7/Tlr4/Tlr2/Nlrp12/Cd14/Cd86/Nlrc3/Nlrp3	30
GO:0070232	regulation of T cell apoptotic process	16/1512	37/15699	9.16685e-08	1.10764e-06	7.31613e-07	Dock8/Pdcd1/Cd274/Gimap8/Il7r/Ceacam1/Adam8/Ripk3/Siglec1/Ada/Jak3/Trp53/Pnp/Fadd/Lgals3/Casp8	16
GO:0050853	B cell receptor signaling pathway	18/1512	46/15699	9.33293e-08	1.12518e-06	7.43198e-07	Lat2/Lpxn/Vav3/Prkch/Nfam1/Btk/Lyn/Syk/Tec/Cmtm3/Klhl6/Nckap1l/Cd300a/Ptprc/Ptpn6/Cd22/Cd38/Plcg2	18
GO:0010595	positive regulation of endothelial cell migration	29/1512	104/15699	9.45749e-08	1.13765e-06	7.51432e-07	Sparc/Lcn2/Tgfb1/Lgmn/Stat5a/Pik3cg/Gata2/Thbs1/Hspb1/Nfe2l2/Prkd2/Adgra2/Rhoj/Smoc2/Rras/Zc3h12a/Grn/Ets1/Nos3/Kdr/Map2k3/Amotl1/Fgf2/Flt4/Adam17/Anxa3/Anxa1/Hmox1/Cd40	29
GO:0006809	nitric oxide biosynthetic process	23/1512	71/15699	9.97632e-08	1.19738e-06	7.90886e-07	Ptx3/Ulbp1/Mmp8/Gimap5/Il1b/Itgb2/Cyp1b1/Zc3h12a/Il6/Aif1/Nos3/Nos2/Icam1/Ddah2/Tnf/Cyb5r3/Klf2/Tlr6/Tlr4/Tlr2/Tspo/Cav1/Cd36	23
GO:0002920	regulation of humoral immune response	15/1512	33/15699	1.03076e-07	1.23165e-06	8.13519e-07	C3/Cd59a/Acod1/Fcgr2b/Gimap5/Il1b/A2m/Cfh/Cfi/Trem2/Serping1/Tnf/Ptprc/Ptpn6/Cd37	15
GO:0010573	vascular endothelial growth factor production	15/1512	33/15699	1.03076e-07	1.23165e-06	8.13519e-07	C3/Sulf1/Il6ra/Il1a/Il1b/C3ar1/Cyp1b1/Il6/Aqp4/Tnf/Brca1/Flt4/C5ar1/Ccl2/Ccr2	15
GO:0045620	negative regulation of lymphocyte differentiation	19/1512	51/15699	1.04143e-07	1.24163e-06	8.20112e-07	Cdkn2a/Runx3/Runx1/Pglyrp1/Hspb1/Il4ra/Irf1/Zc3h12a/Hlx/Jak3/Ihh/Fgl2/Socs1/Erbb2/Anxa1/Zbtb7b/Lilrb4a/Cd44/Cd74	19
GO:0051347	positive regulation of transferase activity	81/1512	467/15699	1.07707e-07	1.28129e-06	8.46306e-07	Plk1/Chtf18/Irgm1/Tgfb1/Kif14/Csf1/Pik3r5/Pik3cg/Cd24a/Slc11a1/Ddr2/Thbs1/Vav3/Il6ra/Hbegf/Igtp/Ralb/Dtx3l/Fgfr4/Il1b/Prkcd/Ceacam1/Rfc4/Ccnd3/Ccnd1/Epha2/Ect2/Mastl/Aurkb/Adam8/Tgfbr2/Iqgap1/Ror1/Ripk3/Ripk1/Nek2/Clspn/Axl/Chil1/Fgr/Trem2/Cdc20/Trib3/Tead1/Kdr/Lyn/Tirap/Myc/Ezh2/Sdc4/Syk/Tnf/Map2k3/Map3k1/Arhgef5/Fgf2/Flt4/Stil/Arrb2/Socs1/Adam17/Erbb2/Hmga2/Cenpe/Hmgn1/Cd300a/Ptprc/Tie1/P2rx7/T…	81
GO:0044843	cell cycle G1/S phase transition	47/1512	219/15699	1.09659e-07	1.30163e-06	8.59742e-07	Pole/E2f7/Plpp2/Kif14/Rps27l/Slfn1/Cdkn2a/Cdkn2c/Dbf4/Ddr2/Gpr132/Anp32b/Mtbp/Ccl12/Rbl1/Ccnd3/Ccnd1/Ccna2/Iqgap3/Fam83d/Itgb1/Rrm1/Rrm2/Zc3h12d/Hyal1/Gpnmb/Aif1/Myc/Ezh2/Trp53/Psme2/Psme1/Haspin/Stil/Eif4ebp1/Adam17/Bach1/Cenpj/Nfatc1/Adamts1/Ptpn6/Anxa1/Pdpn/Plcg2/Ccl2/Cdk4/Cdk2	47
GO:0010594	regulation of endothelial cell migration	38/1512	160/15699	1.16581e-07	1.38074e-06	9.11995e-07	Sparc/Lcn2/Tgfb1/Lgmn/Stat5a/Pik3cg/Mmrn2/Gata2/Thbs1/Dll4/Hspb1/Nfe2l2/Prkd2/Adgra2/Ceacam1/Epha2/Rhoj/Smoc2/Rras/Acvrl1/Zc3h12a/Grn/Ets1/Nos3/Kdr/Sp100/Tnf/Map2k3/Amotl1/Fgf2/Flt4/Adam17/Adamts9/Anxa3/Anxa1/Hmox1/Angpt2/Cd40	38
GO:0002468	dendritic cell antigen processing and presentation	9/1512	12/15699	1.17171e-07	1.38468e-06	9.146e-07	Slc11a1/Thbs1/Fcgr4/Fgl2/Clec4a1/Clec4a3/Clec4a2/Cd74/Cd68	9
GO:0062208	positive regulation of pattern recognition receptor signaling pathway	17/1512	42/15699	1.18078e-07	1.39234e-06	9.19656e-07	Slc15a3/Cyba/Zc3hav1/Ninj1/Ifi35/Oasl1/Lbp/Tirap/Rsad2/Dhx58/Ddx60/Pik3ap1/Nr1h3/Tlr1/Tlr4/Tlr2/Cav1	17
GO:2001057	reactive nitrogen species metabolic process	24/1512	77/15699	1.20915e-07	1.42266e-06	9.39688e-07	Ptx3/Tmem106a/Ulbp1/Mmp8/Gimap5/Il1b/Itgb2/Cyp1b1/Zc3h12a/Il6/Aif1/Nos3/Nos2/Icam1/Ddah2/Tnf/Cyb5r3/Klf2/Tlr6/Tlr4/Tlr2/Tspo/Cav1/Cd36	24
GO:0010951	negative regulation of endopeptidase activity	31/1512	117/15699	1.24196e-07	1.45808e-06	9.63079e-07	Cflar/Cst7/Thbs1/Serpina3n/Serpina3i/Serpina3g/Serpinb6b/Mmp9/Rps6ka1/Naip2/Naip5/Naip6/A2m/Timp1/Ifi207/Ifi204/Renbp/Il6/Aqp1/Serping1/Serpinf2/Serpine1/Serpinh1/Tnf/Bcl2a1d/Birc5/Arrb2/Cast/Plaur/Cd44/Gpx1	31
GO:0019886	antigen processing and presentation of exogenous peptide antigen via MHC class II	10/1512	15/15699	1.27418e-07	1.48941e-06	9.83774e-07	Ctse/Ctss/H2-Ab1/Ifi30/Fcgr2b/Unc93b1/B2m/H2-Eb1/Fcer1g/Cd74	10
GO:2001185	regulation of CD8-positive, alpha-beta T cell activation	10/1512	15/15699	1.27418e-07	1.48941e-06	9.83774e-07	Cd274/Runx3/Runx1/Ceacam1/Irf1/Hfe/Socs1/Nckap1l/Zbtb7b/Lilrb4a	10
GO:0002312	B cell activation involved in immune response	23/1512	72/15699	1.33343e-07	1.55528e-06	1.02729e-06	Enpp1/Tgfb1/Dock11/Cd180/Mfng/Gpr183/Clcf1/Irf8/Ada/Il6/Exo1/Parp3/Spi1/Batf/Bcl3/Ptprc/Il27ra/Lilrb4a/Stat6/Tlr4/Cd40/Plcg2/Lgals1	23
GO:0090303	positive regulation of wound healing	18/1512	47/15699	1.37702e-07	1.60265e-06	1.05857e-06	F7/Cxcr4/Ptger4/Ddr2/Clec7a/Thbs1/Emilin2/Nfe2l2/Hbegf/Smoc2/Itgb1/Ano6/Serpinf2/Serpine1/Anxa1/S100a9/Cd36/Ccl2	18
GO:0046636	negative regulation of alpha-beta T cell activation	16/1512	38/15699	1.44217e-07	1.67485e-06	1.10626e-06	Cd274/Runx3/Runx1/Il4ra/Irf1/Zc3h12a/Hfe/Hlx/Jak3/Ihh/Socs1/Cd300a/Anxa1/Zbtb7b/Cd44/Lgals9	16
GO:0010950	positive regulation of endopeptidase activity	37/1512	155/15699	1.48414e-07	1.71988e-06	1.136e-06	Uaca/Lgmn/Cflar/Rps27l/Ctsd/Tnfrsf23/Cdkn2a/Acer2/Anp32b/Rest/Dap/Fas/Ifi207/Ifi204/Bcl2l11/Aim2/Lyn/Myc/Psme2/Psme1/Syk/Tnf/Fadd/Xdh/Laptm5/Sox7/Pycard/Stat3/Stat1/Pawr/S100a9/S100a8/Nlrp1b/Card9/Casp12/Nlrp3/Casp8	37
GO:0051306	mitotic sister chromatid separation	21/1512	62/15699	1.51056e-07	1.74673e-06	1.15374e-06	Plk1/Spdl1/Cdk5rap2/Ndc80/Trip13/Kntc1/Bub1b/Fbxo5/Zwilch/Ccnb1/Aurkb/Nek6/Ttk/Tacc3/Birc5/Cenpe/Bub1/Pttg1/Ube2c/Cdc6/Cdt1	21
GO:0031638	zymogen activation	20/1512	57/15699	1.53415e-07	1.7702e-06	1.16924e-06	F5/Hp/Lgmn/S100a10/Ctsh/Ctsl/Ctsz/Mmp14/Thbs1/Ifi207/Ifi204/C1rb/C1ra/C1rl/Serpinf2/Serpine1/Fadd/Pycard/Pawr/Casp8	20
GO:0010810	regulation of cell-substrate adhesion	45/1512	208/15699	1.59037e-07	1.83114e-06	1.20949e-06	S100a10/Csf1/Has2/Dock1/Mmp12/Mmp14/Cdkn2a/Dab2/Triobp/Thbs1/Acer2/Emilin1/Ninj1/Fbln1/Col8a1/Foxf1/Rac2/Col1a1/Ccdc80/Smoc2/Smoc1/Col16a1/Iqgap1/Itga5/Itgb1/Rras/Acvrl1/Nid1/Fn1/Trem1/Kdr/Efemp2/P4hb/Sdc4/Apod/Serpine1/Spp1/Flna/Fzd7/Bst1/Pdpn/Angpt2/Cd36/Lgals1/Cdk6	45
GO:0050832	defense response to fungus	15/1512	34/15699	1.68055e-07	1.92672e-06	1.27262e-06	Tgfb1/Cxcl1/Cotl1/Zbp1/Rarres2/Ncf1/Arg1/Spi1/Clec4a1/Clec4a3/Clec4a2/Clec4n/Clec4d/Plcg2/Card9	15
GO:0097028	dendritic cell differentiation	15/1512	34/15699	1.68055e-07	1.92672e-06	1.27262e-06	Tgfb1/Ltbr/Gimap5/Tmem176a/Tmem176b/Relb/Irf8/Tgfbr2/Trem2/Lyn/Spi1/Slamf9/Batf/Cebpb/Pirb	15
GO:0033047	regulation of mitotic sister chromatid segregation	17/1512	43/15699	1.77826e-07	2.03008e-06	1.3409e-06	Plk1/Spdl1/Cdk5rap2/Ndc80/Trip13/Kntc1/Bub1b/Fbxo5/Zwilch/Ccnb1/Aurkb/Ttk/Birc5/Cenpe/Bub1/Pttg1/Cdt1	17
GO:0046596	regulation of viral entry into host cell	17/1512	43/15699	1.77826e-07	2.03008e-06	1.3409e-06	Ifitm1/Ifitm2/Ifitm3/Ifitm6/Ptx3/Ch25h/Trim14/Trim56/Trim25/Trim21/P4hb/Trim12c/Cd74/Lgals1/Trim30b/Trim30a/Trim34b	17
GO:2000108	positive regulation of leukocyte apoptotic process	14/1512	30/15699	1.83542e-07	2.0909e-06	1.38107e-06	Pdcd1/Cd274/Cd24a/Cdkn2a/Ceacam1/Adam8/Siglec1/Jak3/Lyn/Myc/Trp53/Anxa1/P2rx7/Cd44	14
GO:1901991	negative regulation of mitotic cell cycle phase transition	38/1512	163/15699	1.95042e-07	2.21721e-06	1.4645e-06	Plk1/Spdl1/Cdk5rap2/Ndc80/E2f7/Rps27l/Slfn1/Trip13/Gpr132/Kntc1/Bub1b/Ier3/Ccl12/Rbl1/Fbxo5/Zwilch/Ccnd1/Ccnb1/Aurkb/Chek1/Ticrr/Clspn/Zc3h12d/Gpnmb/Ezh2/Trp53/Ttk/Haspin/Brca1/Birc5/Orc1/Hmga2/Cenpe/Bub1/Ccl2/Cdc6/Cdk1/Cdt1	38
GO:0052372	modulation by symbiont of entry into host	18/1512	48/15699	2.00584e-07	2.2754e-06	1.50293e-06	Ifitm1/Ifitm2/Ifitm3/Ifitm6/Ptx3/Ch25h/Trim14/Trim56/Trim25/Trim21/P4hb/Cav1/Trim12c/Cd74/Lgals1/Trim30b/Trim30a/Trim34b	18
GO:1903036	positive regulation of response to wounding	21/1512	63/15699	2.06171e-07	2.33386e-06	1.54155e-06	F7/Cxcr4/Ptger4/Cd24a/Ddr2/Clec7a/Thbs1/Emilin2/Nfe2l2/Hbegf/Smoc2/Itgb1/Grn/Ano6/Serpinf2/Serpine1/Flna/Anxa1/S100a9/Cd36/Ccl2	21
GO:0007091	metaphase/anaphase transition of mitotic cell cycle	20/1512	58/15699	2.131e-07	2.40723e-06	1.59e-06	Plk1/Spdl1/Cdk5rap2/Ndc80/Trip13/Kntc1/Bub1b/Fbxo5/Zwilch/Ccnb1/Aurkb/Nek6/Ttk/Tacc3/Birc5/Cenpe/Bub1/Ube2c/Cdc6/Cdt1	20
GO:0097193	intrinsic apoptotic signaling pathway	55/1512	280/15699	2.1794e-07	2.45673e-06	1.6227e-06	Nupr1/Uaca/E2f2/Rps27l/Hells/Creb3l1/Tnfrsf1b/Tnfrsf1a/Hic1/Mcl1/Melk/Hspb1/Nfe2l2/Mmp9/Ier3/Ikbke/Steap3/Epha2/Chek2/Ripk3/Cyp1b1/Bdkrb2/Trem2/Trib3/Snai1/Ifi207/Ifi204/Bcl2l11/Plekhf1/Fignl1/P4hb/Myc/Trp53/Pnp/Eda2r/Tnf/Ddias/Brca1/Bcl2a1d/Bcl2a1a/Bcl3/Cebpb/Crip1/Bub1/Pycard/Hmox1/S100a9/S100a8/Plscr1/Cav1/Plaur/Cd44/Cd74/Gpx1/Casp12	55
GO:0002707	negative regulation of lymphocyte mediated immunity	16/1512	39/15699	2.22742e-07	2.50039e-06	1.65154e-06	Havcr2/Fcgr2b/Il7r/Ceacam1/Hfe/Parp3/Arg1/Arrb2/Clec2d/Nckap1l/Tap2/Tap1/Ptprc/Ptpn6/Lilrb4a/Lgals9	16
GO:0045841	negative regulation of mitotic metaphase/anaphase transition	16/1512	39/15699	2.22742e-07	2.50039e-06	1.65154e-06	Plk1/Spdl1/Cdk5rap2/Ndc80/Trip13/Kntc1/Bub1b/Fbxo5/Zwilch/Ccnb1/Aurkb/Ttk/Birc5/Cenpe/Bub1/Cdt1	16
GO:0000082	G1/S transition of mitotic cell cycle	43/1512	197/15699	2.29672e-07	2.5728e-06	1.69937e-06	Pole/E2f7/Kif14/Rps27l/Slfn1/Cdkn2a/Cdkn2c/Dbf4/Ddr2/Gpr132/Anp32b/Mtbp/Ccl12/Rbl1/Ccnd3/Ccnd1/Iqgap3/Itgb1/Rrm1/Rrm2/Zc3h12d/Hyal1/Gpnmb/Aif1/Myc/Ezh2/Trp53/Psme2/Psme1/Haspin/Stil/Eif4ebp1/Adam17/Bach1/Cenpj/Nfatc1/Adamts1/Ptpn6/Anxa1/Pdpn/Ccl2/Cdk4/Cdk2	43
GO:0002675	positive regulation of acute inflammatory response	11/1512	19/15699	2.3249e-07	2.58285e-06	1.706e-06	C3/Pik3cg/Il1b/Adam8/Fcgr1/Fcgr3/Il6/Tnf/Fcer1g/Alox5ap/Ccr5	11
GO:0032930	positive regulation of superoxide anion generation	11/1512	19/15699	2.3249e-07	2.58285e-06	1.706e-06	Tgfb1/Cxcl1/Cyba/Prkcd/Itgam/Itgb2/Tyrobp/Syk/Fpr2/Hvcn1/Gnai2	11
GO:0060099	regulation of phagocytosis, engulfment	11/1512	19/15699	2.3249e-07	2.58285e-06	1.706e-06	C3/Gata2/Fcgr1/Siglece/Trem2/Lbp/Ano6/Nckap1l/Cd300a/Cd36/Plcg2	11
GO:0060333	interferon-gamma-mediated signaling pathway	11/1512	19/15699	2.3249e-07	2.58285e-06	1.706e-06	Irgm1/Parp14/Igtp/Irf1/Parp9/Nmi/Trp53/Arg1/Socs1/Stat1/Nlrc5	11
GO:0062197	cellular response to chemical stress	57/1512	295/15699	2.34894e-07	2.60418e-06	1.72009e-06	Lcn2/Cln3/Uaca/Slc4a11/Rcsd1/Cdkn2a/Ddr2/Dhfr/Mcl1/Melk/Serpinb6b/Hspb1/Fbln5/Nfe2l2/Mmp2/Mmp9/Prdx1/Alox5/Dysf/G6pdx/Prkcd/Relb/Rest/Slc25a24/Ect2/Ripk3/Ripk1/Itgam/Cyp1b1/Axl/Zc3h12a/Fas/Bdkrb2/Trem2/Gsr/Hk3/Il6/Aif1/Nos3/P4hb/Ezh2/Trp53/Trpv4/Aqp1/Ddias/Aldh3b1/Mgst1/Anxa1/Gch1/Stat6/Tlr6/Tlr4/Pawr/Hmox1/Cav1/Cd36/Gpx1	57
GO:0044839	cell cycle G2/M phase transition	35/1512	145/15699	2.39566e-07	2.65051e-06	1.7507e-06	Plk1/Abcb1b/Rad51b/Ndc80/Kif14/Lmnb1/Cdkn2a/Gpr132/Foxm1/Ier3/Fbxo5/Ccnd1/Ccna2/Ccnb2/Ccnb1/Mastl/Chek1/Chek2/Ticrr/Clspn/Rrm1/Nes/Trp53/Atf5/Brca1/Birc5/Orc1/Bach1/Hmga2/Cenpf/Cdc25c/Cdc6/Cdk4/Cdk2/Cdk1	35
GO:0002820	negative regulation of adaptive immune response	17/1512	44/15699	2.63893e-07	2.91366e-06	1.92451e-06	Havcr2/Il4ra/Fcgr2b/Il33/Il7r/Samsn1/Zc3h12a/Hfe/Jak3/Parp3/Arg1/Nckap1l/Ptprc/Ptpn6/Il27ra/Zbtb7b/Lilrb4a	17
GO:0008608	attachment of spindle microtubules to kinetochore	15/1512	35/15699	2.67962e-07	2.94047e-06	1.94222e-06	Spc24/Spc25/Ndc80/Kif2c/Ccnb1/Ect2/Aurkb/Racgap1/Nek2/Knstrn/Nuf2/Sgo1/Cenpe/Knl1/Cdt1	15
GO:0050869	negative regulation of B cell activation	15/1512	35/15699	2.67962e-07	2.94047e-06	1.94222e-06	Cd24a/Cdkn2a/Fcgr2b/Inpp5d/Samsn1/Btk/Fas/Lyn/Parp3/Tyrobp/Tnfrsf13b/Laptm5/Cd300a/Lilrb4a/Pawr	15
GO:0072538	T-helper 17 type immune response	15/1512	35/15699	2.67962e-07	2.94047e-06	1.94222e-06	Tgfb1/Il6ra/Arid5a/Zc3h12a/Il6/Ly9/Slamf6/Batf/Clec4n/Il27ra/Zbtb7b/Stat3/Nfkbiz/Card9/Nlrp3	15
GO:0048659	smooth muscle cell proliferation	38/1512	165/15699	2.72336e-07	2.98238e-06	1.9699e-06	Enpp1/Tgfb1/Calcrl/Cyba/Hpgd/Ddr2/Thbs1/Il6ra/Mmp2/Mmp9/Hbegf/C3ar1/Tgfbr2/Ldlrap1/Il6/Aif1/Nos3/Npr1/Efemp2/Myc/Trp53/Apod/Serpinf2/Tnf/Shc1/Fgf2/Ptafr/S1pr2/Myd88/Igfbp3/Orc1/Adamts1/P2ry6/Tlr4/Hmox1/Cav1/Gnai2/Irak4	38
GO:0097191	extrinsic apoptotic signaling pathway	45/1512	212/15699	2.83527e-07	3.09863e-06	2.04669e-06	Lcn2/Tgfb1/Cflar/Tnfrsf1b/Tnfrsf23/Tnfrsf22/Tnfrsf26/Ltbr/Dab2/Runx3/Thbs1/Mcl1/Ifi27/Il33/Il1a/Il1b/Ripk1/Itga6/Siglec1/Fas/Jak3/Bcl2l11/Icam1/Sp100/Serpine1/Tnf/Fadd/Atf3/Tnfrsf10b/Tnfrsf12a/Brca1/Spi1/Bcl2a1d/Bcl2a1a/Bag3/Tmbim1/Hmgb2/Ptprc/Pycard/P2rx7/Hmox1/Cav1/Lgals3/Gpx1/Casp8	45
GO:0010948	negative regulation of cell cycle process	53/1512	268/15699	2.88356e-07	3.13556e-06	2.07108e-06	Plk1/Spdl1/Cdk5rap2/Ndc80/E2f7/E2f8/Rps27l/Kifc1/Slfn1/Trip13/Dna2/Gpr132/Kntc1/Bub1b/Ier3/Mtbp/Ccl12/Rbl1/Fbxo5/Zwilch/Ccnd1/Ccnb1/Aurka/Aurkb/Chek1/Chek2/Ticrr/Nek2/Clspn/Eme1/Zc3h12d/Gpnmb/Lif/Ezh2/Osm/Trp53/Ttk/Atf5/Haspin/Brca1/Stil/Birc5/Orc1/Timeless/Hmga2/Cenpe/Bub1/Recql4/Pttg1/Ccl2/Cdc6/Cdk1/Cdt1	53
GO:0045839	negative regulation of mitotic nuclear division	18/1512	49/15699	2.88656e-07	3.13556e-06	2.07108e-06	Plk1/Spdl1/Cdk5rap2/Ndc80/Trip13/Kntc1/Bub1b/Mtbp/Fbxo5/Zwilch/Ccnb1/Aurkb/Chek1/Ttk/Birc5/Cenpe/Bub1/Cdt1	18
GO:2000107	negative regulation of leukocyte apoptotic process	18/1512	49/15699	2.88656e-07	3.13556e-06	2.07108e-06	Stat5a/Cxcr2/Dock8/Fcgr2b/Il7r/Aurkb/Ada/Axl/Jak3/Itpkb/Pnp/Hcls1/Fadd/Bcl2a1a/Fcer1g/Cd44/Cd74/Ccr5	18
GO:0030199	collagen fibril organization	20/1512	59/15699	2.93395e-07	3.18062e-06	2.10084e-06	Ddr2/Emilin1/Adamts14/Foxc1/Col5a2/Col3a1/Col1a2/Col1a1/Col14a1/Cyp1b1/Efemp2/Lox/Lum/Fkbp10/Loxl2/Loxl1/Serpinf2/Serpinh1/Crtap/Anxa2	20
GO:0048660	regulation of smooth muscle cell proliferation	37/1512	159/15699	2.95385e-07	3.19575e-06	2.11083e-06	Tgfb1/Calcrl/Cyba/Hpgd/Ddr2/Thbs1/Il6ra/Mmp2/Mmp9/Hbegf/C3ar1/Tgfbr2/Ldlrap1/Il6/Aif1/Nos3/Npr1/Efemp2/Myc/Trp53/Apod/Serpinf2/Tnf/Shc1/Fgf2/Ptafr/S1pr2/Myd88/Igfbp3/Orc1/Adamts1/P2ry6/Tlr4/Hmox1/Cav1/Gnai2/Irak4	37
GO:0001960	negative regulation of cytokine-mediated signaling pathway	19/1512	54/15699	2.97639e-07	3.20722e-06	2.11841e-06	Mmp12/Isg15/Il1r2/Parp14/Samhd1/Sigirr/Naip2/Naip5/Naip6/Ecm1/Oas1a/Trem2/Il6/Arg1/Oas3/Ptprc/Cav1/Irak3/Nlrc5	19
GO:0032663	regulation of interleukin-2 production	19/1512	54/15699	2.97639e-07	3.20722e-06	2.11841e-06	Stat5a/Zfp36/Cd1d1/Runx1/Havcr2/Il1a/Il1b/Prkd2/Ceacam1/Pnp/Laptm5/Sash3/Clec2i/Ptprc/Anxa1/Lilrb4a/Plcg2/Card9/Ccr2	19
GO:0002693	positive regulation of cellular extravasation	12/1512	23/15699	3.00456e-07	3.21823e-06	2.12568e-06	Ptger4/Il1r1/Il1a/Adam8/Icam1/Fadd/Ptafr/Lyve1/Pawr/Ccl2/Ccr2/Pecam1	12
GO:0032928	regulation of superoxide anion generation	12/1512	23/15699	3.00456e-07	3.21823e-06	2.12568e-06	Pon3/Tgfb1/Cxcl1/Cyba/Prkcd/Itgam/Itgb2/Tyrobp/Syk/Fpr2/Hvcn1/Gnai2	12
GO:0045730	respiratory burst	12/1512	23/15699	3.00456e-07	3.21823e-06	2.12568e-06	Cyba/Cybb/Cd24a/Slc11a1/Rac2/Ncf1/Ncf2/Ncf4/Trem2/Grn/Lbp/Slamf8	12
GO:0032607	interferon-alpha production	14/1512	31/15699	3.05058e-07	3.26103e-06	2.15395e-06	Mmp12/Zc3hav1/Havcr2/Mavs/Ifih1/Irf7/Nmi/Ddx58/Gbp4/Stat1/Tlr8/Tlr7/Tlr4/Nlrc3	14
GO:0001911	negative regulation of leukocyte mediated cytotoxicity	10/1512	16/15699	3.10322e-07	3.31072e-06	2.18677e-06	Havcr2/Il7r/Ceacam1/Arrb2/Clec2d/Nckap1l/Tap2/Tap1/Ptprc/Lgals9	10
GO:2001056	positive regulation of cysteine-type endopeptidase activity	33/1512	134/15699	3.1945e-07	3.40135e-06	2.24664e-06	Uaca/Lgmn/Cflar/Rps27l/Ctsd/Tnfrsf23/Cdkn2a/Acer2/Anp32b/Rest/Dap/Fas/Ifi207/Ifi204/Bcl2l11/Aim2/Myc/Syk/Tnf/Fadd/Xdh/Laptm5/Sox7/Pycard/Stat1/Pawr/S100a9/S100a8/Nlrp1b/Card9/Casp12/Nlrp3/Casp8	33
GO:0051346	negative regulation of hydrolase activity	50/1512	248/15699	3.37738e-07	3.57223e-06	2.35951e-06	Angptl4/Ptx3/Cflar/Cstb/Cst7/Ctsb/Cd109/Thbs1/Serpina3n/Serpina3i/Serpina3g/Serpinb6b/Mmp9/Col7a1/Rps6ka1/Naip2/Naip5/Naip6/Ecm1/Mastl/A2m/Itih4/Itih2/Grn/Timp1/Ifi207/Ifi204/Renbp/Il6/Nos3/Aqp1/Serping1/Serpinf2/Serpine1/Serpinh1/Tnf/Bcl2a1d/Birc5/Arrb2/Nckap1l/Tfpi/Tfpi2/Anxa1/Pi16/Cast/Plaur/Cd44/Gpx1/Gnai2/Pecam1	50
GO:0002269	leukocyte activation involved in inflammatory response	16/1512	40/15699	3.38156e-07	3.57223e-06	2.35951e-06	Enpp1/Cst7/Ctsc/Mmp8/Il33/Itgam/Trem2/Grn/Aif1/Tyrobp/C1qa/Tnf/Myd88/C5ar1/Tlr4/Tlr2	16
GO:0002823	negative regulation of adaptive immune response based on somatic recombination of immune receptors built from immunoglobulin superfamily domains	16/1512	40/15699	3.38156e-07	3.57223e-06	2.35951e-06	Havcr2/Il4ra/Fcgr2b/Il33/Il7r/Zc3h12a/Hfe/Jak3/Parp3/Arg1/Nckap1l/Ptprc/Ptpn6/Il27ra/Zbtb7b/Lilrb4a	16
GO:1902100	negative regulation of metaphase/anaphase transition of cell cycle	16/1512	40/15699	3.38156e-07	3.57223e-06	2.35951e-06	Plk1/Spdl1/Cdk5rap2/Ndc80/Trip13/Kntc1/Bub1b/Fbxo5/Zwilch/Ccnb1/Aurkb/Ttk/Birc5/Cenpe/Bub1/Cdt1	16
GO:0051783	regulation of nuclear division	31/1512	122/15699	3.43558e-07	3.62218e-06	2.3925e-06	Plk1/Spdl1/Cdk5rap2/Ndc80/Lrp5/Pde3a/Trip13/Kntc1/Bub1b/Kif20b/Mtbp/Il1a/Il1b/Fbxo5/Zwilch/Ccnb1/Aurkb/Rad51ap1/Nusap1/Chek1/Cdc20/Cdca2/Lif/Osm/Psma8/Mki67/Ttk/Birc5/Cenpe/Bub1/Cdt1	31
GO:0043303	mast cell degranulation	17/1512	45/15699	3.86226e-07	4.06407e-06	2.68437e-06	Lat2/Gata2/Milr1/Il4ra/Foxf1/Rac2/Fes/Fgr/Lyn/Syk/Fcer1g/Vamp8/Ptgdr/Cd300a/Hmox1/Cd84/Pld2	17
GO:0044784	metaphase/anaphase transition of cell cycle	20/1512	60/15699	4.00533e-07	4.20637e-06	2.77837e-06	Plk1/Spdl1/Cdk5rap2/Ndc80/Trip13/Kntc1/Bub1b/Fbxo5/Zwilch/Ccnb1/Aurkb/Nek6/Ttk/Tacc3/Birc5/Cenpe/Bub1/Ube2c/Cdc6/Cdt1	20
GO:0030071	regulation of mitotic metaphase/anaphase transition	19/1512	55/15699	4.13927e-07	4.33857e-06	2.86568e-06	Plk1/Spdl1/Cdk5rap2/Ndc80/Trip13/Kntc1/Bub1b/Fbxo5/Zwilch/Ccnb1/Aurkb/Nek6/Ttk/Birc5/Cenpe/Bub1/Ube2c/Cdc6/Cdt1	19
GO:0043534	blood vessel endothelial cell migration	29/1512	111/15699	4.33683e-07	4.5368e-06	2.99661e-06	Tgfb1/Stat5a/Mmrn2/Gata2/Thbs1/Dll4/Hspb1/Nfe2l2/Prkd2/Myh9/Epha2/Rhoj/Adam8/Itgb1/Acvrl1/Ets1/Nos3/Kdr/Tnf/Map2k3/Amotl1/Fgf2/Adam17/Anxa1/Hmox1/Angpt2/Cd40/Cdh5/Gpx1	29
GO:0048871	multicellular organismal homeostasis	78/1512	459/15699	4.35842e-07	4.55053e-06	3.00568e-06	Fabp4/Enpp1/Lcn2/Tgfb1/Lipa/Ucp2/Cpt2/Csf1/Ctsh/Ctss/Cxcr4/Ptger4/Gata2/Slc11a1/Acadl/Lrrk1/Cmklr1/Il4ra/Foxc1/Rac2/Col3a1/Gimap5/Rcn3/Il1a/Il1b/Ceacam1/Adam8/Inpp5d/Elovl1/Col14a1/Itgb1/Fcgr4/Oas1a/Tcirg1/Bdkrb2/Hfe/Id1/Ihh/Il6/Nos3/Slc39a8/Kdr/Lsr/Cdhr1/Ampd3/Trpv4/Aqp4/Aqp1/Smo/Syk/Tnf/Tnfrsf11b/Pla2g4a/Spp1/Sash3/Atp6v1b1/Cebpb/Adam17/Ptges/Gadd45g/Slc28a2/Gatm/Adamts5/Nr1h3/Zbtb7b/P2rx7/Stat…	78
GO:0050679	positive regulation of epithelial cell proliferation	41/1512	188/15699	4.46346e-07	4.65117e-06	3.07216e-06	Tgfb1/Stat5a/Cflar/Has2/Lrg1/Cyba/Mmp12/Gata2/B4galt1/Aplnr/Dysf/Prkd2/Ccnd1/Ecm1/Iqgap3/Acvrl1/Hyal1/Grn/Jaml/Id1/Ihh/Il6/Kdr/Myc/Pgf/Arg1/Smo/Tnf/Fgf2/Flt4/Adam17/Erbb2/Fzd7/Hmgb2/Hmga2/Tgm1/Stat3/Hmox1/Twist1/Cav1/Ccl2	41
GO:0031342	negative regulation of cell killing	11/1512	20/15699	4.71565e-07	4.87617e-06	3.22077e-06	Cd59a/Havcr2/Il7r/Ceacam1/Arrb2/Clec2d/Nckap1l/Tap2/Tap1/Ptprc/Lgals9	11
GO:0071605	monocyte chemotactic protein-1 production	11/1512	20/15699	4.71565e-07	4.87617e-06	3.22077e-06	Cd24a/Il1a/Il1b/Mcoln2/Oas1a/Apod/Trpv4/Syk/Oas3/Twist1/Cd84	11
GO:0071637	regulation of monocyte chemotactic protein-1 production	11/1512	20/15699	4.71565e-07	4.87617e-06	3.22077e-06	Cd24a/Il1a/Il1b/Mcoln2/Oas1a/Apod/Trpv4/Syk/Oas3/Twist1/Cd84	11
GO:1905153	regulation of membrane invagination	11/1512	20/15699	4.71565e-07	4.87617e-06	3.22077e-06	C3/Gata2/Fcgr1/Siglece/Trem2/Lbp/Ano6/Nckap1l/Cd300a/Cd36/Plcg2	11
GO:0001936	regulation of endothelial cell proliferation	32/1512	130/15699	4.85379e-07	5.00938e-06	3.30876e-06	Sparc/Stat5a/Lrg1/Cyba/Mmrn2/Gata2/Sulf1/Thbs1/Aplnr/Dll4/Alox5/Dysf/Ccl12/Prkd2/Ecm1/Acvrl1/Eng/Kdr/Pgf/Arg1/Tnf/Xdh/Fgf2/Flt4/Adam17/Hmgb2/Tie1/Stat3/Stat1/Hmox1/Cav1/Ccl2	32
GO:0043304	regulation of mast cell degranulation	14/1512	32/15699	4.94328e-07	5.09195e-06	3.3633e-06	Gata2/Il4ra/Foxf1/Rac2/Fes/Fgr/Lyn/Syk/Fcer1g/Vamp8/Cd300a/Hmox1/Cd84/Pld2	14
GO:0006956	complement activation	16/1512	41/15699	5.05177e-07	5.18385e-06	3.424e-06	C3/Cd59a/Il1b/A2m/C4b/Cfh/Cfi/Trem2/C1qb/C1qa/C1rb/C1ra/C1s1/C1qc/C1rl/Serping1	16
GO:0046633	alpha-beta T cell proliferation	16/1512	41/15699	5.05177e-07	5.18385e-06	3.424e-06	Dock2/Cd274/Cd24a/Rasal3/Ceacam1/Irf1/Tgfbr2/Elf4/Myc/Syk/Ptprc/Zbtb7b/Lilrb4a/Cd44/Ccr2/Lgals9	16
GO:0001503	ossification	64/1512	354/15699	5.32089e-07	5.44961e-06	3.59954e-06	Enpp1/Tgfb1/Ifitm1/Csf1/Creb3l1/Ptger4/Lrp5/Mmp14/Runx3/Runx1/Ddr2/Isg15/Shox2/Hspg2/Mmp2/Mmp9/Foxc1/Alox5/Col1a2/Col1a1/Fbxo5/Rest/Epha2/Clic1/Smoc1/Ecm1/Tcirg1/Dhh/Fgr/Ifi204/Id1/Ihh/Il6/Fignl1/Lox/Mgp/Ano6/Rsad2/Smo/Bmp2k/Tnf/Vdr/Six2/Fgf2/Spp1/Srgn/Atp6v1b1/Igsf10/Clec5a/Rflna/Cebpd/Cebpb/Cebpa/Sh3pxd2b/Igfbp3/Slc26a2/Nfatc1/P2ry2/P2rx7/Sbno2/Wwtr1/Twist1/Ccr1/Cdk6	64
GO:0002701	negative regulation of production of molecular mediator of immune response	13/1512	28/15699	5.46533e-07	5.58266e-06	3.68742e-06	Tgfb1/Fcgr2b/Il33/Hfe/Jak3/Parp3/Arg1/Tnf/Bst2/Lilrb4a/Hmox1/Cd22/Irak3	13
GO:0002313	mature B cell differentiation involved in immune response	12/1512	24/15699	5.48195e-07	5.58266e-06	3.68742e-06	Enpp1/Dock11/Mfng/Gpr183/Irf8/Ada/Il6/Spi1/Bcl3/Lilrb4a/Plcg2/Lgals1	12
GO:0002507	tolerance induction	12/1512	24/15699	5.48195e-07	5.58266e-06	3.68742e-06	Tgfb1/Pdcd1/Cd274/Runx1/Havcr2/Acod1/C3ar1/Tgfbr2/Lyn/Lilrb4a/Cd86/Irak3	12
GO:0050851	antigen receptor-mediated signaling pathway	33/1512	137/15699	5.52216e-07	5.61297e-06	3.70744e-06	Lat2/Lcp2/Lpxn/Vav3/Prkd2/Prkch/Elf1/Ada/Nfam1/Btk/Zc3h12a/Rab29/Fyb/Lyn/Syk/Tec/Laptm5/Bcl2a1d/Cmtm3/Clec2i/Klhl6/Nckap1l/Cd300a/Ptprc/Ptpn6/Themis2/Lilrb4a/Pawr/Cd22/Cd38/Plcg2/Nfkbiz/Lgals3	33
GO:0042267	natural killer cell mediated cytotoxicity	17/1512	46/15699	5.57924e-07	5.64964e-06	3.73166e-06	Stat5a/Stx11/Ulbp1/Havcr2/Vav1/Prdx1/Gimap5/Ceacam1/Rab27a/Il18rap/Slamf6/Arrb2/Clec2d/Tap2/Tap1/Ptpn6/Lgals9	17
GO:0061756	leukocyte adhesion to vascular endothelial cell	17/1512	46/15699	5.57924e-07	5.64964e-06	3.73166e-06	Vcam1/Alox5/Itgam/Itgb7/Itgb1/Itgb2/Ets1/Il6/Slc39a8/Icam1/Gcnt1/Sele/Sell/Tnf/Ptafr/Pawr/Ccr2	17
GO:0002720	positive regulation of cytokine production involved in immune response	19/1512	56/15699	5.70291e-07	5.76401e-06	3.8072e-06	Mavs/Il1r1/Gimap5/Arid5a/Il1b/B2m/Il6/Rsad2/Laptm5/Sash3/Ddx58/Ddx21/Fcer1g/Tlr4/Tlr2/Cd36/Cd74/Plcg2/Nlrp3	19
GO:0000768	syncytium formation by plasma membrane fusion	18/1512	51/15699	5.77822e-07	5.80738e-06	3.83585e-06	Cflar/Cxcl10/Cd109/Il4ra/Myh9/Myof/Adam8/Ehd2/Cd9/Trem2/Scgb3a1/Tyrobp/Gdf15/Adamts5/Stat1/Sbno2/Cd53/Cd44	18
GO:0032964	collagen biosynthetic process	18/1512	51/15699	5.77822e-07	5.80738e-06	3.83585e-06	Tgfb1/Creb3l1/Ddr2/Emilin1/Il6ra/Col1a1/Rcn3/Tram2/Fn1/Ihh/Il6/Arg1/Serpinf2/Serpine1/Serpinh1/Vim/Arrb2/Ccl2	18
GO:0140253	cell-cell fusion	18/1512	51/15699	5.77822e-07	5.80738e-06	3.83585e-06	Cflar/Cxcl10/Cd109/Il4ra/Myh9/Myof/Adam8/Ehd2/Cd9/Trem2/Scgb3a1/Tyrobp/Gdf15/Adamts5/Stat1/Sbno2/Cd53/Cd44	18
GO:0007094	mitotic spindle assembly checkpoint signaling	15/1512	37/15699	6.41442e-07	6.41084e-06	4.23444e-06	Plk1/Spdl1/Cdk5rap2/Ndc80/Trip13/Kntc1/Bub1b/Zwilch/Ccnb1/Aurkb/Ttk/Birc5/Cenpe/Bub1/Cdt1	15
GO:0048247	lymphocyte chemotaxis	15/1512	37/15699	6.41442e-07	6.41084e-06	4.23444e-06	Cxcl10/Cxcl16/Ch25h/Gpr183/Ccl11/Ccl12/Adam8/Adam17/Ccl9/Ccl7/Ccl6/Ccl4/Ccl3/Ccl2/Ccr2	15
GO:0071173	spindle assembly checkpoint signaling	15/1512	37/15699	6.41442e-07	6.41084e-06	4.23444e-06	Plk1/Spdl1/Cdk5rap2/Ndc80/Trip13/Kntc1/Bub1b/Zwilch/Ccnb1/Aurkb/Ttk/Birc5/Cenpe/Bub1/Cdt1	15
GO:1904019	epithelial cell apoptotic process	28/1512	107/15699	6.58443e-07	6.56855e-06	4.33862e-06	Angptl4/Nupr1/Cflar/E2f2/Zfp36/Pik3cg/Gata2/Cd248/Thbs1/Nfe2l2/Ccl12/Col18a1/Tgfbr2/Ecscr/Fas/Kdr/Icam1/Ano6/Serpine1/Tnf/Arrb2/Sfrp4/Hmox1/Cast/Cd40/Ccl2/Cdh5/Casp8	28
GO:0070269	pyroptosis	10/1512	17/15699	6.88348e-07	6.8415e-06	4.5189e-06	Gsdmd/Zbp1/Naip2/Naip5/Naip6/Trem2/Aim2/Nlrp1b/Casp8/Casp4	10
GO:0070486	leukocyte aggregation	10/1512	17/15699	6.88348e-07	6.8415e-06	4.5189e-06	Has2/Thbs1/Rac2/Il1b/Adam8/Cfh/Msn/S100a9/S100a8/Cd44	10
GO:0001935	endothelial cell proliferation	34/1512	145/15699	7.32105e-07	7.26297e-06	4.79728e-06	Sparc/Stat5a/Lrg1/Cyba/Mmrn2/Gata2/Sulf1/Thbs1/Aplnr/Dll4/Alox5/Dysf/Ccl12/Prkd2/Epha2/Ecm1/Acvrl1/Eng/Kdr/Pgf/Loxl2/Arg1/Tnf/Xdh/Fgf2/Flt4/Adam17/Hmgb2/Tie1/Stat3/Stat1/Hmox1/Cav1/Ccl2	34
GO:0010811	positive regulation of cell-substrate adhesion	31/1512	126/15699	7.37615e-07	7.30415e-06	4.82449e-06	S100a10/Csf1/Has2/Dock1/Dab2/Triobp/Thbs1/Emilin1/Ninj1/Fbln1/Col8a1/Foxf1/Ccdc80/Smoc2/Smoc1/Col16a1/Iqgap1/Itga5/Itgb1/Rras/Nid1/Fn1/Trem1/Kdr/Efemp2/P4hb/Sdc4/Spp1/Flna/Cd36/Cdk6	31
GO:0043277	apoptotic cell clearance	16/1512	42/15699	7.43392e-07	7.33434e-06	4.84443e-06	C3/Thbs1/Rac2/Pear1/Rhoh/Axl/Trem2/Tyrobp/Xkr5/Tgm2/Nr1h3/Anxa1/Cd300lf/Cd36/Ccl2/Ccr2	16
GO:1904407	positive regulation of nitric oxide metabolic process	16/1512	42/15699	7.43392e-07	7.33434e-06	4.84443e-06	Ptx3/Tmem106a/Ulbp1/Mmp8/Il1b/Itgb2/Il6/Aif1/Icam1/Ddah2/Tnf/Klf2/Tlr6/Tlr4/Tlr2/Cd36	16
GO:1901222	regulation of NIK/NF-kappaB signaling	25/1512	90/15699	7.73947e-07	7.62182e-06	5.03431e-06	Uaca/Akip1/Litaf/Havcr2/Eif2ak2/Ifi35/Mmp8/Prdx1/Il1b/Zc3h12a/Trem2/Trip6/Nmi/Tnf/Laptm5/Spi1/Birc3/Tlr7/Tlr4/Tlr2/Nlrp12/Cd14/Cd86/Nlrc3/Nlrp3	25
GO:0060761	negative regulation of response to cytokine stimulus	19/1512	57/15699	7.78729e-07	7.64092e-06	5.04693e-06	Mmp12/Isg15/Il1r2/Parp14/Samhd1/Sigirr/Naip2/Naip5/Naip6/Ecm1/Oas1a/Trem2/Il6/Arg1/Oas3/Ptprc/Cav1/Irak3/Nlrc5	19
GO:1902099	regulation of metaphase/anaphase transition of cell cycle	19/1512	57/15699	7.78729e-07	7.64092e-06	5.04693e-06	Plk1/Spdl1/Cdk5rap2/Ndc80/Trip13/Kntc1/Bub1b/Fbxo5/Zwilch/Ccnb1/Aurkb/Nek6/Ttk/Birc5/Cenpe/Bub1/Ube2c/Cdc6/Cdt1	19
GO:0043368	positive T cell selection	14/1512	33/15699	7.82618e-07	7.6651e-06	5.0629e-06	Tgfb1/Ctsl/Dock2/Cd1d1/Il6ra/Il6/Itpkb/Ly9/Slamf6/Batf/Ptprc/Stat6/Stat3/Cd74	14
GO:2000045	regulation of G1/S transition of mitotic cell cycle	33/1512	139/15699	7.86296e-07	7.68712e-06	5.07744e-06	E2f7/Kif14/Rps27l/Slfn1/Cdkn2a/Cdkn2c/Dbf4/Ddr2/Anp32b/Mtbp/Ccl12/Rbl1/Ccnd3/Ccnd1/Rrm1/Rrm2/Zc3h12d/Hyal1/Gpnmb/Aif1/Ezh2/Trp53/Psme2/Psme1/Haspin/Stil/Adam17/Cenpj/Adamts1/Ptpn6/Anxa1/Pdpn/Ccl2	33
GO:0002448	mast cell mediated immunity	17/1512	47/15699	7.9605e-07	7.76835e-06	5.1311e-06	Lat2/Gata2/Milr1/Il4ra/Foxf1/Rac2/Fes/Fgr/Lyn/Syk/Fcer1g/Vamp8/Ptgdr/Cd300a/Hmox1/Cd84/Pld2	17
GO:0030316	osteoclast differentiation	26/1512	96/15699	8.00459e-07	7.79723e-06	5.15017e-06	Enpp1/Tgfb1/Csf1/Cd109/Lrrk1/Ninj1/Gpr183/Ceacam1/Epha2/Adam8/Inpp5d/Tcirg1/Trem2/Tyrobp/Tnf/Tnfrsf11b/Clec2i/Clec2d/Cebpb/Fcer1g/Nfatc1/Lilrb4a/Sbno2/Cd300lf/Ccl3/Ccr1	26
GO:0030168	platelet activation	23/1512	79/15699	8.59293e-07	8.35518e-06	5.51871e-06	Emilin2/Il6ra/Pear1/Prkcd/Ceacam1/Axl/Cd9/Cfh/Fn1/Il6/Lyn/Pf4/Syk/Tec/Vwf/Pla2g4a/Fermt3/C1qtnf1/Fcer1g/Ptpn6/Tlr4/Pdpn/Plek	23
GO:1902806	regulation of cell cycle G1/S phase transition	36/1512	159/15699	8.61676e-07	8.36324e-06	5.52403e-06	E2f7/Plpp2/Kif14/Rps27l/Slfn1/Cdkn2a/Cdkn2c/Dbf4/Ddr2/Anp32b/Mtbp/Ccl12/Rbl1/Ccnd3/Ccnd1/Fam83d/Rrm1/Rrm2/Zc3h12d/Hyal1/Gpnmb/Aif1/Ezh2/Trp53/Psme2/Psme1/Haspin/Stil/Adam17/Cenpj/Adamts1/Ptpn6/Anxa1/Pdpn/Plcg2/Ccl2	36
GO:0030856	regulation of epithelial cell differentiation	31/1512	127/15699	8.87078e-07	8.58458e-06	5.67023e-06	Stat5a/Tnfrsf1a/Zfp36/Cd109/Cd24a/Maff/Mmp9/Foxc1/Il1a/Il1b/Prkch/Ceacam1/Ccnd1/Acvrl1/Id1/Lif/Apold1/Ezh2/Smo/Serpine1/Tnf/Vdr/Xdh/Fgf2/Cebpb/S1pr3/S1pr2/Sfrp4/Wwtr1/Cav1/Cdh5	31
GO:0033004	negative regulation of mast cell activation	9/1512	14/15699	8.90868e-07	8.58458e-06	5.67023e-06	Cnr2/Milr1/Foxf1/Cd300a/Ptpn6/Lilrb4a/Hmox1/Cd300lf/Cd84	9
GO:0071639	positive regulation of monocyte chemotactic protein-1 production	9/1512	14/15699	8.90868e-07	8.58458e-06	5.67023e-06	Il1a/Il1b/Mcoln2/Oas1a/Trpv4/Syk/Oas3/Twist1/Cd84	9
GO:1902969	mitotic DNA replication	9/1512	14/15699	8.90868e-07	8.58458e-06	5.67023e-06	Lig1/Mcm3/Mcm4/Mcm6/Mcm2/Cdc45/Rad51/Pola1/Gins1	9
GO:0001773	myeloid dendritic cell activation	13/1512	29/15699	9.03326e-07	8.64856e-06	5.71249e-06	Tgfb1/Dock2/Ltbr/Havcr2/Gimap5/Relb/Tgfbr2/Spi1/Batf/Clec4d/Pycard/Cd37/Pirb	13
GO:0010574	regulation of vascular endothelial growth factor production	13/1512	29/15699	9.03326e-07	8.64856e-06	5.71249e-06	C3/Sulf1/Il1a/Il1b/C3ar1/Cyp1b1/Il6/Aqp4/Brca1/Flt4/C5ar1/Ccl2/Ccr2	13
GO:0002523	leukocyte migration involved in inflammatory response	11/1512	21/15699	9.03942e-07	8.64856e-06	5.71249e-06	Cd24a/Ninj1/Alox5/Adam8/Itgam/Itgb2/Lbp/Slamf8/S100a9/S100a8/Ccl2	11
GO:0006268	DNA unwinding involved in DNA replication	11/1512	21/15699	9.03942e-07	8.64856e-06	5.71249e-06	Mcm7/Mcm3/Mcm4/Mcm5/Mcm6/Mcm2/Cdc45/Rad51/Recql4/Gins2/Gins1	11
GO:0008625	extrinsic apoptotic signaling pathway via death domain receptors	22/1512	74/15699	9.9861e-07	9.52044e-06	6.28837e-06	Cflar/Tnfrsf23/Tnfrsf22/Tnfrsf26/Thbs1/Fas/Icam1/Sp100/Serpine1/Tnf/Fadd/Atf3/Tnfrsf10b/Brca1/Spi1/Bag3/Tmbim1/Hmgb2/Hmox1/Lgals3/Gpx1/Casp8	22
GO:0050871	positive regulation of B cell activation	22/1512	74/15699	9.9861e-07	9.52044e-06	6.28837e-06	Tgfb1/Stat5a/Mmp14/Il2rg/Gpr183/Vav3/Clcf1/Inpp5d/Ada/Il6/Tirap/Pnp/Syk/Sash3/Nckap1l/Bst1/Ptprc/Stat6/Tlr4/Cd40/Cd38/Cd74	22
GO:0061900	glial cell activation	16/1512	43/15699	1.07854e-06	1.02643e-05	6.77969e-06	Cst7/Ctsc/Mmp8/Il33/Il1b/Itgam/Trem2/Grn/Aif1/Tyrobp/C1qa/Smo/Tnf/C5ar1/Tlr4/Tlr2	16
GO:0006949	syncytium formation	18/1512	53/15699	1.10948e-06	1.05214e-05	6.94955e-06	Cflar/Cxcl10/Cd109/Il4ra/Myh9/Myof/Adam8/Ehd2/Cd9/Trem2/Scgb3a1/Tyrobp/Gdf15/Adamts5/Stat1/Sbno2/Cd53/Cd44	18
GO:2000401	regulation of lymphocyte migration	18/1512	53/15699	1.10948e-06	1.05214e-05	6.94955e-06	Cxcl10/Dock8/Ccl12/Ecm1/Adam8/Ripk3/Aif1/Msn/Apod/Fadd/Adam17/Il27ra/Pycard/Cd200r1/Ccl7/Ccl2/Ccr2/Lgals9	18
GO:0002228	natural killer cell mediated immunity	17/1512	48/15699	1.1226e-06	1.06271e-05	7.01934e-06	Stat5a/Stx11/Ulbp1/Havcr2/Vav1/Prdx1/Gimap5/Ceacam1/Rab27a/Il18rap/Slamf6/Arrb2/Clec2d/Tap2/Tap1/Ptpn6/Lgals9	17
GO:0050731	positive regulation of peptidyl-tyrosine phosphorylation	36/1512	161/15699	1.18283e-06	1.11776e-05	7.38298e-06	Tgfb1/Ptger4/Tnfrsf1a/Cd24a/Lrrk1/Parp14/Il6ra/Hbegf/Clcf1/Il11/Ehd4/Iqgap1/Itga5/Itgb1/Trem2/Il6/Icam1/Lif/Lyn/Parp9/Osm/Trp53/Hcls1/Syk/Tec/Arrb2/Clec4n/Adam17/Ptprc/Tlr4/Cd40/Cd36/Cd44/Cd74/Plcg2/Pecam1	36
GO:0061138	morphogenesis of a branching epithelium	42/1512	202/15699	1.24506e-06	1.17448e-05	7.75758e-06	Tgfb1/Hs3st3b1/Csf1/Ctsh/Ctsz/Cxcr4/Lrp5/Mmp14/Hhex/Sulf1/B4galt1/Dll4/Col4a1/Foxd1/Foxf1/Ccl11/Epha2/Clic4/Tgfbr2/Adm/Eng/Ihh/Il6/Kdr/Mgp/Myc/Pgf/Smo/Tnc/Tnf/Vdr/Six1/Six2/Fgf2/St14/Socs3/Timeless/Hmga2/Tgm2/Nfatc1/Tie1/Cd44	42
GO:1901988	negative regulation of cell cycle phase transition	46/1512	230/15699	1.24721e-06	1.17448e-05	7.75758e-06	Plk1/Spdl1/Cdk5rap2/Ndc80/E2f7/Rps27l/Slfn1/Trip13/Dna2/Gpr132/Kntc1/Bub1b/Ier3/Mtbp/Ccl12/Rbl1/Fbxo5/Zwilch/Ccnd1/Ccnb1/Aurka/Aurkb/Chek1/Chek2/Ticrr/Clspn/Eme1/Zc3h12d/Gpnmb/Ezh2/Trp53/Ttk/Atf5/Haspin/Brca1/Stil/Birc5/Orc1/Timeless/Hmga2/Cenpe/Bub1/Ccl2/Cdc6/Cdk1/Cdt1	46
GO:0045930	negative regulation of mitotic cell cycle	44/1512	216/15699	1.25927e-06	1.18376e-05	7.81886e-06	Plk1/Spdl1/Cdk5rap2/Ndc80/E2f7/Rps27l/Slfn1/Trip13/Gpr132/Kntc1/Foxc1/Bub1b/Ier3/Mtbp/Ccl12/Rbl1/Fbxo5/Zwilch/Ccnd1/Ccnb1/Aurkb/Chek1/Chek2/Ticrr/Clspn/Eme1/Zc3h12d/Gpnmb/Ezh2/Trp53/Tnf/Ttk/Haspin/Brca1/Stil/Birc5/Orc1/Hmga2/Cenpe/Bub1/Ccl2/Cdc6/Cdk1/Cdt1	44
GO:0080164	regulation of nitric oxide metabolic process	20/1512	64/15699	1.28651e-06	1.20725e-05	7.97406e-06	Ptx3/Tmem106a/Ulbp1/Mmp8/Gimap5/Il1b/Itgb2/Zc3h12a/Il6/Aif1/Icam1/Ddah2/Tnf/Klf2/Tlr6/Tlr4/Tlr2/Tspo/Cav1/Cd36	20
GO:1904035	regulation of epithelial cell apoptotic process	23/1512	81/15699	1.3941e-06	1.30593e-05	8.62585e-06	Angptl4/Nupr1/Cflar/Zfp36/Gata2/Cd248/Thbs1/Nfe2l2/Ccl12/Col18a1/Ecscr/Kdr/Icam1/Ano6/Serpine1/Tnf/Arrb2/Sfrp4/Hmox1/Cast/Cd40/Ccl2/Cdh5	23
GO:0030889	negative regulation of B cell proliferation	10/1512	18/15699	1.41471e-06	1.31929e-05	8.71409e-06	Cd24a/Cdkn2a/Fcgr2b/Inpp5d/Btk/Lyn/Tyrobp/Tnfrsf13b/Cd300a/Pawr	10
GO:1900225	regulation of NLRP3 inflammasome complex assembly	10/1512	18/15699	1.41471e-06	1.31929e-05	8.71409e-06	Eif2ak2/Trem2/Myd88/Gbp5/Tlr6/Tlr4/Cd36/Plcg2/Trim30a/Nlrc3	10
GO:0070265	necrotic cell death	19/1512	59/15699	1.41572e-06	1.31929e-05	8.71409e-06	Nupr1/Cflar/Pygl/Tnfrsf23/Zbp1/Ddr2/Ninj1/Mlkl/Ripk3/Ripk1/Fas/Tmem123/Trp53/Tnf/Fadd/Birc3/Tspo/Cav1/Casp8	19
GO:0033002	muscle cell proliferation	45/1512	224/15699	1.42828e-06	1.32578e-05	8.75697e-06	Enpp1/Tgfb1/Cflar/Calcrl/Cyba/Hpgd/Ddr2/Thbs1/Il6ra/Mmp2/Mmp9/Hbegf/Foxc1/C3ar1/Ccnb1/Tgfbr2/Ldlrap1/Il6/Aif1/Nos3/Npr1/Efemp2/Myc/Trp53/Apod/Serpinf2/Tnf/Shc1/Six1/Fgf2/Ptafr/S1pr2/Myd88/Igfbp3/Orc1/Adamts1/P2ry6/Stat3/Tlr4/Hmox1/Cav1/Pim1/Cdk1/Gnai2/Irak4	45
GO:0048246	macrophage chemotaxis	15/1512	39/15699	1.43008e-06	1.32578e-05	8.75697e-06	Csf1/Thbs1/Rarres2/Cmklr1/Ninj1/Ccl12/C3ar1/Trem1/Gpr35/Trpv4/Slamf8/C5ar1/Ccl3/Ccl2/Lgals3	15
GO:1905521	regulation of macrophage migration	15/1512	39/15699	1.43008e-06	1.32578e-05	8.75697e-06	Csf1/Mmp14/Thbs1/Rarres2/Cmklr1/Emilin1/C3ar1/Cd9/Trem2/Trem1/Trpv4/Slamf8/C5ar1/Cd200r1/Ccl2	15
GO:0002724	regulation of T cell cytokine production	13/1512	30/15699	1.45375e-06	1.34079e-05	8.8561e-06	Tnfrsf1b/Il1r1/Arid5a/Il1b/B2m/Hfe/Il6/Rsad2/Arg1/Sash3/Lilrb4a/Ccr2/Nlrp3	13
GO:0033260	nuclear DNA replication	13/1512	30/15699	1.45375e-06	1.34079e-05	8.8561e-06	Lig1/Dbf4/Mcm3/Mcm4/Mcm6/Mcm2/Dna2/Cdc45/Rad51/Pola1/Pcna/Gins1/Cdt1	13
GO:0061082	myeloid leukocyte cytokine production	13/1512	30/15699	1.45375e-06	1.34079e-05	8.8561e-06	Tgfb1/Mavs/Laptm5/Ddx58/Ddx21/Fcer1g/Tlr4/Tlr2/Hmox1/Cd36/Cd74/Plcg2/Irak3	13
GO:0071677	positive regulation of mononuclear cell migration	18/1512	54/15699	1.5154e-06	1.39287e-05	9.20008e-06	Tgfb1/Lgmn/Cxcl10/Dock8/Adam8/Aif1/Ano6/Serpine1/Fadd/Spi1/Adam17/Pycard/Ccl7/Ccl2/Ccr1/Ccr2/Lgals9/Lgals3	18
GO:1902808	positive regulation of cell cycle G1/S phase transition	18/1512	54/15699	1.5154e-06	1.39287e-05	9.20008e-06	Dbf4/Ddr2/Anp32b/Mtbp/Ccnd3/Ccnd1/Fam83d/Rrm1/Rrm2/Hyal1/Aif1/Ezh2/Stil/Adam17/Cenpj/Adamts1/Anxa1/Plcg2	18
GO:0007093	mitotic cell cycle checkpoint signaling	31/1512	130/15699	1.52021e-06	1.39491e-05	9.21354e-06	Plk1/Spdl1/Cdk5rap2/Ndc80/Rps27l/Trip13/Kntc1/Bub1b/Ier3/Mtbp/Zwilch/Ccnd1/Ccnb1/Aurkb/Chek1/Chek2/Ticrr/Clspn/Eme1/Trp53/Ttk/Brca1/Stil/Birc5/Orc1/Hmga2/Cenpe/Bub1/Cdc6/Cdk1/Cdt1	31
GO:0045058	T cell selection	16/1512	44/15699	1.54406e-06	1.41438e-05	9.34214e-06	Tgfb1/Ctsl/Dock2/Cd1d1/Il6ra/Fas/Il6/Itpkb/Ly9/Syk/Slamf6/Batf/Ptprc/Stat6/Stat3/Cd74	16
GO:0048732	gland development	64/1512	365/15699	1.5907e-06	1.45462e-05	9.60796e-06	Hp/Stra6/Tgfb1/Stat5a/Cflar/E2f7/E2f8/Csf1/Lrp5/Hhex/Gata2/Cdkn2a/Runx1/Sulf1/B4galt1/Orai1/Mmp2/Foxc1/Foxf1/Foxm1/Ccl11/Rps6ka1/Ceacam1/Ccnd1/Ccnb2/Epha2/Aurka/Tgfbr2/Iqgap3/Ripk3/Ada/Hlx/Bcl2l11/Il6/Ikzf1/Lsr/Atp2c2/Msn/Ezh2/Mki67/Smo/Tnc/Tnf/Fadd/Vdr/Vwf/Six1/Xdh/Fgf2/Oas2/Aldh1a3/Cebpb/Cebpa/Cela1/Hmga2/Tgm2/Anxa1/Zbtb7b/Stat6/Hmox1/Cav1/Plaur/Cd44/Gpx1	64
GO:0006690	icosanoid metabolic process	22/1512	76/15699	1.64669e-06	1.50152e-05	9.91774e-06	Tnfrsf1a/Hpgd/Tbxas1/Dpep2/Alox5/Il1b/Ncf1/Cyp1b1/Hpgds/Syk/Pla2g4a/Atp6v1b1/Ptgr1/Ptges/Anxa1/Alox5ap/Tlr4/Tlr2/Pdpn/Cd74/Cyp4f18/Gpx1	22
GO:0051383	kinetochore organization	11/1512	22/15699	1.65036e-06	1.50152e-05	9.91774e-06	Ndc80/Kntc1/Nuf2/Smc4/Smc2/Cenpa/Cenpn/Cenph/Cenpe/Dlgap5/Cdt1	11
GO:0090025	regulation of monocyte chemotaxis	11/1512	22/15699	1.65036e-06	1.50152e-05	9.91774e-06	Lgmn/Cxcl10/Ninj1/Aif1/Lyn/Ano6/Serpine1/Slamf8/Ccl2/Ccr1/Ccr2	11
GO:0070266	necroptotic process	14/1512	35/15699	1.84271e-06	1.67369e-05	1.1055e-05	Cflar/Pygl/Tnfrsf23/Zbp1/Mlkl/Ripk3/Ripk1/Fas/Trp53/Tnf/Fadd/Birc3/Cav1/Casp8	14
GO:0001763	morphogenesis of a branching structure	44/1512	219/15699	1.85751e-06	1.68429e-05	1.1125e-05	Tgfb1/Hs3st3b1/Csf1/Ctsh/Ctsz/Cxcr4/Lrp5/Mmp14/Hhex/Sulf1/B4galt1/Dll4/Shox2/Col4a1/Foxd1/Foxf1/Ccl11/Il1b/Epha2/Clic4/Tgfbr2/Adm/Eng/Ihh/Il6/Kdr/Mgp/Myc/Pgf/Smo/Tnc/Tnf/Vdr/Six1/Six2/Fgf2/St14/Socs3/Timeless/Hmga2/Tgm2/Nfatc1/Tie1/Cd44	44
GO:0033674	positive regulation of kinase activity	66/1512	382/15699	1.86244e-06	1.68591e-05	1.11357e-05	Irgm1/Tgfb1/Kif14/Csf1/Pik3r5/Pik3cg/Cd24a/Slc11a1/Ddr2/Thbs1/Vav3/Il6ra/Hbegf/Igtp/Ralb/Fgfr4/Il1b/Prkcd/Ceacam1/Ccnd3/Ccnd1/Epha2/Ect2/Adam8/Tgfbr2/Iqgap1/Ror1/Ripk3/Clspn/Axl/Chil1/Fgr/Trem2/Tead1/Kdr/Lyn/Tirap/Ezh2/Sdc4/Syk/Tnf/Map2k3/Map3k1/Arhgef5/Fgf2/Flt4/Stil/Arrb2/Socs1/Adam17/Erbb2/Hmga2/Cenpe/Cd300a/Ptprc/Tie1/P2rx7/Tlr1/Tlr6/Tlr4/Tpx2/Cd40/Cd74/Cd86/Pim1/Cdc6	66
GO:0045862	positive regulation of proteolysis	59/1512	329/15699	1.92486e-06	1.73789e-05	1.1479e-05	Plk1/Nupr1/Uaca/Lgmn/S100a10/Cflar/Rps27l/Ctsc/Ctsd/Ctsh/Tnfrsf1b/Tnfrsf23/Mmp14/Cdkn2a/Dab2/Acer2/Anp32b/Rcn3/Fgfr4/Il33/Il1b/Rest/Myh9/Aurka/Adam8/Zc3h12a/Dap/Ecscr/Fas/Trem2/Cdc20/Grn/Trib3/Ifi207/Ifi204/Bcl2l11/Aim2/Lyn/Myc/Psme2/Psme1/Syk/Tnf/Fadd/Xdh/Laptm5/Sox7/Pycard/Stat3/Stat1/Pawr/S100a9/S100a8/Nlrp1b/Cav1/Card9/Casp12/Nlrp3/Casp8	59
GO:2001233	regulation of apoptotic signaling pathway	64/1512	367/15699	1.92632e-06	1.73789e-05	1.1479e-05	Nupr1/Cflar/Hells/Ctsc/Ctsh/Creb3l1/Tnfrsf23/Tnfrsf22/Ltbr/Dab2/Runx3/Thbs1/Mcl1/Pmp22/Hspb1/Nfe2l2/Mmp9/Ier3/Il1b/Prkcd/Steap3/Ripk3/Ripk1/Itga6/Siglec1/Fas/Bdkrb2/Trem2/Snai1/Jak3/Bcl2l11/Plekhf1/Fignl1/Icam1/P4hb/Myc/Osm/Trp53/Sp100/Serpine1/Tnf/Ddias/Fadd/Atf3/Tnfrsf12a/Brca1/Arrb2/Tmbim1/Hmgb2/Ptprc/Bub1/Pycard/Hmox1/S100a9/S100a8/Plscr1/Cav1/Plaur/Cd44/Cd74/Lgals3/Gpx1/Gnai2/Casp8	64
GO:0070304	positive regulation of stress-activated protein kinase signaling cascade	30/1512	125/15699	1.93424e-06	1.74211e-05	1.15069e-05	Lmnb1/Ltbr/Dab2/Mid1/Eif2ak2/Mmp8/Fcgr2b/Il1a/Il1b/Ceacam1/Naip2/Naip5/Naip6/Ripk1/Zc3h12a/Lyn/Tirap/Eda2r/Trpv4/Serpinf2/Tnf/Map3k1/Xdh/Spi1/Flt4/Myd88/Gadd45g/Pycard/Tlr4/Card9	30
GO:0061760	antifungal innate immune response	9/1512	15/15699	2.03604e-06	1.82768e-05	1.20721e-05	Rarres2/Spi1/Clec4a1/Clec4a3/Clec4a2/Clec4n/Clec4d/Plcg2/Card9	9
GO:0098543	detection of other organism	9/1512	15/15699	2.03604e-06	1.82768e-05	1.20721e-05	Pglyrp1/Clec7a/Naip2/Naip5/Naip6/Clec4n/Tlr1/Tlr6/Tlr2	9
GO:0051701	biological process involved in interaction with host	29/1512	119/15699	2.0492e-06	1.83215e-05	1.21016e-05	Ifitm1/Ifitm2/Ifitm3/Ifitm6/Ptx3/Tpcn2/Ch25h/Ctsb/Ctsl/Pglyrp1/Trim14/Trim56/Trim25/Trim21/Fbln1/Ceacam1/Naip5/Siglec1/Axl/Bcl2l11/P4hb/Vamp8/Cav1/Trim12c/Cd74/Lgals1/Trim30b/Trim30a/Trim34b	29
GO:0007260	tyrosine phosphorylation of STAT protein	18/1512	55/15699	2.05124e-06	1.83215e-05	1.21016e-05	Ptger4/Tnfrsf1a/Parp14/Il6ra/Clcf1/Irf1/Jak3/Il6/Lif/Lyn/Parp9/Osm/Hcls1/Socs1/Socs3/Cav1/Cd40/Pecam1	18
GO:0043536	positive regulation of blood vessel endothelial cell migration	18/1512	55/15699	2.05124e-06	1.83215e-05	1.21016e-05	Tgfb1/Stat5a/Gata2/Thbs1/Hspb1/Nfe2l2/Prkd2/Rhoj/Ets1/Nos3/Kdr/Map2k3/Amotl1/Fgf2/Adam17/Anxa1/Hmox1/Cd40	18
GO:0002369	T cell cytokine production	15/1512	40/15699	2.08523e-06	1.84717e-05	1.22008e-05	Tnfrsf1b/Slc11a1/Il1r1/Arid5a/Il1b/B2m/Hfe/Il6/Il18rap/Rsad2/Arg1/Sash3/Lilrb4a/Ccr2/Nlrp3	15
GO:0002691	regulation of cellular extravasation	15/1512	40/15699	2.08523e-06	1.84717e-05	1.22008e-05	Ptger4/Il1r1/Il1a/Adam8/Ripk3/Icam1/Sele/Fadd/Ptafr/Il27ra/Lyve1/Pawr/Ccl2/Ccr2/Pecam1	15
GO:0010543	regulation of platelet activation	15/1512	40/15699	2.08523e-06	1.84717e-05	1.22008e-05	Emilin2/Il6ra/Prkcd/Ceacam1/Cd9/Il6/Lyn/Syk/Tec/Pla2g4a/C1qtnf1/Fcer1g/Tlr4/Pdpn/Plek	15
GO:0030225	macrophage differentiation	15/1512	40/15699	2.08523e-06	1.84717e-05	1.22008e-05	Enpp1/Tgfb1/Csf1/Gata2/Nrros/Ripk1/Itgam/Lif/C1qc/Hcls1/Fadd/Spi1/Cebpa/Tlr2/Casp8	15
GO:0045429	positive regulation of nitric oxide biosynthetic process	15/1512	40/15699	2.08523e-06	1.84717e-05	1.22008e-05	Ptx3/Ulbp1/Mmp8/Il1b/Itgb2/Il6/Aif1/Icam1/Ddah2/Tnf/Klf2/Tlr6/Tlr4/Tlr2/Cd36	15
GO:0000086	G2/M transition of mitotic cell cycle	31/1512	132/15699	2.15117e-06	1.90244e-05	1.25659e-05	Plk1/Abcb1b/Rad51b/Kif14/Lmnb1/Cdkn2a/Gpr132/Foxm1/Ier3/Fbxo5/Ccnd1/Ccna2/Ccnb1/Mastl/Chek1/Chek2/Ticrr/Clspn/Rrm1/Nes/Brca1/Birc5/Orc1/Bach1/Hmga2/Cenpf/Cdc25c/Cdc6/Cdk4/Cdk2/Cdk1	31
GO:1902850	microtubule cytoskeleton organization involved in mitosis	33/1512	145/15699	2.15513e-06	1.90281e-05	1.25683e-05	Plk1/Spc25/Spdl1/Cdk5rap2/Prc1/Ndc80/Kif11/Kif23/Kifc1/Ccnb1/Aurka/Aurkb/Racgap1/Nusap1/Chek2/Nde1/Itgb1/Nek2/Cdc20/Wdr62/Parp3/Nuf2/Tacc3/Flna/Stil/Togaram2/Mybl2/Kif4/Cenpa/Cenph/Cenpe/Dlgap5/Tpx2	33
GO:0002437	inflammatory response to antigenic stimulus	17/1512	50/15699	2.16062e-06	1.90453e-05	1.25797e-05	C3/Enpp1/Cxcr2/Cd24a/Fcgr2b/Fcgr1/Fcgr3/Bdkrb2/Trem2/Icam1/Tnf/Fcer1g/Hmgb2/Lilrb4a/Cysltr1/Cd68/Gpx1	17
GO:0050798	activated T cell proliferation	16/1512	45/15699	2.18286e-06	1.91785e-05	1.26676e-05	Stat5a/Cd274/Cd24a/Ripk3/Itgam/Itgal/Itgb2/Jak3/Arg1/Fadd/Laptm5/Igfbp2/Il27ra/Pycard/Lilrb4a/Cd86	16
GO:2000351	regulation of endothelial cell apoptotic process	16/1512	45/15699	2.18286e-06	1.91785e-05	1.26676e-05	Angptl4/Gata2/Cd248/Thbs1/Nfe2l2/Ccl12/Col18a1/Ecscr/Kdr/Icam1/Ano6/Serpine1/Tnf/Cd40/Ccl2/Cdh5	16
GO:0042269	regulation of natural killer cell mediated cytotoxicity	13/1512	31/15699	2.28336e-06	2.00248e-05	1.32267e-05	Stat5a/Ulbp1/Havcr2/Vav1/Gimap5/Ceacam1/Il18rap/Slamf6/Arrb2/Clec2d/Tap2/Tap1/Lgals9	13
GO:0043535	regulation of blood vessel endothelial cell migration	24/1512	89/15699	2.28663e-06	2.00248e-05	1.32267e-05	Tgfb1/Stat5a/Mmrn2/Gata2/Thbs1/Dll4/Hspb1/Nfe2l2/Prkd2/Epha2/Rhoj/Acvrl1/Ets1/Nos3/Kdr/Tnf/Map2k3/Amotl1/Fgf2/Adam17/Anxa1/Hmox1/Angpt2/Cd40	24
GO:0007204	positive regulation of cytosolic calcium ion concentration	50/1512	264/15699	2.33635e-06	2.04269e-05	1.34922e-05	Tgfb1/Tpcn2/Cxcl10/Cxcr2/Cxcr4/Cxcl1/Ptger4/Cyba/Pik3cg/Gata2/Cd24a/Cmklr1/Aplnr/Gm5127/Gimap5/Il1b/C3ar1/Ccrl2/Adm/Bdkrb2/Jak3/Gpr35/Gpr65/Itpr3/Kdr/Lyn/Trpv4/Lpar6/Fgf2/Fpr2/C1qtnf1/Ptgdr/C5ar1/Ptprc/Ptpn6/P2ry6/P2ry2/P2rx7/P2rx5/Pawr/Cav1/Cd38/Cd36/Cd52/Gna15/Plcg2/Ccl3/Ccr1/Ccr5/Ccr2	50
GO:0045428	regulation of nitric oxide biosynthetic process	19/1512	61/15699	2.49408e-06	2.17706e-05	1.43797e-05	Ptx3/Ulbp1/Mmp8/Gimap5/Il1b/Itgb2/Zc3h12a/Il6/Aif1/Icam1/Ddah2/Tnf/Klf2/Tlr6/Tlr4/Tlr2/Tspo/Cav1/Cd36	19
GO:0000727	double-strand break repair via break-induced replication	8/1512	12/15699	2.52544e-06	2.19021e-05	1.44666e-05	Mcm7/Mcm3/Mcm4/Mcm5/Mcm6/Mcm2/Cdc45/Gins2	8
GO:0032494	response to peptidoglycan	8/1512	12/15699	2.52544e-06	2.19021e-05	1.44666e-05	Irf5/Trem2/Myd88/C5ar1/Tlr2/Card9/Irak3/Nlrp3	8
GO:0043301	negative regulation of leukocyte degranulation	8/1512	12/15699	2.52544e-06	2.19021e-05	1.44666e-05	Foxf1/Spi1/Nckap1l/Cd300a/Hmox1/Cd84/Ccr2/Lgals9	8
GO:0043312	neutrophil degranulation	8/1512	12/15699	2.52544e-06	2.19021e-05	1.44666e-05	Stx11/Itgam/Itgb2/Syk/Spi1/Ptafr/Myo1f/Anxa3	8
GO:2000515	negative regulation of CD4-positive, alpha-beta T cell activation	12/1512	27/15699	2.67655e-06	2.31752e-05	1.53076e-05	Cd274/Runx3/Runx1/Il4ra/Irf1/Zc3h12a/Hlx/Jak3/Anxa1/Zbtb7b/Cd44/Lgals9	12
GO:0002475	antigen processing and presentation via MHC class Ib	10/1512	19/15699	2.7283e-06	2.35853e-05	1.55784e-05	H2-D1/H2-K1/H2-Q6/H2-Q7/H2-Q4/Cd1d1/B2m/H2-T24/H2-T22/Tap2	10
GO:0033077	T cell differentiation in thymus	23/1512	84/15699	2.77985e-06	2.39923e-05	1.58473e-05	Stat5a/Dock2/Cdkn2a/Cd1d1/Il2rg/Il1a/Il1b/Il7r/Adam8/Ripk3/B2m/Ada/Fas/Ihh/Itpkb/Trp53/Fadd/Adam17/Erbb2/Fzd7/Ptprc/Cd74/Cdk6	23
GO:0052126	movement in host environment	26/1512	102/15699	2.79049e-06	2.40456e-05	1.58824e-05	Ifitm1/Ifitm2/Ifitm3/Ifitm6/Ptx3/Tpcn2/Ch25h/Ctsb/Ctsl/Trim14/Trim56/Trim25/Trim21/Ceacam1/Naip5/Siglec1/Axl/P4hb/Vamp8/Cav1/Trim12c/Cd74/Lgals1/Trim30b/Trim30a/Trim34b	26
GO:0042509	regulation of tyrosine phosphorylation of STAT protein	17/1512	51/15699	2.95202e-06	2.53968e-05	1.67749e-05	Ptger4/Tnfrsf1a/Parp14/Il6ra/Clcf1/Irf1/Il6/Lif/Lyn/Parp9/Osm/Hcls1/Socs1/Socs3/Cav1/Cd40/Pecam1	17
GO:0033628	regulation of cell adhesion mediated by integrin	15/1512	41/15699	2.9968e-06	2.57409e-05	1.70022e-05	Lpxn/Cd24a/Acer2/Epha2/Ada/Cyp1b1/Lif/Lyn/Serpine1/Syk/Podxl/Fermt3/Piezo1/Nckap1l/Ptpn6	15
GO:0070527	platelet aggregation	16/1512	46/15699	3.04949e-06	2.61517e-05	1.72735e-05	Emilin2/Il6ra/Pear1/Prkcd/Ceacam1/Cd9/Cfh/Fn1/Il6/Lyn/Syk/Fermt3/C1qtnf1/Ptpn6/Pdpn/Plek	16
GO:0031334	positive regulation of protein-containing complex assembly	39/1512	188/15699	3.12973e-06	2.67971e-05	1.76998e-05	Abca1/Cdk5rap2/Lcp1/Tgfb1/Spidr/Cdc42ep4/Cd24a/Isg15/Vasp/Rhoc/Fas/Fes/Bcl2l11/Ikzf1/Icam1/Tirap/Msn/Trp53/Syk/Tnf/Map3k1/Arhgef5/Myd88/Piezo1/Nckap1l/Tal1/Myo1c/Gbp5/Pycard/Tlr6/Tlr4/Pfn1/Cav1/Cd36/Plcg2/Lgals3/Cdh5/Cdt1/Plek	39
GO:0032660	regulation of interleukin-17 production	13/1512	32/15699	3.50744e-06	2.99833e-05	1.98043e-05	Tgfb1/Arid5a/Il6/Ly9/Osm/Slamf6/Myd88/Nckap1l/Il27ra/Zbtb7b/Tlr4/Tlr2/Card9	13
GO:0034599	cellular response to oxidative stress	48/1512	253/15699	3.51685e-06	3.0016e-05	1.9826e-05	Lcn2/Uaca/Slc4a11/Cdkn2a/Ddr2/Dhfr/Mcl1/Melk/Hspb1/Fbln5/Nfe2l2/Mmp2/Mmp9/Prdx1/Alox5/G6pdx/Prkcd/Rest/Slc25a24/Ect2/Ripk3/Ripk1/Itgam/Cyp1b1/Axl/Zc3h12a/Trem2/Gsr/Hk3/Il6/Aif1/Nos3/P4hb/Ezh2/Trp53/Aqp1/Ddias/Aldh3b1/Mgst1/Anxa1/Gch1/Stat6/Tlr6/Tlr4/Pawr/Hmox1/Cd36/Gpx1	48
GO:0048754	branching morphogenesis of an epithelial tube	36/1512	169/15699	3.9209e-06	3.34115e-05	2.20688e-05	Tgfb1/Hs3st3b1/Csf1/Ctsh/Ctsz/Cxcr4/Lrp5/Mmp14/Hhex/B4galt1/Dll4/Col4a1/Foxd1/Foxf1/Ccl11/Epha2/Clic4/Tgfbr2/Eng/Ihh/Kdr/Mgp/Myc/Pgf/Smo/Tnc/Tnf/Vdr/Six1/Six2/Fgf2/Timeless/Hmga2/Nfatc1/Tie1/Cd44	36
GO:0032088	negative regulation of NF-kappaB transcription factor activity	21/1512	74/15699	4.0085e-06	3.4104e-05	2.25261e-05	Cdkn2a/Trim21/Havcr2/Cmklr1/Parp10/Acod1/Cyp1b1/Zc3h12a/Dap/Aim2/Spi1/Bcl3/Arrb2/Anxa4/Pycard/Nlrp12/Nfkbia/Irak3/Nlrc3/Nlrc5/Nlrp3	21
GO:0001774	microglial cell activation	14/1512	37/15699	4.03185e-06	3.41944e-05	2.25859e-05	Cst7/Ctsc/Mmp8/Il33/Itgam/Trem2/Grn/Aif1/Tyrobp/C1qa/Tnf/C5ar1/Tlr4/Tlr2	14
GO:0050819	negative regulation of coagulation	14/1512	37/15699	4.03185e-06	3.41944e-05	2.25859e-05	Thbs1/Prkcd/Ceacam1/Procr/Pros1/Cd9/Serping1/Serpinf2/Serpine1/C1qtnf1/Tpsab1/Tfpi/Anxa5/Anxa2	14
GO:0003158	endothelium development	29/1512	123/15699	4.17064e-06	3.52602e-05	2.32898e-05	Abcb1b/Lcn2/Cxcl10/Cxcr4/Tnfrsf1a/Fstl1/Dll4/Il1b/Ceacam1/Clic4/Col18a1/Itgax/Acvrl1/Id1/Kdr/Icam1/Apold1/Msn/Tnf/Xdh/S1pr3/S1pr2/Myd88/Tie1/Sox18/Pdpn/Cdh5/Gpx1/Pecam1	29
GO:0032874	positive regulation of stress-activated MAPK cascade	29/1512	123/15699	4.17064e-06	3.52602e-05	2.32898e-05	Lmnb1/Ltbr/Dab2/Mid1/Eif2ak2/Mmp8/Fcgr2b/Il1a/Il1b/Ceacam1/Naip2/Naip5/Naip6/Ripk1/Zc3h12a/Tirap/Eda2r/Trpv4/Serpinf2/Tnf/Map3k1/Xdh/Spi1/Flt4/Myd88/Gadd45g/Pycard/Tlr4/Card9	29
GO:0043029	T cell homeostasis	15/1512	42/15699	4.2487e-06	3.55804e-05	2.35013e-05	Tgfb1/Stat5a/Tnfrsf23/Cd24a/Gimap5/Ceacam1/Ccnb2/Ripk3/Tcirg1/Fas/Jak3/Bcl2l11/Fadd/Nckap1l/P2rx7	15
GO:0002371	dendritic cell cytokine production	9/1512	16/15699	4.25483e-06	3.55804e-05	2.35013e-05	Mavs/Jak3/Slamf9/Ddx58/Ddx21/Bst2/Tlr4/Tlr2/Plcg2	9
GO:0002428	antigen processing and presentation of peptide antigen via MHC class Ib	9/1512	16/15699	4.25483e-06	3.55804e-05	2.35013e-05	H2-D1/H2-K1/H2-Q6/H2-Q7/H2-Q4/B2m/H2-T24/H2-T22/Tap2	9
GO:0034134	toll-like receptor 2 signaling pathway	9/1512	16/15699	4.25483e-06	3.55804e-05	2.35013e-05	Cyba/Acod1/Trem2/Lyn/Tirap/Pik3ap1/Tlr1/Tlr6/Tlr2	9
GO:0060100	positive regulation of phagocytosis, engulfment	9/1512	16/15699	4.25483e-06	3.55804e-05	2.35013e-05	C3/Gata2/Fcgr1/Trem2/Lbp/Ano6/Nckap1l/Cd36/Plcg2	9
GO:0072677	eosinophil migration	9/1512	16/15699	4.25483e-06	3.55804e-05	2.35013e-05	Ptger4/Ccl11/Ccl12/Adam8/Cd300a/Ccl7/Ccl4/Ccl2/Lgals3	9
GO:1905155	positive regulation of membrane invagination	9/1512	16/15699	4.25483e-06	3.55804e-05	2.35013e-05	C3/Gata2/Fcgr1/Trem2/Lbp/Ano6/Nckap1l/Cd36/Plcg2	9
GO:0070302	regulation of stress-activated protein kinase signaling cascade	39/1512	191/15699	4.67979e-06	3.90733e-05	2.58084e-05	Mdfic/Lmnb1/Tnfrsf23/Ltbr/Dab2/Cdc42se1/Mid1/Eif2ak2/Mmp8/Fcgr2b/Prdx1/Foxm1/Il1a/Il1b/Ceacam1/Naip2/Naip5/Naip6/Ripk1/Zc3h12a/Fas/Trem2/Lyn/Tirap/Pbk/Eda2r/Trpv4/Serpinf2/Tnf/Map3k1/Xdh/Spi1/Flt4/Myd88/Gadd45g/Sfrp4/Pycard/Tlr4/Card9	39
GO:0098586	cellular response to virus	20/1512	69/15699	4.73885e-06	3.95051e-05	2.60936e-05	Rnf125/Irgm1/Tgfb1/Mmp12/Zc3hav1/Mavs/Ifih1/Igtp/Ikbke/Wdfy4/Zc3h12a/Oasl1/Il6/Dhx58/Oas3/Ddx60/Ddx58/Tlr7/Lgals9/Nlrp3	20
GO:0046639	negative regulation of alpha-beta T cell differentiation	11/1512	24/15699	4.86741e-06	4.04514e-05	2.67187e-05	Runx3/Runx1/Il4ra/Irf1/Zc3h12a/Hlx/Jak3/Ihh/Socs1/Anxa1/Zbtb7b	11
GO:0090023	positive regulation of neutrophil chemotaxis	11/1512	24/15699	4.86741e-06	4.04514e-05	2.67187e-05	Cxcr2/Dysf/Rac2/Il1b/C3ar1/Lbp/Tirap/Sell/Nckap1l/C5ar1/Cd74	11
GO:0006869	lipid transport	54/1512	301/15699	5.12276e-06	4.25078e-05	2.8077e-05	Abcc3/Abca1/Abcb1b/Fabp4/Fabp7/Plin2/Slco1a5/Stra6/Cln3/Tpcn2/Stard5/Lima1/Dab2/Runx1/Lrp10/Esyt1/Thbs1/Apobr/Msr1/Prelid2/Rbp1/Crabp1/Crabp2/Il1a/Il1b/Prkcd/Ceacam1/Ldlrap1/Bdkrb2/Atp8b4/Nos2/Lbp/Ano6/Apod/Apob/Syk/Pla2g4a/Spp1/C1qtnf1/Igfbp3/Xkr5/Ptges/Nr1h3/Anxa2/Anxa1/P2ry2/P2rx7/Pctp/Gltp/Plscr1/Plscr4/Plscr2/Tspo/Cd36	54
GO:0007088	regulation of mitotic nuclear division	25/1512	99/15699	5.16769e-06	4.28146e-05	2.82796e-05	Plk1/Spdl1/Cdk5rap2/Ndc80/Lrp5/Trip13/Kntc1/Bub1b/Kif20b/Mtbp/Il1a/Il1b/Fbxo5/Zwilch/Ccnb1/Aurkb/Nusap1/Chek1/Cdca2/Mki67/Ttk/Birc5/Cenpe/Bub1/Cdt1	25
GO:0051048	negative regulation of secretion	36/1512	171/15699	5.20527e-06	4.30596e-05	2.84414e-05	Ucn2/Ucp2/Ptger4/Tnfrsf1b/Tnfrsf1a/Sytl4/Rhbdf2/Rhbdf1/Foxf1/Il11/Il1b/Rest/Tifab/Ada/Il6/Lif/Osm/Rsad2/Avpr2/Spi1/Igfbp3/Vamp8/Vamp3/Nckap1l/Anpep/Cd300a/Nr1h3/Anxa5/Anxa1/Hmox1/Tspo/Cd74/Cd84/Ccr2/Lgals9/Gnai2	36
GO:1905954	positive regulation of lipid localization	22/1512	81/15699	5.25903e-06	4.34375e-05	2.8691e-05	C3/Plin3/Plin2/Dab2/Runx1/Msr1/Il1a/Il1b/Prkcd/Ikbke/Ldlrap1/Zc3h12a/Apob/Pla2g4a/Spp1/C1qtnf1/Ptges/Nr1h3/Anxa2/P2ry2/P2rx7/Cd36	22
GO:0002715	regulation of natural killer cell mediated immunity	13/1512	33/15699	5.27857e-06	4.34977e-05	2.87308e-05	Stat5a/Ulbp1/Havcr2/Vav1/Gimap5/Ceacam1/Il18rap/Slamf6/Arrb2/Clec2d/Tap2/Tap1/Lgals9	13
GO:0007051	spindle organization	37/1512	178/15699	5.28495e-06	4.34977e-05	2.87308e-05	Plk1/Spc25/Prc1/Ndc80/Kif11/Kif23/Kifc1/Espl1/Haus8/Fbxo5/Ccdc69/Aunip/Ccnb2/Ccnb1/Myh9/Aurka/Aurkb/Racgap1/Chek2/Nek2/Cdc20/Knstrn/Wdr62/Parp3/Nuf2/Aspm/Tacc3/Flna/Stil/Togaram2/Mybl2/Kif4/Cenpj/Cenph/Cenpe/Dlgap5/Tpx2	37
GO:0046330	positive regulation of JNK cascade	24/1512	93/15699	5.29059e-06	4.34977e-05	2.87308e-05	Lmnb1/Ltbr/Dab2/Mmp8/Fcgr2b/Il1a/Il1b/Ceacam1/Naip2/Naip5/Naip6/Ripk1/Tirap/Eda2r/Trpv4/Serpinf2/Tnf/Map3k1/Flt4/Myd88/Gadd45g/Pycard/Tlr4/Card9	24
GO:0051403	stress-activated MAPK cascade	44/1512	228/15699	5.61393e-06	4.60856e-05	3.04402e-05	Mdfic/Lmnb1/Ptger4/Tnfrsf23/Zfp36/Ltbr/Dab2/Cdc42se1/Mid1/Eif2ak2/Mmp8/Fcgr2b/Prdx1/Foxm1/Il1a/Il1b/Ceacam1/Naip2/Naip5/Naip6/Ripk1/Zc3h12a/Fas/Trem2/Tirap/Pbk/Eda2r/Trpv4/Map4k1/Serpinf2/Tnf/Map2k3/Map3k1/Xdh/Spi1/Flt4/Myd88/Gadd45g/Sfrp4/Pycard/Tlr7/Tlr4/Card9/Irak4	44
GO:0072577	endothelial cell apoptotic process	16/1512	48/15699	5.75753e-06	4.71925e-05	3.11712e-05	Angptl4/Gata2/Cd248/Thbs1/Nfe2l2/Ccl12/Col18a1/Ecscr/Kdr/Icam1/Ano6/Serpine1/Tnf/Cd40/Ccl2/Cdh5	16
GO:2000404	regulation of T cell migration	14/1512	38/15699	5.82042e-06	4.76353e-05	3.14638e-05	Cxcl10/Dock8/Ecm1/Adam8/Ripk3/Aif1/Apod/Fadd/Adam17/Il27ra/Pycard/Cd200r1/Ccr2/Lgals9	14
GO:0032508	DNA duplex unwinding	15/1512	43/15699	5.947e-06	4.85973e-05	3.20991e-05	Mcm7/Mcm3/Mcm4/Mcm5/Mcm6/Mcm2/Cdc45/Rad51/Ddx11/Anxa1/Recql4/Top2a/Gins2/Gins1/Pif1	15
GO:0043374	CD8-positive, alpha-beta T cell differentiation	8/1512	13/15699	6.00924e-06	4.90314e-05	3.23858e-05	Runx3/Runx1/Irf1/Socs1/Nckap1l/Zbtb7b/Lilrb4a/Tnfsf8	8
GO:0022617	extracellular matrix disassembly	12/1512	29/15699	6.65342e-06	5.38787e-05	3.55876e-05	Lcp1/Ctss/Pbxip1/Ddr2/Fgfr4/Eng/Ets1/Il6/Tpsab1/Sh3pxd2b/Adamts5/Pdpn	12
GO:0032692	negative regulation of interleukin-1 production	12/1512	29/15699	6.65342e-06	5.38787e-05	3.55876e-05	Ptger4/Il1r2/Ceacam1/Zc3h12a/Trem2/Aqp4/Arrb2/Lilrb4a/Nlrp12/Cd33/Nlrc3/Nlrp3	12
GO:0043330	response to exogenous dsRNA	12/1512	29/15699	6.65342e-06	5.38787e-05	3.55876e-05	Zc3hav1/Mavs/Ifih1/Ralb/Ddx58/Ddx21/Kcnj8/Stat1/Cav1/Nfkbia/Card9/Irak3	12
GO:0071402	cellular response to lipoprotein particle stimulus	12/1512	29/15699	6.65342e-06	5.38787e-05	3.55876e-05	Itgb1/Itgb2/Cd9/Trem2/Syk/Adam17/Fcer1g/Myd88/Tlr6/Tlr4/Cd36/Cd68	12
GO:1903901	negative regulation of viral life cycle	12/1512	29/15699	6.65342e-06	5.38787e-05	3.55876e-05	Ifitm1/Ifitm2/Ifitm3/Ifitm6/Ptx3/Ch25h/Trim56/Trim25/Bst2/Trim12c/Cd74/Trim30a	12
GO:0031098	stress-activated protein kinase signaling cascade	45/1512	237/15699	6.87482e-06	5.55878e-05	3.67165e-05	Mdfic/Lmnb1/Ptger4/Tnfrsf23/Zfp36/Ltbr/Dab2/Cdc42se1/Mid1/Eif2ak2/Mmp8/Fcgr2b/Prdx1/Foxm1/Il1a/Il1b/Ceacam1/Naip2/Naip5/Naip6/Ripk1/Zc3h12a/Fas/Trem2/Lyn/Tirap/Pbk/Eda2r/Trpv4/Map4k1/Serpinf2/Tnf/Map2k3/Map3k1/Xdh/Spi1/Flt4/Myd88/Gadd45g/Sfrp4/Pycard/Tlr7/Tlr4/Card9/Irak4	45
GO:0070391	response to lipoteichoic acid	7/1512	10/15699	7.00564e-06	5.63912e-05	3.72472e-05	Trem2/Lbp/Tirap/Tlr4/Tlr2/Cd14/Cd36	7
GO:0071223	cellular response to lipoteichoic acid	7/1512	10/15699	7.00564e-06	5.63912e-05	3.72472e-05	Trem2/Lbp/Tirap/Tlr4/Tlr2/Cd14/Cd36	7
GO:1900426	positive regulation of defense response to bacterium	7/1512	10/15699	7.00564e-06	5.63912e-05	3.72472e-05	Cyba/Mmrn2/Havcr2/Emilin1/Emilin2/Grn/Lgals9	7
GO:0061982	meiosis I cell cycle process	26/1512	107/15699	7.20887e-06	5.79403e-05	3.82704e-05	Plk1/Chtf18/Cks2/Rad54l/Rad54b/Ndc80/Syde1/Espl1/Trip13/Fbxo5/Ccnb2/Aurka/Rad51ap1/Eme1/Rad51/Bcl2l11/Psma8/Sgo1/Haspin/Brip1/Birc5/Cenpe/Top2a/Stag3/Pttg1/Cdc25c	26
GO:0032620	interleukin-17 production	13/1512	34/15699	7.79546e-06	6.24683e-05	4.12611e-05	Tgfb1/Arid5a/Il6/Ly9/Osm/Slamf6/Myd88/Nckap1l/Il27ra/Zbtb7b/Tlr4/Tlr2/Card9	13
GO:0033028	myeloid cell apoptotic process	13/1512	34/15699	7.79546e-06	6.24683e-05	4.12611e-05	Stat5a/Cxcr2/Cdkn2a/Fcgr2b/Itgam/Il6/Itpkb/Clec5a/Adam17/Fcer1g/Anxa1/Cd44/Ccr5	13
GO:0032872	regulation of stress-activated MAPK cascade	38/1512	188/15699	7.90711e-06	6.32686e-05	4.17898e-05	Mdfic/Lmnb1/Tnfrsf23/Ltbr/Dab2/Cdc42se1/Mid1/Eif2ak2/Mmp8/Fcgr2b/Prdx1/Foxm1/Il1a/Il1b/Ceacam1/Naip2/Naip5/Naip6/Ripk1/Zc3h12a/Fas/Trem2/Tirap/Pbk/Eda2r/Trpv4/Serpinf2/Tnf/Map3k1/Xdh/Spi1/Flt4/Myd88/Gadd45g/Sfrp4/Pycard/Tlr4/Card9	38
GO:0071624	positive regulation of granulocyte chemotaxis	11/1512	25/15699	7.93611e-06	6.33123e-05	4.18186e-05	Cxcr2/Dysf/Rac2/Il1b/C3ar1/Lbp/Tirap/Sell/Nckap1l/C5ar1/Cd74	11
GO:0072539	T-helper 17 cell differentiation	11/1512	25/15699	7.93611e-06	6.33123e-05	4.18186e-05	Tgfb1/Il6ra/Zc3h12a/Il6/Ly9/Slamf6/Batf/Zbtb7b/Stat3/Nfkbiz/Nlrp3	11
GO:0043280	positive regulation of cysteine-type endopeptidase activity involved in apoptotic process	27/1512	114/15699	8.08809e-06	6.44291e-05	4.25563e-05	Uaca/Cflar/Rps27l/Ctsd/Tnfrsf23/Cdkn2a/Acer2/Anp32b/Rest/Dap/Fas/Bcl2l11/Myc/Syk/Tnf/Xdh/Laptm5/Sox7/Pycard/Stat1/S100a9/S100a8/Nlrp1b/Card9/Casp12/Nlrp3/Casp8	27
GO:2000146	negative regulation of cell motility	49/1512	268/15699	8.12036e-06	6.45905e-05	4.26629e-05	Tgfb1/Cnn2/Ptger4/Mmrn2/Sulf1/Thbs1/Emilin1/Emilin2/Dll4/Fbln1/Nfe2l2/Col3a1/Ccl12/Il33/Clic4/Rin3/Rras/Ada/Acvrl1/Cyp1b1/Eng/Fas/Timp1/Aif1/Apod/Arap3/Sp100/Serpine1/Tnf/Was/Arhgdib/Fgf2/Arhgap4/Slamf8/S1pr2/Igfbp3/Bst2/Cd300a/Adamts9/Il27ra/Tie1/Cers2/Cd200r1/Stat3/Angpt2/Cd63/Cd74/Ccl2/Ccr5	49
GO:0010718	positive regulation of epithelial to mesenchymal transition	15/1512	44/15699	8.22438e-06	6.51289e-05	4.30185e-05	Tgfb1/Dab2/Foxc1/Col1a1/Il1b/Tgfbr2/Eng/Glipr2/Snai1/Il6/Ezh2/Loxl2/Wwtr1/Pdpn/Twist1	15
GO:0097300	programmed necrotic cell death	15/1512	44/15699	8.22438e-06	6.51289e-05	4.30185e-05	Nupr1/Cflar/Pygl/Tnfrsf23/Zbp1/Mlkl/Ripk3/Ripk1/Fas/Trp53/Tnf/Fadd/Birc3/Cav1/Casp8	15
GO:1900087	positive regulation of G1/S transition of mitotic cell cycle	15/1512	44/15699	8.22438e-06	6.51289e-05	4.30185e-05	Dbf4/Ddr2/Anp32b/Mtbp/Ccnd3/Ccnd1/Rrm1/Rrm2/Hyal1/Aif1/Stil/Adam17/Cenpj/Adamts1/Anxa1	15
GO:0060348	bone development	42/1512	217/15699	8.42825e-06	6.66451e-05	4.402e-05	Sparc/Enpp1/Has2/Ptger4/Lrp5/Mmp14/Ddr2/Sulf1/Thbs1/Lrrk1/Ninj1/Shox2/Hspg2/Fbln5/Foxc1/Col3a1/Col1a1/Ecm1/Nbeal2/Tgfbr2/Tifab/Bgn/Cfh/Epyc/Ihh/Kdr/Lox/Ano6/Trp53/Tyrobp/Trpv4/Serpinh1/Fli1/Rflna/Sh3pxd2b/Tal1/Bnc2/Sfrp4/Ptprc/Ptpn6/Wasf2/Twist1	42
GO:0090594	inflammatory response to wounding	10/1512	21/15699	8.69511e-06	6.86544e-05	4.53471e-05	Cd24a/Alox5/Il1a/Cfh/Grn/Timp1/Tlr4/Hmox1/Cd44/Ccr2	10
GO:0050854	regulation of antigen receptor-mediated signaling pathway	17/1512	55/15699	9.39194e-06	7.40476e-05	4.89094e-05	Lpxn/Prkd2/Prkch/Elf1/Ada/Nfam1/Rab29/Lyn/Laptm5/Cmtm3/Cd300a/Ptprc/Ptpn6/Lilrb4a/Pawr/Cd22/Lgals3	17
GO:0051271	negative regulation of cellular component movement	50/1512	277/15699	9.51656e-06	7.49203e-05	4.94858e-05	Tgfb1/Cnn2/Ptger4/Mmrn2/Sulf1/Thbs1/Emilin1/Emilin2/Dll4/Fbln1/Nfe2l2/Col3a1/Ccl12/Il33/Clic4/Rin3/Rras/Ada/Acvrl1/Cyp1b1/Cd9/Eng/Fas/Timp1/Aif1/Apod/Arap3/Sp100/Serpine1/Tnf/Was/Arhgdib/Fgf2/Arhgap4/Slamf8/S1pr2/Igfbp3/Bst2/Cd300a/Adamts9/Il27ra/Tie1/Cers2/Cd200r1/Stat3/Angpt2/Cd63/Cd74/Ccl2/Ccr5	50
GO:0045577	regulation of B cell differentiation	12/1512	30/15699	1.01199e-05	7.95534e-05	5.2546e-05	Stat5a/Mmp14/Cd24a/Il2rg/Inpp5d/Nfam1/Pnp/Syk/Slamf8/Nckap1l/Ptpn6/Lilrb4a	12
GO:0007127	meiosis I	25/1512	103/15699	1.09713e-05	8.61208e-05	5.68839e-05	Plk1/Chtf18/Cks2/Rad54l/Rad54b/Ndc80/Syde1/Espl1/Trip13/Fbxo5/Ccnb2/Aurka/Rad51ap1/Eme1/Rad51/Bcl2l11/Psma8/Sgo1/Haspin/Brip1/Birc5/Cenpe/Top2a/Stag3/Pttg1	25
GO:0030195	negative regulation of blood coagulation	13/1512	35/15699	1.1313e-05	8.85444e-05	5.84847e-05	Thbs1/Prkcd/Ceacam1/Pros1/Cd9/Serping1/Serpinf2/Serpine1/C1qtnf1/Tpsab1/Tfpi/Anxa5/Anxa2	13
GO:0034110	regulation of homotypic cell-cell adhesion	13/1512	35/15699	1.1313e-05	8.85444e-05	5.84847e-05	Cd24a/Emilin2/Il6ra/Prkcd/Ceacam1/Cd9/Il6/Lyn/Syk/C1qtnf1/Pdpn/Plaur/Lgals1	13
GO:0043254	regulation of protein-containing complex assembly	64/1512	387/15699	1.15718e-05	9.04384e-05	5.97358e-05	Abca1/Cdk5rap2/Lcp1/Irgm1/Tgfb1/Spidr/Kif14/Capza1/Cdc42ep4/Ptger4/Cd24a/Cotl1/Isg15/Vasp/Fblim1/Eif2ak2/Lamp2/Igtp/Ralb/Prkcd/Ikbke/Rhoc/Fas/Fes/Trem2/Hck/Bcl2l11/Plekhg2/Ikzf1/Icam1/Tirap/Msn/Trp53/Hcls1/Syk/Tnf/Map3k1/Arhgef5/Eif4ebp1/Svil/Clec2i/Myd88/Piezo1/Nckap1l/Tal1/Arpc1b/Myo1c/Gbp5/Pycard/Tlr6/Tlr4/Tlr2/Pfn1/Capg/Cav1/Cd36/Plcg2/Lgals3/Cdh5/Trim30a/Cdt1/Nlrc3/Pecam1/Plek	64
GO:0002673	regulation of acute inflammatory response	14/1512	40/15699	1.16141e-05	9.06374e-05	5.98672e-05	C3/Pik3cg/Fcgr2b/Il1b/Adam8/Fcgr1/Fcgr3/Il6/Tnf/Fcer1g/Ptges/Alox5ap/Ccr5/Nlrp3	14
GO:0019915	lipid storage	20/1512	73/15699	1.21001e-05	9.42932e-05	6.22819e-05	C3/Plin3/Plin2/Enpp1/Rnf213/Stat5a/Dysf/Msr1/Il1b/Ikbke/Zc3h12a/Trem2/Apob/Tnf/Pla2g4c/Soat1/Nr1h3/Cav1/Cd36/Nfkbia	20
GO:0061045	negative regulation of wound healing	17/1512	56/15699	1.22859e-05	9.56028e-05	6.31469e-05	Cd109/Thbs1/Alox5/Prkcd/Ceacam1/Pros1/Cd9/Serping1/Serpinf2/Serpine1/Tnf/Fgf2/C1qtnf1/Tpsab1/Tfpi/Anxa5/Anxa2	17
GO:0001780	neutrophil homeostasis	11/1512	26/15699	1.25608e-05	9.69004e-05	6.4004e-05	Cxcr2/Fcgr2b/Itgam/Axl/Cfh/Il6/Itpkb/Anxa1/Lilrb4a/Cd44/Ccr2	11
GO:0006958	complement activation, classical pathway	11/1512	26/15699	1.25608e-05	9.69004e-05	6.4004e-05	C3/Cfi/Trem2/C1qb/C1qa/C1rb/C1ra/C1s1/C1qc/C1rl/Serping1	11
GO:0034123	positive regulation of toll-like receptor signaling pathway	11/1512	26/15699	1.25608e-05	9.69004e-05	6.4004e-05	Cyba/Ninj1/Ifi35/Lbp/Tirap/Rsad2/Pik3ap1/Nr1h3/Tlr1/Tlr2/Cav1	11
GO:0046597	negative regulation of viral entry into host cell	11/1512	26/15699	1.25608e-05	9.69004e-05	6.4004e-05	Ifitm1/Ifitm2/Ifitm3/Ifitm6/Ptx3/Ch25h/Trim56/Trim25/Trim12c/Cd74/Trim30a	11
GO:0055094	response to lipoprotein particle	11/1512	26/15699	1.25608e-05	9.69004e-05	6.4004e-05	Itgb1/Itgb2/Cd9/Trem2/Syk/Fcer1g/Myd88/Tlr6/Tlr4/Cd36/Cd68	11
GO:1905523	positive regulation of macrophage migration	11/1512	26/15699	1.25608e-05	9.69004e-05	6.4004e-05	Csf1/Mmp14/Thbs1/Rarres2/Cmklr1/C3ar1/Trem2/Trem1/Trpv4/C5ar1/Ccl2	11
GO:0002827	positive regulation of T-helper 1 type immune response	8/1512	14/15699	1.28337e-05	9.88638e-05	6.53008e-05	Slc11a1/H2-Ab1/Il1r1/Arid5a/Il1b/Pla2g4a/Il27ra/Ccr2	8
GO:0045807	positive regulation of endocytosis	27/1512	117/15699	1.34768e-05	0.00010367	6.84751e-05	C3/Cln3/Gata2/Cd151/Dab2/Itgb1/Fcgr1/B2m/Axl/Ldlrap1/Trem2/Hfe/Lbp/Ano6/Sele/Serpine1/Syk/Arrb2/Nckap1l/Sfrp4/Anxa2/Cav1/Cd14/Cd36/Cd63/Plcg2/Pld2	27
GO:0030336	negative regulation of cell migration	47/1512	258/15699	1.36155e-05	0.000104586	6.90807e-05	Tgfb1/Cnn2/Ptger4/Mmrn2/Sulf1/Thbs1/Emilin1/Emilin2/Dll4/Nfe2l2/Col3a1/Ccl12/Il33/Clic4/Rin3/Rras/Ada/Acvrl1/Cyp1b1/Eng/Fas/Timp1/Aif1/Apod/Arap3/Sp100/Serpine1/Tnf/Arhgdib/Fgf2/Arhgap4/Slamf8/S1pr2/Igfbp3/Bst2/Cd300a/Adamts9/Il27ra/Tie1/Cers2/Cd200r1/Stat3/Angpt2/Cd63/Cd74/Ccl2/Ccr5	47
GO:0002637	regulation of immunoglobulin production	18/1512	62/15699	1.36802e-05	0.000104933	6.93098e-05	Tgfb1/Il4ra/Fcgr2b/Clcf1/Il33/Ceacam1/Il6/Parp3/Tnf/Sash3/Ptprc/Il27ra/Lilrb4a/Stat6/Cd22/Cd40/Cd37/Cd86	18
GO:0036336	dendritic cell migration	10/1512	22/15699	1.45657e-05	0.00011125	7.34821e-05	Dock8/Gpr183/Alox5/Ano6/Arhgef5/Spi1/Slamf8/Slamf9/Retnlg/Nlrp12	10
GO:0061081	positive regulation of myeloid leukocyte cytokine production involved in immune response	10/1512	22/15699	1.45657e-05	0.00011125	7.34821e-05	Mavs/Laptm5/Ddx58/Ddx21/Fcer1g/Tlr4/Tlr2/Cd36/Cd74/Plcg2	10
GO:1900017	positive regulation of cytokine production involved in inflammatory response	10/1512	22/15699	1.45657e-05	0.00011125	7.34821e-05	Clec7a/Il6/Gpsm3/Tnf/Myd88/Gbp5/Stat3/Tlr6/Tlr4/Card9	10
GO:0043433	negative regulation of DNA-binding transcription factor activity	32/1512	151/15699	1.48011e-05	0.000112887	7.45635e-05	Nupr1/Cdkn2a/Trim21/Havcr2/Cmklr1/Parp10/Acod1/Sigirr/Cyp1b1/Zc3h12a/Dap/Id1/Aim2/Ezh2/Sp100/Tacc3/Spi1/Flna/Bcl3/Arrb2/Sfrp4/Anxa4/Pycard/Hmox1/Twist1/Nlrp12/Nfkbia/Pim1/Irak3/Nlrc3/Nlrc5/Nlrp3	32
GO:0002719	negative regulation of cytokine production involved in immune response	9/1512	18/15699	1.51195e-05	0.000114504	7.56312e-05	Tgfb1/Hfe/Jak3/Arg1/Tnf/Bst2/Lilrb4a/Hmox1/Irak3	9
GO:0030194	positive regulation of blood coagulation	9/1512	18/15699	1.51195e-05	0.000114504	7.56312e-05	F7/Thbs1/Emilin2/Nfe2l2/Ano6/Serpinf2/Serpine1/S100a9/Cd36	9
GO:0032740	positive regulation of interleukin-17 production	9/1512	18/15699	1.51195e-05	0.000114504	7.56312e-05	Tgfb1/Arid5a/Il6/Ly9/Osm/Slamf6/Myd88/Zbtb7b/Card9	9
GO:0043373	CD4-positive, alpha-beta T cell lineage commitment	9/1512	18/15699	1.51195e-05	0.000114504	7.56312e-05	Tgfb1/Ctsl/Il6ra/Il6/Ly9/Slamf6/Batf/Stat6/Stat3	9
GO:1900048	positive regulation of hemostasis	9/1512	18/15699	1.51195e-05	0.000114504	7.56312e-05	F7/Thbs1/Emilin2/Nfe2l2/Ano6/Serpinf2/Serpine1/S100a9/Cd36	9
GO:0006898	receptor-mediated endocytosis	44/1512	237/15699	1.55991e-05	0.00011797	7.79205e-05	C3/Cln3/Ifitm3/Tpcn2/Cxcl16/Cacng5/Ctsl/Cxcr2/Calcrl/Dab2/Hspg2/Fcgr2b/Mrc1/Msr1/Ceacam1/Rin3/Tgfbr2/Itgam/Itgb1/Itgb2/Fcgr1/Siglec1/B2m/Adm/Cd9/Ldlrap1/Hfe/Sele/Serpine1/Bmp2k/Syk/Arrb2/Fcer1g/Ap1g2/Sfrp4/Cd300a/Anxa2/Lilrb4a/Cav1/Cd14/Cd36/Cd63/Plcg2/Pld2	44
GO:0002040	sprouting angiogenesis	27/1512	118/15699	1.58959e-05	0.000120045	7.92913e-05	Rnf213/E2f2/E2f7/E2f8/Creb3l1/Mmrn2/Gata2/Thbs1/Aplnr/Dll4/Alox5/Adgra2/Ceacam1/Epha2/Rhoj/Itga5/Itgb1/Esm1/Kdr/Pgf/Loxl2/Fgf2/Flt4/Klf2/Adamts9/Anxa1/Hmox1	27
GO:0001501	skeletal system development	72/1512	455/15699	1.60471e-05	0.000121017	7.99336e-05	Sparc/Enpp1/Tgfb1/Sgpl1/Has2/Ptger4/Lrp5/Mmp14/Pbxip1/Runx3/Runx1/Ddr2/Sulf1/Thbs1/Lrrk1/Ninj1/Shox2/Hspg2/Fbln5/Mmp2/Mmp9/Foxc1/Col5a2/Fgfrl1/Col3a1/Arid5a/Col1a2/Col1a1/Epha2/Ecm1/Prrx1/Prrx2/Nbeal2/Tgfbr2/Tifab/Bgn/Cfh/Epyc/Hyal1/Fgr/Snai1/Ihh/Slc39a1/Kdr/Efemp1/Lox/Mgp/Myc/Ano6/Trp53/Tyrobp/Loxl2/Trpv4/Serpinh1/Vdr/Six1/Six2/Fgf2/Fli1/Rflna/Sh3pxd2b/Tal1/Bnc2/Sfrp4/Hmga2/Ptprc/Ptpn6/P2rx7/Rec…	72
GO:0043331	response to dsRNA	13/1512	36/15699	1.61535e-05	0.000121479	8.02385e-05	Zc3hav1/Mavs/Ifih1/Ralb/Ddx58/Ddx21/Kcnj8/P2rx7/Stat1/Cav1/Nfkbia/Card9/Irak3	13
GO:1900047	negative regulation of hemostasis	13/1512	36/15699	1.61535e-05	0.000121479	8.02385e-05	Thbs1/Prkcd/Ceacam1/Pros1/Cd9/Serping1/Serpinf2/Serpine1/C1qtnf1/Tpsab1/Tfpi/Anxa5/Anxa2	13
GO:0001781	neutrophil apoptotic process	7/1512	11/15699	1.76557e-05	0.000131488	8.68496e-05	Cxcr2/Fcgr2b/Itgam/Il6/Itpkb/Anxa1/Cd44	7
GO:0002716	negative regulation of natural killer cell mediated immunity	7/1512	11/15699	1.76557e-05	0.000131488	8.68496e-05	Havcr2/Ceacam1/Arrb2/Clec2d/Tap2/Tap1/Lgals9	7
GO:0032490	detection of molecule of bacterial origin	7/1512	11/15699	1.76557e-05	0.000131488	8.68496e-05	Ly96/Trem2/Lbp/Tlr1/Tlr6/Tlr4/Tlr2	7
GO:0034135	regulation of toll-like receptor 2 signaling pathway	7/1512	11/15699	1.76557e-05	0.000131488	8.68496e-05	Cyba/Acod1/Trem2/Lyn/Tirap/Tlr1/Tlr6	7
GO:0036462	TRAIL-activated apoptotic signaling pathway	7/1512	11/15699	1.76557e-05	0.000131488	8.68496e-05	Tnfrsf22/Tnfrsf26/Fadd/Atf3/Tnfrsf10b/Spi1/Casp8	7
GO:0045953	negative regulation of natural killer cell mediated cytotoxicity	7/1512	11/15699	1.76557e-05	0.000131488	8.68496e-05	Havcr2/Ceacam1/Arrb2/Clec2d/Tap2/Tap1/Lgals9	7
GO:0072540	T-helper 17 cell lineage commitment	7/1512	11/15699	1.76557e-05	0.000131488	8.68496e-05	Tgfb1/Il6ra/Il6/Ly9/Slamf6/Batf/Stat3	7
GO:0045860	positive regulation of protein kinase activity	54/1512	314/15699	1.80271e-05	0.000134068	8.8554e-05	Irgm1/Tgfb1/Kif14/Csf1/Pik3r5/Pik3cg/Cd24a/Slc11a1/Ddr2/Thbs1/Il6ra/Hbegf/Igtp/Ralb/Il1b/Prkcd/Ceacam1/Ccnd3/Ccnd1/Ect2/Adam8/Tgfbr2/Iqgap1/Ripk3/Clspn/Chil1/Tead1/Tirap/Ezh2/Sdc4/Syk/Tnf/Map2k3/Map3k1/Arhgef5/Fgf2/Stil/Arrb2/Socs1/Adam17/Erbb2/Hmga2/Cenpe/Cd300a/Ptprc/P2rx7/Tlr1/Tlr6/Tlr4/Tpx2/Cd40/Cd86/Pim1/Cdc6	54
GO:0002712	regulation of B cell mediated immunity	16/1512	52/15699	1.8247e-05	0.000135329	8.93869e-05	C3/Tgfb1/Fcgr2b/Clcf1/Gimap5/Fcgr1/Fcgr3/Trem2/Parp3/Tnf/Fcer1g/Ptprc/Ptpn6/Il27ra/Stat6/Cd40	16
GO:0002889	regulation of immunoglobulin mediated immune response	16/1512	52/15699	1.8247e-05	0.000135329	8.93869e-05	C3/Tgfb1/Fcgr2b/Clcf1/Gimap5/Fcgr1/Fcgr3/Trem2/Parp3/Tnf/Fcer1g/Ptprc/Ptpn6/Il27ra/Stat6/Cd40	16
GO:0046425	regulation of receptor signaling pathway via JAK-STAT	19/1512	69/15699	1.83569e-05	0.000135957	8.98016e-05	Stra6/Cxcl5/Il10rb/Il10ra/Parp14/Il6ra/Il7r/Irf1/Cyp1b1/Il6/Lif/Bcl3/Socs1/Socs3/Hmga2/Cenpj/Cd300a/Ptprc/Cav1	19
GO:1902749	regulation of cell cycle G2/M phase transition	25/1512	106/15699	1.86823e-05	0.000138139	9.12424e-05	Plk1/Rad51b/Kif14/Lmnb1/Cdkn2a/Gpr132/Ier3/Fbxo5/Ccnd1/Ccnb1/Chek1/Ticrr/Clspn/Rrm1/Trp53/Atf5/Brca1/Orc1/Hmga2/Cenpf/Cdc25c/Cdc6/Cdk4/Cdk2/Cdk1	25
GO:0007052	mitotic spindle organization	27/1512	119/15699	1.87028e-05	0.000138139	9.12424e-05	Plk1/Spc25/Prc1/Ndc80/Kif11/Kif23/Kifc1/Ccnb1/Aurka/Aurkb/Racgap1/Chek2/Nek2/Cdc20/Wdr62/Parp3/Nuf2/Tacc3/Flna/Stil/Togaram2/Mybl2/Kif4/Cenph/Cenpe/Dlgap5/Tpx2	27
GO:1904892	regulation of receptor signaling pathway via STAT	20/1512	75/15699	1.87442e-05	0.000138254	9.13187e-05	Stra6/Tgfb1/Cxcl5/Il10rb/Il10ra/Parp14/Il6ra/Il7r/Irf1/Cyp1b1/Il6/Lif/Bcl3/Socs1/Socs3/Hmga2/Cenpj/Cd300a/Ptprc/Cav1	20
GO:2001235	positive regulation of apoptotic signaling pathway	31/1512	146/15699	1.9221e-05	0.000141577	9.35137e-05	Nupr1/Ctsc/Ctsh/Ltbr/Runx3/Thbs1/Mcl1/Prkcd/Steap3/Ripk3/Ripk1/Siglec1/Fas/Jak3/Bcl2l11/Plekhf1/Myc/Osm/Trp53/Tnf/Fadd/Atf3/Tnfrsf12a/Ptprc/Bub1/Pycard/S100a9/S100a8/Plscr1/Cav1/Casp8	31
GO:0032689	negative regulation of interferon-gamma production	11/1512	27/15699	1.93563e-05	0.000142379	9.40429e-05	Cd274/Pglyrp1/Havcr2/Gimap5/Il33/Axl/Zc3h12a/Laptm5/Lilrb4a/Tlr4/Lgals9	11
GO:0000075	cell cycle checkpoint signaling	34/1512	167/15699	1.98816e-05	0.000146043	9.64634e-05	Plk1/Spdl1/Cdk5rap2/Ndc80/Rps27l/Trip13/Dna2/Kntc1/Bub1b/Ier3/Mtbp/Zwilch/Ccnd1/Ccnb1/Aurka/Aurkb/Chek1/Chek2/Ticrr/Clspn/Eme1/Trp53/Ttk/Brca1/Stil/Birc5/Orc1/Timeless/Hmga2/Cenpe/Bub1/Cdc6/Cdk1/Cdt1	34
GO:0045646	regulation of erythrocyte differentiation	15/1512	47/15699	2.03662e-05	0.000149399	9.86797e-05	Stat5a/Zfp36/Gata2/Isg15/Inpp5d/B2m/Ets1/Lyn/Spi1/Nckap1l/Tal1/Hmgb2/Stat3/Stat1/Cdk6	15
GO:0014002	astrocyte development	12/1512	32/15699	2.20063e-05	0.000160772	0.000106192	Lamb2/Il1b/Trem2/Grn/C1qa/Smo/Vim/C5ar1/Gfap/Tlr4/S100a9/S100a8	12
GO:0032735	positive regulation of interleukin-12 production	12/1512	32/15699	2.20063e-05	0.000160772	0.000106192	Unc93b1/Irf1/Irf8/Tirap/Syk/Laptm5/Tlr6/Tlr4/Tlr2/Cd40/Cd36/Plcg2	12
GO:0090022	regulation of neutrophil chemotaxis	12/1512	32/15699	2.20063e-05	0.000160772	0.000106192	Cxcr2/Dysf/Rac2/Il1b/C3ar1/Lbp/Tirap/Sell/Nckap1l/C5ar1/Bst1/Cd74	12
GO:0045446	endothelial cell differentiation	25/1512	107/15699	2.21802e-05	0.000161822	0.000106886	Abcb1b/Cxcr4/Tnfrsf1a/Fstl1/Il1b/Ceacam1/Clic4/Col18a1/Acvrl1/Id1/Kdr/Icam1/Apold1/Msn/Tnf/Xdh/S1pr3/S1pr2/Myd88/Tie1/Sox18/Pdpn/Cdh5/Gpx1/Pecam1	25
GO:0051480	regulation of cytosolic calcium ion concentration	52/1512	301/15699	2.25367e-05	0.0001642	0.000108457	Tgfb1/Cln3/Tpcn2/Cxcl10/Cxcr2/Cxcr4/Cxcl1/Ptger4/Cyba/Pik3cg/Gata2/Cd24a/Cmklr1/Aplnr/Gm5127/Gimap5/Fxyd1/Il1b/C3ar1/Ccrl2/Adm/Bdkrb2/Jak3/Gpr35/Gpr65/Itpr3/Kdr/Lyn/Trpv4/Lpar6/Fgf2/Fpr2/C1qtnf1/Ptgdr/C5ar1/Ptprc/Ptpn6/P2ry6/P2ry2/P2rx7/P2rx5/Pawr/Cav1/Cd38/Cd36/Cd52/Gna15/Plcg2/Ccl3/Ccr1/Ccr5/Ccr2	52
GO:0046006	regulation of activated T cell proliferation	13/1512	37/15699	2.27194e-05	0.000165308	0.000109188	Stat5a/Cd274/Cd24a/Ripk3/Jak3/Arg1/Fadd/Laptm5/Igfbp2/Il27ra/Pycard/Lilrb4a/Cd86	13
GO:0034109	homotypic cell-cell adhesion	19/1512	70/15699	2.29457e-05	0.000166728	0.000110126	Cd24a/Emilin2/Il6ra/Pear1/Prkcd/Ceacam1/Cd9/Cfh/Fn1/Il6/Lyn/Syk/Fermt3/C1qtnf1/Ptpn6/Pdpn/Plaur/Lgals1/Plek	19
GO:0010575	positive regulation of vascular endothelial growth factor production	10/1512	23/15699	2.35488e-05	0.000169734	0.000112112	C3/Sulf1/Il1a/Il1b/C3ar1/Cyp1b1/Il6/Brca1/Flt4/C5ar1	10
GO:0031100	animal organ regeneration	10/1512	23/15699	2.35488e-05	0.000169734	0.000112112	Tgfb1/Cxcl5/Ccnd1/Aurka/Il6/Lif/Ezh2/Cebpb/Hmox1/Cdk1	10
GO:0032727	positive regulation of interferon-alpha production	10/1512	23/15699	2.35488e-05	0.000169734	0.000112112	Mmp12/Zc3hav1/Mavs/Ifih1/Irf7/Ddx58/Stat1/Tlr8/Tlr7/Tlr4	10
GO:0033622	integrin activation	10/1512	23/15699	2.35488e-05	0.000169734	0.000112112	Kif14/Ptger4/Cd24a/Fblim1/Col16a1/Fn1/Fermt3/Piezo1/Tln1/Plek	10
GO:0051984	positive regulation of chromosome segregation	10/1512	23/15699	2.35488e-05	0.000169734	0.000112112	Ncapg2/Ccnb1/Aurkb/Smc4/Smc2/Ncapg/Ncaph/Cenpe/Cdc6/Cdt1	10
GO:1904996	positive regulation of leukocyte adhesion to vascular endothelial cell	10/1512	23/15699	2.35488e-05	0.000169734	0.000112112	Alox5/Itgb2/Ets1/Il6/Icam1/Sele/Tnf/Ptafr/Pawr/Ccr2	10
GO:0002295	T-helper cell lineage commitment	8/1512	15/15699	2.51739e-05	0.000179761	0.000118735	Tgfb1/Il6ra/Il6/Ly9/Slamf6/Batf/Stat6/Stat3	8
GO:0002476	antigen processing and presentation of endogenous peptide antigen via MHC class Ib	8/1512	15/15699	2.51739e-05	0.000179761	0.000118735	H2-D1/H2-K1/H2-Q6/H2-Q7/H2-Q4/H2-T24/H2-T22/Tap2	8
GO:0002484	antigen processing and presentation of endogenous peptide antigen via MHC class I via ER pathway	8/1512	15/15699	2.51739e-05	0.000179761	0.000118735	H2-D1/H2-K1/H2-Q6/H2-Q7/H2-Q4/H2-T24/H2-T22/Tap2	8
GO:0002730	regulation of dendritic cell cytokine production	8/1512	15/15699	2.51739e-05	0.000179761	0.000118735	Mavs/Jak3/Ddx58/Ddx21/Bst2/Tlr4/Tlr2/Plcg2	8
GO:0045064	T-helper 2 cell differentiation	8/1512	15/15699	2.51739e-05	0.000179761	0.000118735	Il4ra/Irf1/Hlx/Il6/Batf/Bcl3/Anxa1/Nlrp3	8
GO:0072672	neutrophil extravasation	8/1512	15/15699	2.51739e-05	0.000179761	0.000118735	Ptger4/Il1r1/Il1a/Adam8/Trem1/Jaml/Pawr/Pecam1	8
GO:0090026	positive regulation of monocyte chemotaxis	8/1512	15/15699	2.51739e-05	0.000179761	0.000118735	Lgmn/Cxcl10/Aif1/Ano6/Serpine1/Ccl2/Ccr1/Ccr2	8
GO:0006691	leukotriene metabolic process	9/1512	19/15699	2.62716e-05	0.000187102	0.000123584	Dpep2/Alox5/Ncf1/Syk/Pla2g4a/Alox5ap/Tlr4/Tlr2/Cyp4f18	9
GO:0070230	positive regulation of lymphocyte apoptotic process	9/1512	19/15699	2.62716e-05	0.000187102	0.000123584	Pdcd1/Cd274/Cd24a/Ceacam1/Adam8/Siglec1/Myc/Trp53/P2rx7	9
GO:2000117	negative regulation of cysteine-type endopeptidase activity	20/1512	77/15699	2.84906e-05	0.000202637	0.000133845	Cflar/Cst7/Thbs1/Mmp9/Rps6ka1/Naip2/Naip5/Naip6/Ifi207/Ifi204/Il6/Aqp1/Tnf/Bcl2a1d/Birc5/Arrb2/Cast/Plaur/Cd44/Gpx1	20
GO:0001937	negative regulation of endothelial cell proliferation	14/1512	43/15699	2.97486e-05	0.000211305	0.00013957	Sparc/Mmrn2/Sulf1/Thbs1/Dll4/Alox5/Ccl12/Acvrl1/Eng/Tnf/Xdh/Stat1/Cav1/Ccl2	14
GO:0071214	cellular response to abiotic stimulus	45/1512	251/15699	3.10507e-05	0.000219973	0.000145295	Tgfb1/Cln3/Spidr/Cnn2/Slc4a11/Ptger4/Rcsd1/Serpinb6b/Mmp2/Mmp9/Dysf/Col1a1/Prkcd/Relb/Rest/Ect2/Aurkb/Rad51ap1/Chek1/Chek2/Sipa1/Hyal1/Bdkrb2/Rad51/Timp1/Ifi207/Ifi204/Nos3/Fignl1/Trp53/Pbk/Trpv4/Aqp1/Ddias/Brca1/Pold1/Bag3/Crip1/Piezo2/Piezo1/Hmga2/Hvcn1/Bard1/Pcna/Cav1	45
GO:0104004	cellular response to environmental stimulus	45/1512	251/15699	3.10507e-05	0.000219973	0.000145295	Tgfb1/Cln3/Spidr/Cnn2/Slc4a11/Ptger4/Rcsd1/Serpinb6b/Mmp2/Mmp9/Dysf/Col1a1/Prkcd/Relb/Rest/Ect2/Aurkb/Rad51ap1/Chek1/Chek2/Sipa1/Hyal1/Bdkrb2/Rad51/Timp1/Ifi207/Ifi204/Nos3/Fignl1/Trp53/Pbk/Trpv4/Aqp1/Ddias/Brca1/Pold1/Bag3/Crip1/Piezo2/Piezo1/Hmga2/Hvcn1/Bard1/Pcna/Cav1	45
GO:0032743	positive regulation of interleukin-2 production	12/1512	33/15699	3.1565e-05	0.000223323	0.000147507	Stat5a/Cd1d1/Runx1/Il1a/Il1b/Prkd2/Pnp/Sash3/Ptprc/Anxa1/Plcg2/Ccr2	12
GO:2001251	negative regulation of chromosome organization	21/1512	84/15699	3.38322e-05	0.000239048	0.000157894	Plk1/Spdl1/Cdk5rap2/Ndc80/Trip13/Mcm2/Kntc1/Bub1b/Fbxo5/Zwilch/Ccnb1/Aurkb/Ttk/Birc5/Cenpe/Bub1/Recql4/Top2a/Pttg1/Pif1/Cdt1	21
GO:0010389	regulation of G2/M transition of mitotic cell cycle	23/1512	97/15699	3.63339e-05	0.000256138	0.000169182	Plk1/Rad51b/Kif14/Lmnb1/Cdkn2a/Gpr132/Ier3/Fbxo5/Ccnd1/Ccnb1/Chek1/Ticrr/Clspn/Rrm1/Brca1/Orc1/Hmga2/Cenpf/Cdc25c/Cdc6/Cdk4/Cdk2/Cdk1	23
GO:0002244	hematopoietic progenitor cell differentiation	28/1512	130/15699	3.63938e-05	0.000256138	0.000169182	Tgfb1/Esco2/Apobec3/Tcaf2/Dock1/Runx1/Eif2ak2/Nfe2l2/Foxc1/Thsd1/Samd9l/Rest/Kdr/Ankle1/Trp53/Tnfrsf13b/Arl11/Spi1/Flt4/Batf/Cebpd/Tal1/Rbm47/Ptprc/Ptpn6/Top2a/Cdk6/Pld4	28
GO:1905952	regulation of lipid localization	28/1512	130/15699	3.63938e-05	0.000256138	0.000169182	C3/Plin3/Plin2/Dab2/Runx1/Thbs1/Msr1/Il1a/Il1b/Prkcd/Ikbke/Ldlrap1/Zc3h12a/Trem2/Apob/Syk/Pla2g4a/Spp1/C1qtnf1/Igfbp3/Ptges/Nr1h3/Anxa2/P2ry2/P2rx7/Tspo/Cd36/Nfkbia	28
GO:0006925	inflammatory cell apoptotic process	10/1512	24/15699	3.68926e-05	0.000257961	0.000170386	Cxcr2/Cdkn2a/Fcgr2b/Itgam/Fas/Il6/Itpkb/Anxa1/Cd44/Ccr5	10
GO:0048535	lymph node development	10/1512	24/15699	3.68926e-05	0.000257961	0.000170386	Tgfb1/Ltbr/Cd248/Il7r/Ripk3/Jak3/Nfkb2/Ikzf1/Fadd/Pdpn	10
GO:0060142	regulation of syncytium formation by plasma membrane fusion	10/1512	24/15699	3.68926e-05	0.000257961	0.000170386	Cflar/Cxcl10/Il4ra/Ehd2/Trem2/Scgb3a1/Tyrobp/Gdf15/Stat1/Cd53	10
GO:0062098	regulation of programmed necrotic cell death	10/1512	24/15699	3.68926e-05	0.000257961	0.000170386	Nupr1/Cflar/Zbp1/Ripk3/Ripk1/Trp53/Fadd/Birc3/Cav1/Casp8	10
GO:1903306	negative regulation of regulated secretory pathway	10/1512	24/15699	3.68926e-05	0.000257961	0.000170386	Foxf1/Rest/Spi1/Nckap1l/Cd300a/Hmox1/Cd84/Ccr2/Lgals9/Gnai2	10
GO:0002829	negative regulation of type 2 immune response	7/1512	12/15699	3.88379e-05	0.000270157	0.000178442	Irf1/Hlx/Arg1/Il27ra/Anxa1/Stat6/Ccr2	7
GO:0035821	modulation of process of another organism	7/1512	12/15699	3.88379e-05	0.000270157	0.000178442	Gsdmd/Clec7a/Bcl2l11/Nos2/Syk/Mpeg1/S100a9	7
GO:0072683	T cell extravasation	7/1512	12/15699	3.88379e-05	0.000270157	0.000178442	Ripk3/Itgal/Icam1/Fadd/Il27ra/Ccl2/Ccr2	7
GO:1902563	regulation of neutrophil activation	7/1512	12/15699	3.88379e-05	0.000270157	0.000178442	Itgam/Itgb2/Grn/Syk/Spi1/Ptafr/Cd300a	7
GO:0016485	protein processing	40/1512	216/15699	3.96029e-05	0.000275122	0.000181722	F5/F7/Hp/Cln3/Cln5/Lgmn/S100a10/Cst7/Ctse/Ctsh/Ctsl/Ctss/Ctsz/Asprv1/Mmp14/Thbs1/Il1r2/Myh9/Dhh/Ifi207/Ifi204/Ihh/Myc/C1rb/C1ra/C1rl/Serpinf2/Serpine1/Fadd/Fam111a/Srgn/Adam17/Ctla2a/Pycard/P2rx7/Pawr/Cast/Casp12/Casp8/Casp4	40
GO:0048144	fibroblast proliferation	24/1512	104/15699	3.98736e-05	0.000276645	0.000182728	Nupr1/Tgfb1/Tgif1/Ddr2/Parp10/Fbln1/Ifi30/Mmp9/Col3a1/Ccna2/Ccnb1/Fn1/Myc/Trp53/Aqp1/Serpine1/Cd300a/Anxa2/Pawr/Cd74/Cdc6/Cdk6/Cdk4/Nlrc3	24
GO:0033032	regulation of myeloid cell apoptotic process	11/1512	29/15699	4.28421e-05	0.000296476	0.000195826	Stat5a/Cxcr2/Cdkn2a/Fcgr2b/Itpkb/Clec5a/Adam17/Fcer1g/Anxa1/Cd44/Ccr5	11
GO:0045622	regulation of T-helper cell differentiation	11/1512	29/15699	4.28421e-05	0.000296476	0.000195826	Il4ra/Irf1/Zc3h12a/Hlx/Jak3/Il6/Anxa1/Zbtb7b/Nfkbiz/Ccr2/Nlrp3	11
GO:0042531	positive regulation of tyrosine phosphorylation of STAT protein	13/1512	39/15699	4.31208e-05	0.000298022	0.000196847	Ptger4/Tnfrsf1a/Parp14/Il6ra/Clcf1/Il6/Lif/Lyn/Parp9/Osm/Hcls1/Cd40/Pecam1	13
GO:0030101	natural killer cell activation	18/1512	67/15699	4.34551e-05	0.000298867	0.000197406	Stat5a/Stx11/Ulbp1/Pglyrp1/Havcr2/Prdx1/Irf1/Itgb2/Elf4/Axl/Rab27a/Fgr/Ikzf1/Tyrobp/Slamf6/Ptprc/Lilrb4a/Lgals9	18
GO:0002363	alpha-beta T cell lineage commitment	9/1512	20/15699	4.36879e-05	0.000298867	0.000197406	Tgfb1/Ctsl/Il6ra/Il6/Ly9/Slamf6/Batf/Stat6/Stat3	9
GO:0010759	positive regulation of macrophage chemotaxis	9/1512	20/15699	4.36879e-05	0.000298867	0.000197406	Csf1/Thbs1/Rarres2/Cmklr1/C3ar1/Trem1/Trpv4/C5ar1/Ccl2	9
GO:0034143	regulation of toll-like receptor 4 signaling pathway	9/1512	20/15699	4.36879e-05	0.000298867	0.000197406	Ninj1/Ifi35/Acod1/Rab7b/Trem2/Lbp/Lyn/Tirap/Nr1h3	9
GO:0034349	glial cell apoptotic process	9/1512	20/15699	4.36879e-05	0.000298867	0.000197406	Enpp1/Pmp22/Ccl12/Prkch/Prkcd/Akap12/Trem2/Trp53/Ccl2	9
GO:0043371	negative regulation of CD4-positive, alpha-beta T cell differentiation	9/1512	20/15699	4.36879e-05	0.000298867	0.000197406	Runx3/Runx1/Il4ra/Irf1/Zc3h12a/Hlx/Jak3/Anxa1/Zbtb7b	9
GO:0045063	T-helper 1 cell differentiation	9/1512	20/15699	4.36879e-05	0.000298867	0.000197406	Il4ra/Relb/Irf1/Hlx/Jak3/Gadd45g/Anxa1/Stat6/Ccr2	9
GO:0045649	regulation of macrophage differentiation	9/1512	20/15699	4.36879e-05	0.000298867	0.000197406	Tgfb1/Csf1/Gata2/Ripk1/Lif/C1qc/Hcls1/Fadd/Casp8	9
GO:0007143	female meiotic nuclear division	12/1512	34/15699	4.45302e-05	0.000303857	0.000200701	Plk1/Ndc80/Trip13/Fbxo5/Ccnb2/Mastl/Aurka/Ttk/Ncaph/Cenpe/Top2a/Stag3	12
GO:0034122	negative regulation of toll-like receptor signaling pathway	12/1512	34/15699	4.45302e-05	0.000303857	0.000200701	Smpdl3b/Acod1/Rab7b/Trem2/Lyn/Arrb2/Pik3ap1/Cd300a/Tlr6/Cd300lf/Trim30a/Irak3	12
GO:0055074	calcium ion homeostasis	65/1512	412/15699	4.494e-05	0.000306264	0.000202292	Enpp1/Tgfb1/Cln3/Tpcn2/Cxcl10/Cxcr2/Cxcr4/Cxcl1/Ptger4/Cyba/Pik3cg/Gata2/Cd24a/Cmklr1/Mcub/Aplnr/Gm5127/Ccl12/Gimap5/Fxyd1/Il1b/C3ar1/Ccrl2/Adm/Tcirg1/Bdkrb2/Jak3/Gpr35/Gpr65/Itpr3/Kdr/Lyn/Atp2c2/Nt5e/Trpv4/Vdr/Lpar6/Fgf2/Spp1/Atp6v1b1/Fpr2/C1qtnf1/Ptgdr/C5ar1/Tgm2/Ptprc/Ptpn6/P2ry6/P2ry2/P2rx7/P2rx5/Pawr/Cav1/Cd40/Cd38/Cd36/Cd52/Gna15/Plcg2/Ccl3/Ccl2/Ccr1/Ccr5/Ccr2/Cdh5	65
GO:0000212	meiotic spindle organization	8/1512	16/15699	4.6093e-05	0.000312932	0.000206696	Ndc80/Espl1/Fbxo5/Ccnb2/Myh9/Aurka/Aspm/Cenpe	8
GO:0002643	regulation of tolerance induction	8/1512	16/15699	4.6093e-05	0.000312932	0.000206696	Pdcd1/Cd274/Runx1/Havcr2/Tgfbr2/Lilrb4a/Cd86/Irak3	8
GO:0032695	negative regulation of interleukin-12 production	8/1512	16/15699	4.6093e-05	0.000312932	0.000206696	Thbs1/Cmklr1/Jak3/Arrb2/Tlr8/Tlr2/Irak3/Nlrc3	8
GO:0032392	DNA geometric change	15/1512	50/15699	4.62181e-05	0.000313386	0.000206995	Mcm7/Mcm3/Mcm4/Mcm5/Mcm6/Mcm2/Cdc45/Rad51/Ddx11/Anxa1/Recql4/Top2a/Gins2/Gins1/Pif1	15
GO:0006875	cellular metal ion homeostasis	75/1512	495/15699	4.86487e-05	0.000329451	0.000217607	Lcn2/Tgfb1/Cln3/Tpcn2/Cxcl10/Cxcr2/Cxcr4/Cxcl1/Ptger4/Cyba/Pik3cg/Gata2/Cd24a/Slc11a1/Cybrd1/Cmklr1/Mcub/Aplnr/Gm5127/Ccl12/Gimap5/Fxyd1/Il1a/Il1b/C3ar1/Steap3/Steap4/Ccrl2/Adm/Tcirg1/Bdkrb2/Hfe/Jak3/Slc39a8/Gpr35/Gpr65/Itpr3/Kdr/Lyn/Atp2c2/Mt1/Myc/Trpv4/Vdr/Lpar6/Fgf2/Spp1/Fpr2/C1qtnf1/Ptgdr/Scara5/C5ar1/Tgm2/Ptprc/Ptpn6/P2ry6/P2ry2/P2rx7/P2rx5/Pawr/Hmox1/Cav1/Cd40/Cd38/Cd36/Cd52/Gna15/Plcg2/Ccl…	75
GO:0001570	vasculogenesis	21/1512	86/15699	4.92799e-05	0.000333305	0.000220153	Enpp1/Tgfb1/Sgpl1/Has2/Hhex/Aplnr/Foxf1/Foxm1/Ceacam1/Epha2/Tgfbr2/Rras/Adm/Eng/Kdr/Smo/Xdh/Tie1/Sox18/Gjc1/Cav1	21
GO:1902041	regulation of extrinsic apoptotic signaling pathway via death domain receptors	14/1512	45/15699	5.26858e-05	0.000355894	0.000235073	Cflar/Tnfrsf23/Tnfrsf22/Thbs1/Icam1/Sp100/Serpine1/Atf3/Brca1/Tmbim1/Hmgb2/Hmox1/Lgals3/Gpx1	14
GO:0032418	lysosome localization	19/1512	74/15699	5.32663e-05	0.000358914	0.000237067	Lat2/Gata2/Sytl4/Milr1/Il4ra/Foxf1/Rac2/Myh9/Fes/Fgr/Lyn/Syk/Fcer1g/Vamp8/Ptgdr/Cd300a/Hmox1/Cd84/Pld2	19
GO:1990849	vacuolar localization	19/1512	74/15699	5.32663e-05	0.000358914	0.000237067	Lat2/Gata2/Sytl4/Milr1/Il4ra/Foxf1/Rac2/Myh9/Fes/Fgr/Lyn/Syk/Fcer1g/Vamp8/Ptgdr/Cd300a/Hmox1/Cd84/Pld2	19
GO:0034502	protein localization to chromosome	22/1512	93/15699	5.53275e-05	0.000372336	0.000245932	Plk1/Spdl1/Esco2/Spidr/Ndc80/Kntc1/Bub1b/Mtbp/Zwilch/Aurkb/Cdca5/Parp3/Ezh2/Ttk/Haspin/Spi1/Cenpa/Cenpq/Knl1/Stag3/Cdk1/Cdt1	22
GO:0006874	cellular calcium ion homeostasis	62/1512	391/15699	5.74763e-05	0.000386313	0.000255165	Tgfb1/Cln3/Tpcn2/Cxcl10/Cxcr2/Cxcr4/Cxcl1/Ptger4/Cyba/Pik3cg/Gata2/Cd24a/Cmklr1/Mcub/Aplnr/Gm5127/Ccl12/Gimap5/Fxyd1/Il1b/C3ar1/Ccrl2/Adm/Tcirg1/Bdkrb2/Jak3/Gpr35/Gpr65/Itpr3/Kdr/Lyn/Atp2c2/Trpv4/Vdr/Lpar6/Fgf2/Spp1/Fpr2/C1qtnf1/Ptgdr/C5ar1/Tgm2/Ptprc/Ptpn6/P2ry6/P2ry2/P2rx7/P2rx5/Pawr/Cav1/Cd40/Cd38/Cd36/Cd52/Gna15/Plcg2/Ccl3/Ccl2/Ccr1/Ccr5/Ccr2/Cdh5	62
GO:0030890	positive regulation of B cell proliferation	13/1512	40/15699	5.82907e-05	0.000391298	0.000258457	Gpr183/Vav3/Clcf1/Ada/Tirap/Sash3/Nckap1l/Bst1/Ptprc/Tlr4/Cd40/Cd38/Cd74	13
GO:0061351	neural precursor cell proliferation	34/1512	176/15699	6.12986e-05	0.000410976	0.000271455	Fabp7/Tgfb1/Kif14/Ctsz/Cxcr4/Kctd11/Hhex/Gata2/Cd24a/Melk/Dll4/Il1b/Shcbp1/Racgap1/Nde1/Grn/Tead3/Wdr62/Akna/Lyn/Nes/Trp53/Smo/Aspm/Tacc3/Atf5/Plxnb2/Fgf2/Flna/Hmga2/C5ar1/Gng5/Ccr5/Gnai2	34
GO:0030261	chromosome condensation	11/1512	30/15699	6.17865e-05	0.000412176	0.000272248	Ncapg2/Ccnb1/Nusap1/Cdca5/Smc4/Smc2/Ncapg/Ncaph/Hmga2/Top2a/Cdk1	11
GO:0030574	collagen catabolic process	11/1512	30/15699	6.17865e-05	0.000412176	0.000272248	Ctsb/Ctsl/Ctss/Mmp25/Mmp12/Mmp14/Mmp19/Mmp2/Mmp8/Mmp9/Itgb1	11
GO:0002714	positive regulation of B cell mediated immunity	12/1512	35/15699	6.1861e-05	0.000412176	0.000272248	C3/Tgfb1/Clcf1/Gimap5/Fcgr1/Fcgr3/Trem2/Tnf/Fcer1g/Ptprc/Stat6/Cd40	12
GO:0002891	positive regulation of immunoglobulin mediated immune response	12/1512	35/15699	6.1861e-05	0.000412176	0.000272248	C3/Tgfb1/Clcf1/Gimap5/Fcgr1/Fcgr3/Trem2/Tnf/Fcer1g/Ptprc/Stat6/Cd40	12
GO:0060338	regulation of type I interferon-mediated signaling pathway	12/1512	35/15699	6.1861e-05	0.000412176	0.000272248	Mmp12/Zbp1/Trim56/Mavs/Isg15/Ikbke/Samhd1/Irf7/Oas1a/Fadd/Oas3/Nlrc5	12
GO:0071103	DNA conformation change	16/1512	57/15699	6.41258e-05	0.000426738	0.000281866	Hhex/Mcm7/Mcm3/Mcm4/Mcm5/Mcm6/Mcm2/Cdc45/Rad51/Ddx11/Anxa1/Recql4/Top2a/Gins2/Gins1/Pif1	16
GO:0034101	erythrocyte homeostasis	28/1512	134/15699	6.44133e-05	0.000428121	0.00028278	Stat5a/Zfp36/Gata2/Cd24a/Ncapg2/Isg15/Prdx1/G6pdx/Inpp5d/B2m/Axl/Jak3/Ets1/Ikzf1/Lyn/Ampd3/Hcls1/Dnase2a/Spi1/Ptbp3/Nckap1l/Tal1/Hmgb2/Klf2/Stat3/Stat1/Hmox1/Cdk6	28
GO:1903035	negative regulation of response to wounding	19/1512	75/15699	6.49792e-05	0.00043135	0.000284912	Cd109/Cd24a/Thbs1/Alox5/Prkcd/Ceacam1/Pros1/Cd9/Serping1/Serpinf2/Serpine1/Tnf/Fgf2/C1qtnf1/Tpsab1/Tfpi/Anxa5/Anxa2/Cers2	19
GO:0072503	cellular divalent inorganic cation homeostasis	65/1512	417/15699	6.514e-05	0.000431884	0.000285265	Tgfb1/Cln3/Tpcn2/Cxcl10/Cxcr2/Cxcr4/Cxcl1/Ptger4/Cyba/Pik3cg/Gata2/Cd24a/Slc11a1/Cmklr1/Mcub/Aplnr/Gm5127/Ccl12/Gimap5/Fxyd1/Il1b/C3ar1/Ccrl2/Adm/Tcirg1/Bdkrb2/Jak3/Slc39a8/Gpr35/Gpr65/Itpr3/Kdr/Lyn/Atp2c2/Mt1/Trpv4/Vdr/Lpar6/Fgf2/Spp1/Fpr2/C1qtnf1/Ptgdr/C5ar1/Tgm2/Ptprc/Ptpn6/P2ry6/P2ry2/P2rx7/P2rx5/Pawr/Cav1/Cd40/Cd38/Cd36/Cd52/Gna15/Plcg2/Ccl3/Ccl2/Ccr1/Ccr5/Ccr2/Cdh5	65
GO:0006281	DNA repair	73/1512	483/15699	6.62748e-05	0.000438867	0.000289877	Pole/Esco2/Spidr/Rad51b/Rad54l/Rad54b/Lig1/Fanci/Fanca/Trip13/Mcm7/Mcm3/Mcm4/Mcm5/Mcm6/Mcm2/Dna2/Parpbp/Parp10/Neil3/Foxm1/Ier3/Dtx3l/Uhrf1/Rfc4/Samhd1/Aunip/Prrx1/Rmi2/Rad51ap1/Chek1/Chek2/Ticrr/Clspn/Rrm1/Wdhd1/Eme1/Cdc45/Cdca5/Rad51/Fignl1/Exo1/Parp3/Parp9/Trp53/Pnp/Was/Smc4/Smc2/Brca1/Pola1/Pold2/Pold1/Pole2/Fam111a/Ddx11/Brip1/Timeless/Chaf1b/Chaf1a/Bach1/Hmga2/Hmgn1/Recql4/Pttg1/Bard1/Ube2t…	73
GO:0032069	regulation of nuclease activity	9/1512	21/15699	6.99325e-05	0.000460817	0.000304376	Prkcd/Oas1b/Oas1a/Oasl2/Oasl1/Oas2/Oas3/Hmgb2/Pcna	9
GO:0050820	positive regulation of coagulation	9/1512	21/15699	6.99325e-05	0.000460817	0.000304376	F7/Thbs1/Emilin2/Nfe2l2/Ano6/Serpinf2/Serpine1/S100a9/Cd36	9
GO:0060055	angiogenesis involved in wound healing	9/1512	21/15699	6.99325e-05	0.000460817	0.000304376	Cxcr4/Gata2/B4galt1/Alox5/Smoc2/Kdr/Serpine1/Tnf/Gpx1	9
GO:1903428	positive regulation of reactive oxygen species biosynthetic process	9/1512	21/15699	6.99325e-05	0.000460817	0.000304376	Lcn2/Cyba/Mmp8/Rab27a/Slc5a3/Tlr6/Tlr4/Cd36/Plcg2	9
GO:0048145	regulation of fibroblast proliferation	23/1512	101/15699	7.13812e-05	0.000469788	0.000310301	Nupr1/Tgfb1/Tgif1/Ddr2/Parp10/Fbln1/Ifi30/Mmp9/Ccna2/Ccnb1/Fn1/Myc/Trp53/Aqp1/Serpine1/Cd300a/Anxa2/Pawr/Cd74/Cdc6/Cdk6/Cdk4/Nlrc3	23
GO:0003170	heart valve development	15/1512	52/15699	7.65052e-05	0.000502895	0.000332169	Stra6/Tgfb1/Tnfrsf1b/Tnfrsf1a/Emilin1/Aplnr/Shox2/Fgfrl1/Tgfbr2/Erg/Nos3/Nfatc1/Adamts9/Tie1/Twist1	15
GO:0016045	detection of bacterium	7/1512	13/15699	7.71381e-05	0.000505819	0.0003341	Pglyrp1/Naip2/Naip5/Naip6/Tlr1/Tlr6/Tlr2	7
GO:0035457	cellular response to interferon-alpha	7/1512	13/15699	7.71381e-05	0.000505819	0.0003341	Ifit1/Ifit2/Ifit3/Axl/Oas1a/Ifi204/Myc	7
GO:1904589	regulation of protein import	19/1512	76/15699	7.89182e-05	0.000516861	0.000341394	Mdfic/Tgfb1/Uaca/Tnfrsf1a/Mavs/Prkcd/Ect2/Zc3h12a/Il6/Apod/Hcls1/Smo/Arhgef5/Brca1/Flna/Bag3/Gbp4/Cd36/Cdk1	19
GO:0032956	regulation of actin cytoskeleton organization	54/1512	331/15699	7.91796e-05	0.000517942	0.000342108	Tgfb1/S100a10/Capza1/Ctsl/Cdc42ep4/Ptger4/Lima1/Cotl1/Vasp/Cgnl1/Rac2/Il1a/Prkcd/Rhoh/Rhoc/Ect2/Iqgap1/Iqgap3/Pdlim4/Fes/Fgr/Hck/Id1/Plekhg2/Gpr65/Icam1/Sdc4/Arap1/Hcls1/Serpinf2/Map3k1/Was/Arhgdib/Arhgef5/Fhod1/Flna/Svil/Clec2i/Sh3pxd2b/Nckap1l/Arpc1b/Asap3/Myo1c/Myo1f/Bst2/Bst1/Pycard/Tlr2/Wasf2/Pfn1/Gmfg/Capg/Pecam1/Plek	54
GO:0006026	aminoglycan catabolic process	8/1512	17/15699	7.97161e-05	0.000518927	0.000342758	Tgfb1/Pglyrp1/Chil1/Chil3/Hyal1/Fgf2/Lyve1/Cd44	8
GO:0010935	regulation of macrophage cytokine production	8/1512	17/15699	7.97161e-05	0.000518927	0.000342758	Tgfb1/Laptm5/Tlr4/Tlr2/Cd36/Cd74/Plcg2/Irak3	8
GO:0030449	regulation of complement activation	8/1512	17/15699	7.97161e-05	0.000518927	0.000342758	C3/Cd59a/Il1b/A2m/Cfh/Cfi/Trem2/Serping1	8
GO:0032753	positive regulation of interleukin-4 production	8/1512	17/15699	7.97161e-05	0.000518927	0.000342758	Cd1d1/Havcr2/Il33/Syk/Sash3/Cebpb/Fcer1g/Nlrp3	8
GO:0042306	regulation of protein import into nucleus	18/1512	70/15699	8.13933e-05	0.000529204	0.000349546	Mdfic/Tgfb1/Uaca/Tnfrsf1a/Mavs/Prkcd/Ect2/Zc3h12a/Il6/Apod/Hcls1/Smo/Brca1/Flna/Bag3/Gbp4/Cd36/Cdk1	18
GO:0001659	temperature homeostasis	32/1512	164/15699	8.17037e-05	0.000530581	0.000350456	Fabp4/Lcn2/Ucp2/Cpt2/Cxcr4/Acadl/Cmklr1/Il4ra/Gimap5/Il1a/Il1b/Id1/Syk/Tnf/Cebpb/Adam17/Ptges/Gadd45g/Gatm/Adamts5/Nr1h3/Zbtb7b/Stat6/Stat3/Tlr4/Pctp/Plac8/Cav1/Cd36/Ccr5/Ccr2/Gpx1	32
GO:0050688	regulation of defense response to virus	17/1512	64/15699	8.21733e-05	0.000532987	0.000352045	Rnf125/Apobec3/Mmp12/Zc3hav1/Mavs/Dtx3l/Il1b/Zc3h12a/Aim2/Parp9/Dhx58/Fgl2/Ddx58/Gbp4/Pycard/Stat1/Cd37	17
GO:0072507	divalent inorganic cation homeostasis	68/1512	445/15699	8.31521e-05	0.000536861	0.000354604	Enpp1/Tgfb1/Cln3/Tpcn2/Cxcl10/Cxcr2/Cxcr4/Cxcl1/Ptger4/Cyba/Pik3cg/Gata2/Cd24a/Slc11a1/Cmklr1/Mcub/Aplnr/Gm5127/Ccl12/Gimap5/Fxyd1/Il1b/C3ar1/Ccrl2/Adm/Tcirg1/Bdkrb2/Jak3/Slc39a8/Gpr35/Gpr65/Itpr3/Kdr/Lyn/Atp2c2/Nt5e/Mt1/Trpv4/Vdr/Lpar6/Fgf2/Spp1/Atp6v1b1/Fpr2/C1qtnf1/Ptgdr/C5ar1/Tgm2/Ptprc/Ptpn6/P2ry6/P2ry2/P2rx7/P2rx5/Pawr/Cav1/Cd40/Cd38/Cd36/Cd52/Gna15/Plcg2/Ccl3/Ccl2/Ccr1/Ccr5/Ccr2/Cdh5	68
GO:0002360	T cell lineage commitment	10/1512	26/15699	8.34696e-05	0.000536861	0.000354604	Tgfb1/Ctsl/Il6ra/Il6/Ly9/Trp53/Slamf6/Batf/Stat6/Stat3	10
GO:0030212	hyaluronan metabolic process	10/1512	26/15699	8.34696e-05	0.000536861	0.000354604	Tgfb1/Has2/Ptger4/Il1b/Ccnd3/Itih4/Itih2/Hyal1/Fgf2/Cd44	10
GO:0043302	positive regulation of leukocyte degranulation	10/1512	26/15699	8.34696e-05	0.000536861	0.000354604	Gata2/Il4ra/Itgam/Itgb2/Fgr/Syk/Ptafr/Fcer1g/Vamp8/Pld2	10
GO:0071353	cellular response to interleukin-4	10/1512	26/15699	8.34696e-05	0.000536861	0.000354604	Rplp0/Rufy4/Mcm2/Parp14/Mrc1/Rpl3/Jak3/Stat6/Cd300lf/Cdk4	10
GO:0090330	regulation of platelet aggregation	10/1512	26/15699	8.34696e-05	0.000536861	0.000354604	Emilin2/Il6ra/Prkcd/Ceacam1/Cd9/Il6/Lyn/Syk/C1qtnf1/Pdpn	10
GO:1902042	negative regulation of extrinsic apoptotic signaling pathway via death domain receptors	10/1512	26/15699	8.34696e-05	0.000536861	0.000354604	Cflar/Tnfrsf23/Tnfrsf22/Icam1/Serpine1/Brca1/Tmbim1/Hmgb2/Hmox1/Gpx1	10
GO:0046640	regulation of alpha-beta T cell proliferation	12/1512	36/15699	8.47147e-05	0.000543569	0.000359035	Cd274/Cd24a/Rasal3/Ceacam1/Irf1/Tgfbr2/Syk/Ptprc/Zbtb7b/Cd44/Ccr2/Lgals9	12
GO:1902742	apoptotic process involved in development	12/1512	36/15699	8.47147e-05	0.000543569	0.000359035	Enpp1/Tnfrsf1b/Tnfrsf1a/Lrp5/Cdkn2a/B4galt1/Foxc1/Chek1/Bcl2l11/Vdr/Spi1/Xkr5	12
GO:0045589	regulation of regulatory T cell differentiation	11/1512	31/15699	8.7481e-05	0.00056065	0.000370317	Tgfb1/Fanca/Il2rg/Hspb1/Gimap5/Irf1/Socs1/Ctla2a/Lilrb4a/Cd44/Lgals9	11
GO:0040013	negative regulation of locomotion	50/1512	301/15699	9.05529e-05	0.000579647	0.000382864	Sema3g/Tgfb1/Cnn2/Ptger4/Mmrn2/Sulf1/Thbs1/Emilin1/Emilin2/Dll4/Fbln1/Nfe2l2/Col3a1/Ccl12/Il33/Clic4/Rin3/Rras/Ada/Acvrl1/Cyp1b1/Eng/Fas/Timp1/Aif1/Apod/Arap3/Sp100/Serpine1/Tnf/Was/Arhgdib/Fgf2/Arhgap4/Slamf8/S1pr2/Igfbp3/Bst2/Cd300a/Adamts9/Il27ra/Tie1/Cers2/Cd200r1/Stat3/Angpt2/Cd63/Cd74/Ccl2/Ccr5	50
GO:0051235	maintenance of location	47/1512	278/15699	9.43124e-05	0.000602994	0.000398285	C3/Plin3/Plin2/Enpp1/Lcn2/Rnf213/Tgfb1/Stat5a/Tpcn2/Cxcl10/Cyba/Aplnr/Nrros/Kdelr3/Dysf/Msr1/Il1b/Ikbke/Zc3h12a/Trem2/Hk2/Itpr3/Lyn/Apob/Sp100/Tnf/Aspm/Tacc3/Pla2g4c/Fgf2/Srgn/Flna/Soat1/Ptprc/Ptpn6/Nr1h3/P2ry6/P2rx7/Bard1/Pfn1/Tspo/Cav1/Cd36/Plcg2/Nfkbia/Ccr5/Lgals9	47
GO:0046822	regulation of nucleocytoplasmic transport	26/1512	123/15699	9.47766e-05	0.000605242	0.00039977	Mdfic/Tgfb1/Uaca/Tnfrsf1a/Cdkn2a/Mavs/Ifi27/Ier3/Anp32b/Prkcd/Peg12/Ect2/Zc3h12a/Il6/Apod/Sp100/Hcls1/Smo/Brca1/Wipf1/Flna/Bag3/Gbp4/Bard1/Cd36/Cdk1	26
GO:0001894	tissue homeostasis	41/1512	232/15699	9.55563e-05	0.000608946	0.000402217	Enpp1/Tgfb1/Lipa/Csf1/Ctsh/Ctss/Ptger4/Gata2/Lrrk1/Foxc1/Rac2/Col3a1/Rcn3/Ceacam1/Adam8/Inpp5d/Col14a1/Itgb1/Fcgr4/Oas1a/Tcirg1/Bdkrb2/Ihh/Il6/Nos3/Slc39a8/Kdr/Lsr/Cdhr1/Smo/Syk/Tnfrsf11b/Pla2g4a/Spp1/Sash3/Slc28a2/P2rx7/Tlr4/Wwtr1/Cd38/Ccr2	41
GO:1903531	negative regulation of secretion by cell	30/1512	151/15699	9.56964e-05	0.000608946	0.000402217	Ucn2/Ucp2/Tnfrsf1b/Tnfrsf1a/Sytl4/Rhbdf2/Rhbdf1/Foxf1/Il11/Il1b/Rest/Il6/Lif/Osm/Rsad2/Spi1/Igfbp3/Vamp8/Vamp3/Nckap1l/Cd300a/Nr1h3/Anxa5/Anxa1/Hmox1/Tspo/Cd84/Ccr2/Lgals9/Gnai2	30
GO:2001236	regulation of extrinsic apoptotic signaling pathway	30/1512	151/15699	9.56964e-05	0.000608946	0.000402217	Cflar/Tnfrsf23/Tnfrsf22/Ltbr/Dab2/Runx3/Thbs1/Mcl1/Il1b/Ripk1/Itga6/Siglec1/Jak3/Icam1/Sp100/Serpine1/Tnf/Fadd/Atf3/Tnfrsf12a/Brca1/Tmbim1/Hmgb2/Ptprc/Pycard/Hmox1/Cav1/Lgals3/Gpx1/Casp8	30
GO:0019730	antimicrobial humoral response	15/1512	53/15699	9.73017e-05	0.000618429	0.000408481	Cxcl11/Cxcl10/Cxcl1/Cxcl5/Pglyrp1/Rarres2/Acod1/Ccl12/B2m/Adm/Pf4/Wfdc17/Bcl3/S100a9/Lgals3	15
GO:0006919	activation of cysteine-type endopeptidase activity involved in apoptotic process	18/1512	71/15699	9.9346e-05	0.000629191	0.000415589	Cflar/Rps27l/Cdkn2a/Acer2/Anp32b/Dap/Bcl2l11/Myc/Tnf/Xdh/Laptm5/Pycard/Stat1/S100a9/S100a8/Nlrp1b/Nlrp3/Casp8	18
GO:0034103	regulation of tissue remodeling	18/1512	71/15699	9.9346e-05	0.000629191	0.000415589	Ptger4/Cd24a/Ddr2/Ceacam1/Adam8/Inpp5d/Fcgr4/Erg/Gpnmb/Il6/Trp53/Syk/Tnfrsf11b/Spp1/Flt4/Tmbim1/P2rx7/Cd38	18
GO:0061180	mammary gland epithelium development	18/1512	71/15699	9.9346e-05	0.000629191	0.000415589	Tgfb1/Stat5a/Csf1/Lrp5/Cdkn2a/Orai1/Foxf1/Ccl11/Ccnd1/Epha2/Iqgap3/Atp2c2/Smo/Vdr/Fgf2/Cebpb/Stat6/Gpx1	18
GO:0032965	regulation of collagen biosynthetic process	13/1512	42/15699	0.000102941	0.000651192	0.000430121	Tgfb1/Creb3l1/Ddr2/Emilin1/Il6ra/Fn1/Ihh/Il6/Serpinf2/Serpine1/Vim/Arrb2/Ccl2	13
GO:0032970	regulation of actin filament-based process	59/1512	375/15699	0.000107341	0.000678232	0.000447981	Tgfb1/Cnn2/S100a10/Capza1/Ctsl/Cdc42ep4/Ptger4/Lima1/Cotl1/Vasp/Cgnl1/Rac2/Fxyd1/Il1a/Prkcd/Myh9/Rhoh/Rhoc/Ect2/Iqgap1/Iqgap3/Pdlim4/Fes/Fgr/Hck/Id1/Plekhg2/Gpr65/Icam1/Sdc4/Arap1/Hcls1/Serpinf2/Map3k1/Was/Arhgdib/Arhgef5/Fhod1/Flna/Svil/Clec2i/Sh3pxd2b/Nckap1l/Arpc1b/Asap3/Myo1c/Myo1f/Bst2/Bst1/Pycard/Tlr2/Wasf2/Pdpn/Pfn1/Gmfg/Capg/Cav1/Pecam1/Plek	59
GO:1900407	regulation of cellular response to oxidative stress	20/1512	84/15699	0.000107898	0.000680949	0.000449775	Ddr2/Dhfr/Mcl1/Hspb1/Fbln5/Nfe2l2/Alox5/Rest/Ripk1/Itgam/Trem2/Hk3/P4hb/Trp53/Gch1/Tlr6/Tlr4/Pawr/Cd36/Gpx1	20
GO:0043369	CD4-positive or CD8-positive, alpha-beta T cell lineage commitment	9/1512	22/15699	0.000108263	0.000681653	0.000450241	Tgfb1/Ctsl/Il6ra/Il6/Ly9/Slamf6/Batf/Stat6/Stat3	9
GO:0060252	positive regulation of glial cell proliferation	9/1512	22/15699	0.000108263	0.000681653	0.000450241	Il1b/Prkch/Il6/Lyn/Myc/Tnf/Vim/Gfap/Tspo	9
GO:0051051	negative regulation of transport	67/1512	441/15699	0.000111477	0.000701068	0.000463065	Enpp1/Mdfic/Tgfb1/Cnn2/Ucn2/Ucp2/Tcaf2/Ptger4/Tnfrsf1b/Tnfrsf1a/Sytl4/Rhbdf2/Rhbdf1/Thbs1/Mmp9/Fcgr2b/Foxf1/Dysf/Il11/Il1b/Rest/Rin3/Tifab/Siglece/Ada/Il6/Nos3/Gpr35/Icam1/Lif/Myc/Osm/Apod/Sp100/Rsad2/Tnf/Avpr2/Spi1/Arhgap8/Bag3/Igfbp3/Vamp8/Vamp3/Nckap1l/Anpep/Sfrp4/Cd300a/Gbp4/Nr1h3/Anxa5/Anxa1/Tlr2/Pawr/Hmox1/Bard1/Cd300lf/Twist1/Tspo/Cav1/Cd36/Cd33/Cd74/Cd84/Ccr2/Lgals9/Lgals3/Gnai2	67
GO:0000302	response to reactive oxygen species	33/1512	174/15699	0.000113206	0.000711108	0.000469696	Lcn2/Lig1/Ucp2/Cdkn2a/Ddr2/Dhfr/Fbln5/Nfe2l2/Mmp2/Mmp9/Prdx1/Prkcd/Ect2/Ripk3/Ripk1/Cyp1b1/Axl/Hyal1/Hk3/Il6/Nos3/Ezh2/Trp53/Apod/Aqp1/Anxa1/Gch1/Stat6/Pawr/Hmox1/Cd36/Gpx1/Pld2	33
GO:0010939	regulation of necrotic cell death	12/1512	37/15699	0.000114472	0.000717387	0.000473844	Nupr1/Cflar/Zbp1/Ddr2/Ripk3/Ripk1/Trp53/Fadd/Birc3/Tspo/Cav1/Casp8	12
GO:1904894	positive regulation of receptor signaling pathway via STAT	12/1512	37/15699	0.000114472	0.000717387	0.000473844	Stra6/Tgfb1/Cxcl5/Il10rb/Il10ra/Il6ra/Il7r/Cyp1b1/Il6/Socs1/Cenpj/Cd300a	12
GO:0042307	positive regulation of protein import into nucleus	14/1512	48/15699	0.000115583	0.000723503	0.000477883	Tgfb1/Uaca/Tnfrsf1a/Mavs/Prkcd/Ect2/Zc3h12a/Il6/Hcls1/Smo/Brca1/Flna/Bag3/Cdk1	14
GO:0033007	negative regulation of mast cell activation involved in immune response	6/1512	10/15699	0.000117954	0.000734071	0.000484864	Foxf1/Cd300a/Ptpn6/Lilrb4a/Hmox1/Cd84	6
GO:0042730	fibrinolysis	6/1512	10/15699	0.000117954	0.000734071	0.000484864	Thbs1/Pros1/Serping1/Serpinf2/Serpine1/Anxa2	6
GO:0060700	regulation of ribonuclease activity	6/1512	10/15699	0.000117954	0.000734071	0.000484864	Oas1b/Oas1a/Oasl2/Oasl1/Oas2/Oas3	6
GO:0070943	neutrophil-mediated killing of symbiont cell	6/1512	10/15699	0.000117954	0.000734071	0.000484864	Cxcl1/Cxcl5/Ncf1/Trem1/Arg1/Myd88	6
GO:0098883	synapse pruning	6/1512	10/15699	0.000117954	0.000734071	0.000484864	C3/Itgam/Trem2/C1qb/C1qa/C1qc	6
GO:0007589	body fluid secretion	18/1512	72/15699	0.000120694	0.000750255	0.000495554	Enpp1/Stat5a/Ptger4/Cyba/Ccnd1/Tifab/Ada/Aqp4/Aqp1/Vdr/Xdh/Oas2/Vamp8/Nr1h3/Anxa2/Zbtb7b/P2ry2/Cav1	18
GO:0045920	negative regulation of exocytosis	11/1512	32/15699	0.000121777	0.000756116	0.000499425	Foxf1/Rest/Spi1/Nckap1l/Cd300a/Anxa1/Hmox1/Cd84/Ccr2/Lgals9/Gnai2	11
GO:0071902	positive regulation of protein serine/threonine kinase activity	34/1512	182/15699	0.000122164	0.000757642	0.000500433	Irgm1/Tgfb1/Pik3r5/Pik3cg/Cd24a/Thbs1/Igtp/Ralb/Il1b/Prkcd/Ceacam1/Ccnd3/Ccnd1/Adam8/Iqgap1/Tead1/Tirap/Ezh2/Syk/Tnf/Map3k1/Arhgef5/Fgf2/Stil/Adam17/Erbb2/Hmga2/Ptprc/P2rx7/Tlr6/Tlr4/Cd40/Pim1/Cdc6	34
GO:2000241	regulation of reproductive process	30/1512	153/15699	0.000122705	0.000760123	0.000502071	Nupr1/Syde1/Ptger4/Pde3a/Mmp12/Trip13/Runx1/Sulf1/B4galt1/Il1a/Fbxo5/Myh9/Aurka/Rad51ap1/Ada/Hpgds/Cdc20/Snai1/Timp1/Lif/Osm/Psma8/Ttk/Aspm/Arhgdib/Lhfpl2/Ptafr/Anxa5/P2ry2/Cdc25c	30
GO:1904591	positive regulation of protein import	15/1512	54/15699	0.00012286	0.000760202	0.000502124	Tgfb1/Uaca/Tnfrsf1a/Mavs/Prkcd/Ect2/Zc3h12a/Il6/Hcls1/Smo/Arhgef5/Brca1/Flna/Bag3/Cdk1	15
GO:0030879	mammary gland development	25/1512	118/15699	0.00012332	0.000762173	0.000503425	Tgfb1/Stat5a/Csf1/Lrp5/Cdkn2a/B4galt1/Orai1/Foxf1/Ccl11/Ccnd1/Epha2/Tgfbr2/Iqgap3/Bcl2l11/Atp2c2/Smo/Vdr/Xdh/Fgf2/Oas2/Cebpb/Zbtb7b/Stat6/Cav1/Gpx1	25
GO:0045453	bone resorption	17/1512	66/15699	0.000124493	0.00076854	0.000507631	Enpp1/Ctss/Ptger4/Lrrk1/Rac2/Ceacam1/Adam8/Inpp5d/Fcgr4/Tcirg1/Ihh/Il6/Syk/Tnfrsf11b/Spp1/P2rx7/Cd38	17
GO:0006979	response to oxidative stress	58/1512	369/15699	0.000125657	0.000774836	0.000511789	Lcn2/Uaca/Slc4a11/Lig1/Ucp2/Cdkn2a/Ddr2/Dhfr/Mcl1/Melk/Hspb1/Fbln5/Nfe2l2/Mmp2/Mmp9/Prdx1/Alox5/G6pdx/Prkcd/Rest/Slc25a24/Ect2/Ripk3/Ripk1/Naprt/Itgam/Cyp1b1/Axl/Zc3h12a/Hyal1/Trem2/Gsr/Hk3/Il6/Aif1/Nos3/P4hb/Ezh2/Trp53/Apod/Aqp1/Ddias/Aldh3b1/Mgst1/Rbpms/Anxa1/Gch1/Stat6/Tlr6/Tlr4/Pawr/Hmox1/Txnip/Cd38/Cd36/Gpx1/Gpx8/Pld2	58
GO:0050680	negative regulation of epithelial cell proliferation	27/1512	132/15699	0.000126194	0.000777255	0.000513387	Sparc/Nupr1/Tgfb1/Ctsl/Mmrn2/Cd109/Cdkn2a/Dab2/Runx3/Sulf1/Thbs1/Dll4/Alox5/Ccl12/Ceacam1/B2m/Acvrl1/Eng/Smo/Tnf/Vdr/Xdh/Stat1/Cav1/Ccl2/Cdk6/Nlrc3	27
GO:0010934	macrophage cytokine production	8/1512	18/15699	0.000131393	0.000804672	0.000531497	Tgfb1/Laptm5/Tlr4/Tlr2/Cd36/Cd74/Plcg2/Irak3	8
GO:0045624	positive regulation of T-helper cell differentiation	8/1512	18/15699	0.000131393	0.000804672	0.000531497	Il4ra/Irf1/Hlx/Il6/Anxa1/Nfkbiz/Ccr2/Nlrp3	8
GO:0060340	positive regulation of type I interferon-mediated signaling pathway	8/1512	18/15699	0.000131393	0.000804672	0.000531497	Mmp12/Zbp1/Trim56/Mavs/Ikbke/Irf7/Fadd/Nlrc5	8
GO:0072567	chemokine (C-X-C motif) ligand 2 production	8/1512	18/15699	0.000131393	0.000804672	0.000531497	Mcoln2/Oas1a/Tirap/Tnf/Oas3/Myd88/Tlr4/Cd74	8
GO:2000341	regulation of chemokine (C-X-C motif) ligand 2 production	8/1512	18/15699	0.000131393	0.000804672	0.000531497	Mcoln2/Oas1a/Tirap/Tnf/Oas3/Myd88/Tlr4/Cd74	8
GO:0001889	liver development	24/1512	112/15699	0.000138872	0.000849502	0.000561107	Hp/Cflar/E2f7/E2f8/Hhex/Cdkn2a/Runx1/Foxm1/Rps6ka1/Ceacam1/Ccnd1/Aurka/Ada/Hlx/Il6/Lsr/Ezh2/Mki67/Smo/Vwf/Cebpb/Cebpa/Anxa1/Hmox1	24
GO:0002486	antigen processing and presentation of endogenous peptide antigen via MHC class I via ER pathway, TAP-independent	7/1512	14/15699	0.000141442	0.000857425	0.000566341	H2-D1/H2-K1/H2-Q6/H2-Q7/H2-Q4/H2-T24/H2-T22	7
GO:0002922	positive regulation of humoral immune response	7/1512	14/15699	0.000141442	0.000857425	0.000566341	C3/Acod1/Gimap5/Il1b/Trem2/Tnf/Ptprc	7
GO:0044406	adhesion of symbiont to host	7/1512	14/15699	0.000141442	0.000857425	0.000566341	Gbp2b/Icam1/Gbp2/Gbp3/Gbp6/Gbp7/Gbp9	7
GO:0050855	regulation of B cell receptor signaling pathway	7/1512	14/15699	0.000141442	0.000857425	0.000566341	Lpxn/Prkch/Nfam1/Lyn/Cmtm3/Cd300a/Cd22	7
GO:0051988	regulation of attachment of spindle microtubules to kinetochore	7/1512	14/15699	0.000141442	0.000857425	0.000566341	Ccnb1/Ect2/Aurkb/Racgap1/Nek2/Knstrn/Cenpe	7
GO:0060330	regulation of response to interferon-gamma	7/1512	14/15699	0.000141442	0.000857425	0.000566341	Irgm1/Parp14/Igtp/Parp9/Arg1/Socs1/Nlrc5	7
GO:0060334	regulation of interferon-gamma-mediated signaling pathway	7/1512	14/15699	0.000141442	0.000857425	0.000566341	Irgm1/Parp14/Igtp/Parp9/Arg1/Socs1/Nlrc5	7
GO:0070206	protein trimerization	7/1512	14/15699	0.000141442	0.000857425	0.000566341	Mlkl/Col1a2/Steap4/Slc1a5/Scara5/Alox5ap/Cd74	7
GO:0060249	anatomical structure homeostasis	45/1512	267/15699	0.000141675	0.000857871	0.000566635	Enpp1/Tgfb1/Lipa/Csf1/Ctsh/Ctss/Ptger4/Gata2/Lrrk1/Foxc1/Lamp2/Rac2/Col3a1/Rcn3/Ceacam1/Adam8/Inpp5d/Col14a1/Itgb1/Fcgr4/Oas1a/Tcirg1/Bdkrb2/Ihh/Il6/Nos3/Slc39a8/Kdr/Lox/Lsr/Cdhr1/Smo/Syk/Tnfrsf11b/Pla2g4a/Spp1/Sash3/Bag3/Slc28a2/P2ry2/P2rx7/Tlr4/Wwtr1/Cd38/Ccr2	45
GO:0051702	biological process involved in interaction with symbiont	18/1512	73/15699	0.000145968	0.000882871	0.000583148	Ptx3/Cxcl1/Cxcl5/Ifi27/Ccl12/Rest/Ceacam1/Ncf1/Zc3h12a/Fn1/Trem1/Arg1/Sap30/Stom/Myd88/Hmga2/Card9/Gpx1	18
GO:0010712	regulation of collagen metabolic process	14/1512	49/15699	0.000147622	0.000891871	0.000589092	Tgfb1/Creb3l1/Ddr2/Emilin1/Il6ra/Itgb1/Fn1/Ihh/Il6/Serpinf2/Serpine1/Vim/Arrb2/Ccl2	14
GO:0006692	prostanoid metabolic process	12/1512	38/15699	0.000152764	0.000920867	0.000608245	Tnfrsf1a/Hpgd/Tbxas1/Il1b/Hpgds/Pla2g4a/Atp6v1b1/Ptgr1/Ptges/Anxa1/Pdpn/Cd74	12
GO:0006693	prostaglandin metabolic process	12/1512	38/15699	0.000152764	0.000920867	0.000608245	Tnfrsf1a/Hpgd/Tbxas1/Il1b/Hpgds/Pla2g4a/Atp6v1b1/Ptgr1/Ptges/Anxa1/Pdpn/Cd74	12
GO:0071900	regulation of protein serine/threonine kinase activity	51/1512	316/15699	0.000162584	0.000978701	0.000646445	Plk1/Irgm1/Tgfb1/Lrp5/Pik3r5/Pik3cg/Hhex/Cd24a/Cdkn2a/Cdkn2c/Dab2/Thbs1/Pmp22/Igtp/Ralb/Il1b/Prkcd/Ceacam1/Ccnd3/Ccnd1/Ccna2/Ccnb2/Ccnb1/Adam8/Iqgap1/Trib3/Tead1/Lyn/Tirap/Ezh2/Syk/Tnf/Map3k1/Arhgef5/Fgf2/Stil/Adam17/Erbb2/Hmga2/Cd300a/Ptprc/Ptpn6/Pycard/P2rx7/Tlr6/Tlr4/Cav1/Cd40/Pim1/Cdc6/Irak3	51
GO:0006907	pinocytosis	9/1512	23/15699	0.000162723	0.000978701	0.000646445	Cln3/Dock2/Dab2/Ehd4/Axl/Mapkapk3/Nr1h3/Pycard/Cav1	9
GO:0046427	positive regulation of receptor signaling pathway via JAK-STAT	11/1512	33/15699	0.000166883	0.00100261	0.000662235	Stra6/Cxcl5/Il10rb/Il10ra/Il6ra/Il7r/Cyp1b1/Il6/Socs1/Cenpj/Cd300a	11
GO:0010758	regulation of macrophage chemotaxis	10/1512	28/15699	0.000172332	0.00103303	0.000682332	Csf1/Thbs1/Rarres2/Cmklr1/C3ar1/Trem1/Trpv4/Slamf8/C5ar1/Ccl2	10
GO:0070670	response to interleukin-4	10/1512	28/15699	0.000172332	0.00103303	0.000682332	Rplp0/Rufy4/Mcm2/Parp14/Mrc1/Rpl3/Jak3/Stat6/Cd300lf/Cdk4	10
GO:0002753	cytoplasmic pattern recognition receptor signaling pathway	14/1512	50/15699	0.000187057	0.00111881	0.000738986	Rnf125/Irgm1/Slc15a3/Zc3hav1/Mavs/Ifih1/Igtp/Oasl1/Dhx58/Oas3/Ddx60/Ddx58/Tlr4/Nfkbia	14
GO:0050732	negative regulation of peptidyl-tyrosine phosphorylation	14/1512	50/15699	0.000187057	0.00111881	0.000738986	Lrrk1/Parp14/Prkcd/Irf1/Samsn1/Mvp/Socs1/Socs3/Cd300a/Ptprc/Ptpn6/Lilrb4a/Cav1/Pecam1	14
GO:0002686	negative regulation of leukocyte migration	12/1512	39/15699	0.000201495	0.00120382	0.000795138	Ptger4/Emilin1/Ccl12/Il33/Rin3/Ada/Apod/Slamf8/Cd300a/Il27ra/Cd200r1/Ccl2	12
GO:0000303	response to superoxide	8/1512	19/15699	0.000207846	0.0012349	0.000815669	Ucp2/Dhfr/Fbln5/Nfe2l2/Prdx1/Nos3/Gch1/Cd36	8
GO:0002902	regulation of B cell apoptotic process	8/1512	19/15699	0.000207846	0.0012349	0.000815669	Cd24a/Aurkb/Ada/Lyn/Myc/Bcl2a1a/Cd44/Cd74	8
GO:0032682	negative regulation of chemokine production	8/1512	19/15699	0.000207846	0.0012349	0.000815669	Cd24a/Epha2/Sigirr/Oas1a/Il6/Apod/Oas3/Lilrb4a	8
GO:0034138	toll-like receptor 3 signaling pathway	8/1512	19/15699	0.000207846	0.0012349	0.000815669	Colec12/Havcr2/Unc93b1/Oas1a/Tirap/Cav1/Cd86/Lgals9	8
GO:1900016	negative regulation of cytokine production involved in inflammatory response	8/1512	19/15699	0.000207846	0.0012349	0.000815669	Il1r2/Zc3h12a/Trem2/Ezh2/Apod/Pycard/Lilrb4a/Nlrc3	8
GO:0001649	osteoblast differentiation	34/1512	187/15699	0.000209726	0.0012447	0.000822141	Enpp1/Creb3l1/Ptger4/Lrp5/Ddr2/Shox2/Col1a1/Fbxo5/Rest/Epha2/Clic1/Smoc1/Tcirg1/Dhh/Ifi204/Id1/Ihh/Il6/Fignl1/Lox/Smo/Tnf/Fgf2/Spp1/Clec5a/Cebpd/Cebpb/Cebpa/Sh3pxd2b/Igfbp3/Nfatc1/Wwtr1/Twist1/Cdk6	34
GO:0061008	hepaticobiliary system development	24/1512	115/15699	0.000212875	0.001262	0.000833564	Hp/Cflar/E2f7/E2f8/Hhex/Cdkn2a/Runx1/Foxm1/Rps6ka1/Ceacam1/Ccnd1/Aurka/Ada/Hlx/Il6/Lsr/Ezh2/Mki67/Smo/Vwf/Cebpb/Cebpa/Anxa1/Hmox1	24
GO:0007254	JNK cascade	31/1512	165/15699	0.0002146	0.00127082	0.000839393	Mdfic/Lmnb1/Ptger4/Ltbr/Dab2/Cdc42se1/Mmp8/Fcgr2b/Il1a/Il1b/Ceacam1/Naip2/Naip5/Naip6/Ripk1/Tirap/Eda2r/Trpv4/Map4k1/Serpinf2/Tnf/Map3k1/Flt4/Myd88/Gadd45g/Sfrp4/Pycard/Tlr7/Tlr4/Card9/Irak4	31
GO:0060562	epithelial tube morphogenesis	55/1512	352/15699	0.000217021	0.00128375	0.00084793	Lcn2/Tgfb1/Tgif1/Hs3st3b1/Cxcl10/Csf1/Ctsh/Ctsz/Cxcr2/Cxcr4/Lrp5/Mmp14/Hhex/Mmrn2/B4galt1/Aplnr/Dll4/Vasp/Col4a1/Foxd1/Foxf1/Kif20b/Ccl11/Epha2/Clic4/Tgfbr2/Itgax/Adm/Acvrl1/Eng/Tead1/Ihh/Kdr/Mgp/Myc/Pgf/Sdc4/Smo/Tnc/Tnf/Vdr/Six1/Six2/Plxnb2/Fgf2/St14/Stil/Timeless/Hmga2/Nfatc1/Tie1/Pfn1/Twist1/Cd44/Casp8	55
GO:0050850	positive regulation of calcium-mediated signaling	11/1512	34/15699	0.0002254	0.00133184	0.0008797	Lmcd1/Cd24a/Ceacam1/Itgal/Ada/Trem2/Kdr/Syk/Tnf/Ptbp1/Plcg2	11
GO:1901652	response to peptide	56/1512	361/15699	0.000230994	0.0013634	0.000900542	Enpp1/Lgmn/Stat5a/Vcam1/Trim72/Rarres2/Serpina3n/Serpina3i/Serpina3g/Nfe2l2/Agtrap/Mmp2/Mmp9/Fcgr2b/Col3a1/Il1b/Prkcd/Ceacam1/Ccnd3/Irf1/Irf5/Trem2/Ggh/Trib3/Jak3/Icam1/Trp53/Trpv4/Shc1/Vim/Gdf15/Lpin3/Eif4ebp1/Fpr2/Socs1/Socs3/Timeless/Myo1c/Gatm/Anxa5/Anxa1/Zbtb7b/Stat6/Stat3/Stat1/Tlr6/Tlr4/Cav1/Cd36/Ybx1/Nfkbia/Card9/Cdk4/Cdk2/Gnai2/Pld2	56
GO:0008347	glial cell migration	16/1512	63/15699	0.000232976	0.00137359	0.000907272	Enpp1/Csf1/Pmp22/Gpr183/Ccl12/Cd9/Fas/Fn1/Trem2/Efemp1/Vim/Cers2/Tspo/Ccl3/Ccl2/Ccr2	16
GO:0001974	blood vessel remodeling	14/1512	51/15699	0.000235246	0.00138394	0.00091411	Dll4/Foxc1/Ceacam1/Acvrl1/Axl/Erg/Nos3/Nos2/Lif/Flna/Flt4/Tmbim1/Angpt2/Ccr2	14
GO:1903409	reactive oxygen species biosynthetic process	14/1512	51/15699	0.000235246	0.00138394	0.00091411	Lcn2/Cflar/Cyba/Cybb/Mmp8/Alox5/Ncf1/Rab27a/Slc5a3/Stat3/Tlr6/Tlr4/Cd36/Plcg2	14
GO:0014009	glial cell proliferation	15/1512	57/15699	0.00023755	0.0013853	0.000915008	Csf1/Pmp22/Il33/Il1b/Prkch/Fas/Trem2/Il6/Lyn/Myc/Tnf/Vim/Cers2/Gfap/Tspo	15
GO:0150077	regulation of neuroinflammatory response	9/1512	24/15699	0.00023822	0.0013853	0.000915008	Nupr1/Cst7/Ctsc/Tnfrsf1b/Mmp8/Trem2/Grn/Cd200r1/Plcg2	9
GO:1901223	negative regulation of NIK/NF-kappaB signaling	9/1512	24/15699	0.00023822	0.0013853	0.000915008	Uaca/Litaf/Ifi35/Zc3h12a/Nmi/Spi1/Nlrp12/Nlrc3/Nlrp3	9
GO:0002863	positive regulation of inflammatory response to antigenic stimulus	6/1512	11/15699	0.000238312	0.0013853	0.000915008	C3/Cd24a/Fcgr1/Fcgr3/Tnf/Fcer1g	6
GO:0002887	negative regulation of myeloid leukocyte mediated immunity	6/1512	11/15699	0.000238312	0.0013853	0.000915008	Foxf1/Spi1/Cd300a/Hmox1/Cd84/Ccr2	6
GO:0006968	cellular defense response	6/1512	11/15699	0.000238312	0.0013853	0.000915008	Cxcr2/Il33/Ncf1/B2m/Clec2d/Ccr2	6
GO:0007144	female meiosis I	6/1512	11/15699	0.000238312	0.0013853	0.000915008	Ndc80/Trip13/Fbxo5/Ccnb2/Aurka/Cenpe	6
GO:0032604	granulocyte macrophage colony-stimulating factor production	6/1512	11/15699	0.000238312	0.0013853	0.000915008	Il1b/Syk/Slamf9/Ddx58/Cd84/Card9	6
GO:0033084	regulation of immature T cell proliferation in thymus	6/1512	11/15699	0.000238312	0.0013853	0.000915008	Cdkn2a/Cd1d1/Il1a/Il1b/Ihh/Erbb2	6
GO:0097421	liver regeneration	6/1512	11/15699	0.000238312	0.0013853	0.000915008	Ccnd1/Aurka/Il6/Ezh2/Cebpb/Hmox1	6
GO:0140052	cellular response to oxidised low-density lipoprotein particle stimulus	6/1512	11/15699	0.000238312	0.0013853	0.000915008	Trem2/Myd88/Tlr6/Tlr4/Cd36/Cd68	6
GO:1904994	regulation of leukocyte adhesion to vascular endothelial cell	10/1512	29/15699	0.000240485	0.00139642	0.000922355	Alox5/Itgb2/Ets1/Il6/Icam1/Sele/Tnf/Ptafr/Pawr/Ccr2	10
GO:0051656	establishment of organelle localization	58/1512	378/15699	0.000241531	0.00139697	0.000922718	Plk1/Lat2/Spdl1/Cdk5rap2/Cln3/Ndc80/Kif14/Kif1c/Kif2c/Kifc1/Syne3/Hhex/Gata2/Milr1/Il4ra/Kif18a/Foxf1/Rac2/Steap3/Ccnb1/Myh9/Aurkb/Fam83d/Nusap1/Nde1/Itgb1/Rab27a/Tcirg1/Fes/Fgr/Cdca8/Cdca5/Lyn/Nuf2/Sdc4/Sdc1/Syk/Tacc3/Fhod1/Pard3b/Birc5/Fcer1g/Vamp8/Ptgdr/Cenpa/Cenpq/Cenpf/Cenpe/Myo1c/Myo1g/Myo1f/Myo1h/Myo7a/Cd300a/Hmox1/Cd84/Cdt1/Pld2	58
GO:0000076	DNA replication checkpoint signaling	7/1512	15/15699	0.000243177	0.00139697	0.000922718	Dna2/Ticrr/Clspn/Orc1/Timeless/Cdc6/Cdt1	7
GO:0002407	dendritic cell chemotaxis	7/1512	15/15699	0.000243177	0.00139697	0.000922718	Gpr183/Ano6/Arhgef5/Spi1/Slamf8/Slamf9/Retnlg	7
GO:0002830	positive regulation of type 2 immune response	7/1512	15/15699	0.000243177	0.00139697	0.000922718	Il4ra/Clcf1/Il33/Il6/Rsad2/Cd74/Nlrp3	7
GO:0019430	removal of superoxide radicals	7/1512	15/15699	0.000243177	0.00139697	0.000922718	Dhfr/Fbln5/Nfe2l2/Prdx1/Nos3/Gch1/Cd36	7
GO:0030852	regulation of granulocyte differentiation	7/1512	15/15699	0.000243177	0.00139697	0.000922718	Runx1/Rbp1/Ceacam1/Inpp5d/Ikzf1/C1qc/Hcls1	7
GO:0034350	regulation of glial cell apoptotic process	7/1512	15/15699	0.000243177	0.00139697	0.000922718	Pmp22/Ccl12/Prkch/Prkcd/Akap12/Trem2/Ccl2	7
GO:0045579	positive regulation of B cell differentiation	7/1512	15/15699	0.000243177	0.00139697	0.000922718	Stat5a/Mmp14/Il2rg/Inpp5d/Pnp/Syk/Nckap1l	7
GO:0045651	positive regulation of macrophage differentiation	7/1512	15/15699	0.000243177	0.00139697	0.000922718	Tgfb1/Csf1/Ripk1/Lif/Hcls1/Fadd/Casp8	7
GO:0061042	vascular wound healing	7/1512	15/15699	0.000243177	0.00139697	0.000922718	Cxcr4/Gata2/Alox5/Smoc2/Kdr/Serpine1/Tnf	7
GO:0034614	cellular response to reactive oxygen species	26/1512	130/15699	0.00024358	0.00139779	0.000923257	Lcn2/Cdkn2a/Ddr2/Dhfr/Fbln5/Nfe2l2/Mmp2/Mmp9/Prdx1/Prkcd/Ect2/Ripk3/Ripk1/Cyp1b1/Axl/Hk3/Il6/Nos3/Ezh2/Trp53/Aqp1/Anxa1/Gch1/Stat6/Pawr/Cd36	26
GO:0042063	gliogenesis	51/1512	322/15699	0.000259892	0.00148981	0.000984039	Enpp1/Tgfb1/Csf1/Zcchc24/Cxcr4/Tnfrsf1b/Pmp22/Gpr183/Nrros/Lamb2/Clcf1/Ccl12/Il33/Il1b/Prkch/Adgrg6/Itgam/Cd9/Fas/Fn1/Trem2/Grn/Il6/Lif/Efemp1/Lyn/Myc/Ezh2/C1qa/Smo/Tnf/Atf5/Vim/Fgf2/Erbb2/Tal1/Hmga2/C5ar1/Anxa1/Cers2/Stat3/Gfap/Tlr4/Tlr2/S100a9/S100a8/Tspo/Ccl3/Ccl2/Ccr2/Cdk6	51
GO:0002639	positive regulation of immunoglobulin production	12/1512	40/15699	0.000262868	0.00150206	0.000992131	Tgfb1/Il4ra/Clcf1/Il33/Ceacam1/Il6/Sash3/Ptprc/Stat6/Cd40/Cd37/Cd86	12
GO:0038084	vascular endothelial growth factor signaling pathway	12/1512	40/15699	0.000262868	0.00150206	0.000992131	Hspb1/Foxc1/Prkd2/Adgra2/Smoc2/Kdr/Nrp2/Pgf/Xdh/Flt4/Myo1c/Cd63	12
GO:0060251	regulation of glial cell proliferation	12/1512	40/15699	0.000262868	0.00150206	0.000992131	Pmp22/Il1b/Prkch/Fas/Il6/Lyn/Myc/Tnf/Vim/Cers2/Gfap/Tspo	12
GO:0033044	regulation of chromosome organization	35/1512	197/15699	0.000270463	0.00154382	0.00101971	Plk1/Spdl1/Cdk5rap2/Ndc80/Trip13/Mcm2/Kntc1/Bub1b/Fbxo5/Zwilch/Ccnb1/Aurkb/Rmi2/Nek2/Nek6/Wdhd1/Cdca5/Myc/Ttk/Tacc3/Smc4/Smc2/Birc5/Ncapg/Ncaph/Cenpe/Bub1/Recql4/Top2a/Pttg1/Ube2c/Pif1/Cdc6/Cdk2/Cdt1	35
GO:0046328	regulation of JNK cascade	27/1512	138/15699	0.000271833	0.00154999	0.00102379	Mdfic/Lmnb1/Ltbr/Dab2/Cdc42se1/Mmp8/Fcgr2b/Il1a/Il1b/Ceacam1/Naip2/Naip5/Naip6/Ripk1/Tirap/Eda2r/Trpv4/Serpinf2/Tnf/Map3k1/Flt4/Myd88/Gadd45g/Sfrp4/Pycard/Tlr4/Card9	27
GO:0009410	response to xenobiotic stimulus	38/1512	220/15699	0.000273364	0.00155707	0.00102847	Abcb1b/Pon3/Lcn2/Rad54l/Rad54b/Apobec1/Pde3a/Cdkn2a/Mcm7/Vav3/Nfe2l2/Mmp2/Mmp9/Il1b/Rest/Tgfbr2/Cyp1b1/Ggh/Aim2/Nos2/Kdr/Myc/Trp53/Pnp/Aox1/Serpine1/Slamf8/Ugt1a7c/Adam17/Nckap1l/Mgst1/P2rx7/Pcna/Akr1c13/Cd38/Card9/Ccl4/Gpx1	38
GO:1901136	carbohydrate derivative catabolic process	25/1512	124/15699	0.000279373	0.00158962	0.00104996	Gusb/Tgfb1/Ctsl/Mmp12/Upp1/Pglyrp1/Dera/Prkcd/Samhd1/Ada/Chil1/Chil3/Hyal1/Renbp/Nt5e/Npl/Ampd3/Pnp/Edem1/Xdh/Fgf2/Cela1/Lyve1/Cd44/Dnph1	25
GO:1901224	positive regulation of NIK/NF-kappaB signaling	16/1512	64/15699	0.000283243	0.00160994	0.00106338	Havcr2/Eif2ak2/Ifi35/Mmp8/Il1b/Trem2/Trip6/Nmi/Tnf/Laptm5/Tlr7/Tlr4/Tlr2/Nlrp12/Cd14/Cd86	16
GO:2000242	negative regulation of reproductive process	13/1512	46/15699	0.000284892	0.00161759	0.00106844	Trip13/Sulf1/Il1a/Fbxo5/Myh9/Ada/Hpgds/Snai1/Timp1/Lif/Osm/Ttk/Arhgdib	13
GO:0002381	immunoglobulin production involved in immunoglobulin-mediated immune response	15/1512	58/15699	0.000292257	0.00165591	0.00109375	Enpp1/Tgfb1/H2-Ab1/Clcf1/B2m/Btk/Exo1/Parp3/Fgl2/H2-Eb1/Batf/Ptprc/Il27ra/Stat6/Cd40	15
GO:0035924	cellular response to vascular endothelial growth factor stimulus	15/1512	58/15699	0.000292257	0.00165591	0.00109375	Dll4/Hspb1/Foxc1/Prkd2/Adgra2/Smoc2/Kdr/Nrp2/Pgf/Map2k3/Xdh/Flt4/Myo1c/Anxa1/Cd63	15
GO:0001938	positive regulation of endothelial cell proliferation	20/1512	90/15699	0.000292627	0.00165627	0.00109399	Stat5a/Lrg1/Cyba/Gata2/Aplnr/Dysf/Prkd2/Ecm1/Acvrl1/Kdr/Pgf/Arg1/Fgf2/Flt4/Adam17/Hmgb2/Stat3/Hmox1/Cav1/Ccl2	20
GO:0010038	response to metal ion	42/1512	252/15699	0.000297201	0.00168039	0.00110992	Fabp4/Cp/Enpp1/Lgmn/S100a16/Apobec1/Cybrd1/Thbs1/Nfe2l2/Mmp9/Cpne2/Il1a/Clic4/Slc25a24/Ect2/Iqgap1/B2m/Tcirg1/Fas/Fn1/Ggh/Hfe/Itpkb/Itpr3/Mt1/Loxl2/Aqp1/Pla2g4a/Xdh/Rasa4/Cebpa/Crip1/Gatm/Hvcn1/Anxa5/P2rx7/P2rx5/Alox5ap/Hmox1/Cav1/Plcg2/Cdk4	42
GO:0008360	regulation of cell shape	28/1512	146/15699	0.000298911	0.00168828	0.00111513	S100a13/Cdc42ep4/Syne3/Cdc42se1/Myl12a/Fblim1/Rac2/Ccl12/Myh9/Rhoh/Rhoc/Rhoj/Fes/Fgr/Fn1/Hck/Il6/Kdr/Icam1/Msn/Arap1/Arap3/Plxnb2/Anxa1/Pdpn/Ccl7/Ccl3/Ccl2	28
GO:0048708	astrocyte differentiation	18/1512	77/15699	0.000299327	0.00168885	0.00111551	Lamb2/Clcf1/Il1b/Trem2/Grn/Lif/C1qa/Smo/Atf5/Vim/Tal1/Hmga2/C5ar1/Stat3/Gfap/Tlr4/S100a9/S100a8	18
GO:0045066	regulatory T cell differentiation	11/1512	35/15699	0.000300356	0.00169289	0.00111817	Tgfb1/Fanca/Il2rg/Hspb1/Gimap5/Irf1/Socs1/Ctla2a/Lilrb4a/Cd44/Lgals9	11
GO:0007015	actin filament organization	62/1512	415/15699	0.00031497	0.0017734	0.00117135	Lcp1/S100a10/Capza1/Cdc42ep4/Ptger4/Lima1/Cotl1/Triobp/Gas2l3/Vasp/Cgnl1/Pstpip1/Rac2/Ccl11/Prkcd/Rhoh/Rhoc/Itgb5/Pdlim4/Shroom4/Msrb1/Id1/Plekhg2/Aif1/Gpr65/Icam1/Sdc4/Trpv4/Arap1/Hcls1/Serpinf2/Map3k1/Was/Arhgef5/Fhod1/Wipf1/Flna/Svil/Clec2i/Rflna/Sh3pxd2b/Nckap1l/Arpc1b/Asap3/Myo1c/Myo1g/Myo1f/Myo1h/Myo7a/Pycard/Tlr2/Wasf2/Pawr/Micall2/Tpm4/Cald1/Pfn1/Gmfg/Capg/Pecam1/Casp4/Plek	62
GO:0000305	response to oxygen radical	8/1512	20/15699	0.000317284	0.00177527	0.00117259	Ucp2/Dhfr/Fbln5/Nfe2l2/Prdx1/Nos3/Gch1/Cd36	8
GO:0043011	myeloid dendritic cell differentiation	8/1512	20/15699	0.000317284	0.00177527	0.00117259	Tgfb1/Ltbr/Gimap5/Relb/Tgfbr2/Spi1/Batf/Pirb	8
GO:0051770	positive regulation of nitric-oxide synthase biosynthetic process	8/1512	20/15699	0.000317284	0.00177527	0.00117259	Il33/Akap12/Jak3/Kdr/Map2k3/Tlr4/Tlr2/Ccl2	8
GO:1903975	regulation of glial cell migration	8/1512	20/15699	0.000317284	0.00177527	0.00117259	Csf1/Gpr183/Fas/Trem2/Efemp1/Vim/Cers2/Ccr2	8
GO:2000316	regulation of T-helper 17 type immune response	8/1512	20/15699	0.000317284	0.00177527	0.00117259	Arid5a/Zc3h12a/Clec4n/Il27ra/Zbtb7b/Nfkbiz/Card9/Nlrp3	8
GO:2000353	positive regulation of endothelial cell apoptotic process	8/1512	20/15699	0.000317284	0.00177527	0.00117259	Cd248/Thbs1/Ccl12/Col18a1/Ecscr/Ano6/Cd40/Ccl2	8
GO:0050858	negative regulation of antigen receptor-mediated signaling pathway	9/1512	25/15699	0.000340609	0.00189788	0.00125357	Lpxn/Elf1/Laptm5/Cd300a/Ptpn6/Lilrb4a/Pawr/Cd22/Lgals3	9
GO:0051767	nitric-oxide synthase biosynthetic process	9/1512	25/15699	0.000340609	0.00189788	0.00125357	Ptger4/Il33/Akap12/Jak3/Kdr/Map2k3/Tlr4/Tlr2/Ccl2	9
GO:0051769	regulation of nitric-oxide synthase biosynthetic process	9/1512	25/15699	0.000340609	0.00189788	0.00125357	Ptger4/Il33/Akap12/Jak3/Kdr/Map2k3/Tlr4/Tlr2/Ccl2	9
GO:0060561	apoptotic process involved in morphogenesis	9/1512	25/15699	0.000340609	0.00189788	0.00125357	Tnfrsf1b/Tnfrsf1a/Lrp5/Cdkn2a/B4galt1/Foxc1/Bcl2l11/Vdr/Spi1	9
GO:1902882	regulation of response to oxidative stress	20/1512	91/15699	0.000341671	0.00190183	0.00125618	Ddr2/Dhfr/Mcl1/Hspb1/Fbln5/Nfe2l2/Alox5/Rest/Ripk1/Itgam/Trem2/Hk3/P4hb/Trp53/Gch1/Tlr6/Tlr4/Pawr/Cd36/Gpx1	20
GO:0030100	regulation of endocytosis	37/1512	216/15699	0.000386124	0.00214704	0.00141815	C3/Cln3/Gata2/Cd151/Dab2/Rin3/Ehd4/Itgb1/Fcgr1/Siglece/Siglecf/B2m/Axl/Ldlrap1/Trem2/Hfe/Lbp/Ano6/Sele/Serpine1/Bmp2k/Syk/Arrb2/Vamp8/Nckap1l/Sfrp4/Cd300a/Nr1h3/Anxa2/Cav1/Cd14/Cd22/Cd36/Cd63/Plcg2/Lgals3/Pld2	37
GO:0002053	positive regulation of mesenchymal cell proliferation	11/1512	36/15699	0.000395238	0.0021887	0.00144567	Lrp5/Shox2/Foxf1/Prrx1/Prrx2/Tgfbr2/Ihh/Kdr/Myc/Smo/Six1	11
GO:0009593	detection of chemical stimulus	11/1512	36/15699	0.000395238	0.0021887	0.00144567	Ly96/Clec7a/Rtp4/Eng/Trem2/Lbp/Lpo/Tlr1/Tlr6/Tlr4/Tlr2	11
GO:0050691	regulation of defense response to virus by host	11/1512	36/15699	0.000395238	0.0021887	0.00144567	Mmp12/Zc3hav1/Mavs/Dtx3l/Il1b/Zc3h12a/Aim2/Parp9/Ddx58/Pycard/Stat1	11
GO:0045623	negative regulation of T-helper cell differentiation	7/1512	16/15699	0.000396465	0.0021887	0.00144567	Il4ra/Irf1/Zc3h12a/Hlx/Jak3/Anxa1/Zbtb7b	7
GO:0071450	cellular response to oxygen radical	7/1512	16/15699	0.000396465	0.0021887	0.00144567	Dhfr/Fbln5/Nfe2l2/Prdx1/Nos3/Gch1/Cd36	7
GO:0071451	cellular response to superoxide	7/1512	16/15699	0.000396465	0.0021887	0.00144567	Dhfr/Fbln5/Nfe2l2/Prdx1/Nos3/Gch1/Cd36	7
GO:1900424	regulation of defense response to bacterium	7/1512	16/15699	0.000396465	0.0021887	0.00144567	Cyba/Mmrn2/Havcr2/Emilin1/Emilin2/Grn/Lgals9	7
GO:0001771	immunological synapse formation	6/1512	12/15699	0.000437785	0.00238498	0.00157531	Dock8/Dock2/Havcr2/Msn/Clec2i/Lgals3	6
GO:0002246	wound healing involved in inflammatory response	6/1512	12/15699	0.000437785	0.00238498	0.00157531	Il1a/Timp1/Tlr4/Hmox1/Cd44/Ccr2	6
GO:0031953	negative regulation of protein autophosphorylation	6/1512	12/15699	0.000437785	0.00238498	0.00157531	Enpp1/Eng/Mvp/Ptprc/Nlrp12/Cav1	6
GO:0033080	immature T cell proliferation in thymus	6/1512	12/15699	0.000437785	0.00238498	0.00157531	Cdkn2a/Cd1d1/Il1a/Il1b/Ihh/Erbb2	6
GO:0034112	positive regulation of homotypic cell-cell adhesion	6/1512	12/15699	0.000437785	0.00238498	0.00157531	Emilin2/Il6ra/Il6/Pdpn/Plaur/Lgals1	6
GO:0035739	CD4-positive, alpha-beta T cell proliferation	6/1512	12/15699	0.000437785	0.00238498	0.00157531	Cd274/Ceacam1/Tgfbr2/Lilrb4a/Cd44/Lgals9	6
GO:0045628	regulation of T-helper 2 cell differentiation	6/1512	12/15699	0.000437785	0.00238498	0.00157531	Il4ra/Irf1/Hlx/Il6/Anxa1/Nlrp3	6
GO:0051873	killing by host of symbiont cells	6/1512	12/15699	0.000437785	0.00238498	0.00157531	Cxcl1/Cxcl5/Ncf1/Trem1/Arg1/Myd88	6
GO:0060907	positive regulation of macrophage cytokine production	6/1512	12/15699	0.000437785	0.00238498	0.00157531	Laptm5/Tlr4/Tlr2/Cd36/Cd74/Plcg2	6
GO:0070942	neutrophil mediated cytotoxicity	6/1512	12/15699	0.000437785	0.00238498	0.00157531	Cxcl1/Cxcl5/Ncf1/Trem1/Arg1/Myd88	6
GO:0071360	cellular response to exogenous dsRNA	6/1512	12/15699	0.000437785	0.00238498	0.00157531	Zc3hav1/Mavs/Ifih1/Ralb/Ddx58/Cav1	6
GO:0140289	protein mono-ADP-ribosylation	6/1512	12/15699	0.000437785	0.00238498	0.00157531	Enpp1/Parp12/Parp14/Parp10/Parp3/Parp9	6
GO:1900227	positive regulation of NLRP3 inflammasome complex assembly	6/1512	12/15699	0.000437785	0.00238498	0.00157531	Myd88/Gbp5/Tlr6/Tlr4/Cd36/Plcg2	6
GO:0001945	lymph vessel development	10/1512	31/15699	0.00044524	0.00241824	0.00159728	Foxc1/Epha2/Acvrl1/Kdr/Syk/Flt4/Nfatc1/Tie1/Sox18/Pdpn	10
GO:0050901	leukocyte tethering or rolling	10/1512	31/15699	0.00044524	0.00241824	0.00159728	Vcam1/Itgb7/Itgb1/Gcnt1/Sele/Sell/Tnf/Ptafr/Pawr/Ccr2	10
GO:2000403	positive regulation of lymphocyte migration	10/1512	31/15699	0.00044524	0.00241824	0.00159728	Cxcl10/Dock8/Adam8/Aif1/Fadd/Adam17/Pycard/Ccl7/Ccr2/Lgals9	10
GO:0061448	connective tissue development	40/1512	241/15699	0.000445886	0.0024193	0.00159798	Enpp1/Tgfb1/Cflar/Csf1/Lrp5/Pbxip1/Runx3/Runx1/Sulf1/Thbs1/Shox2/Hspg2/Il6ra/Foxd1/Col3a1/Arid5a/Col1a1/C3ar1/Ecm1/Prrx1/Prrx2/Tgfbr2/Bgn/Cfh/Epyc/Snai1/Ihh/Efemp1/Lox/Mgp/Loxl2/Trpv4/Serpinh1/Six2/Fgf2/Spi1/Rflna/Sh3pxd2b/Hmga2/Cdk4	40
GO:0048010	vascular endothelial growth factor receptor signaling pathway	13/1512	48/15699	0.000450105	0.00243482	0.00160823	Hhex/Mmrn2/Cd59a/Sulf1/Emilin1/Hspb1/Foxc1/Prkd2/Myof/Kdr/Pgf/Flt4/Ccl2	13
GO:0090329	regulation of DNA-templated DNA replication	13/1512	48/15699	0.000450105	0.00243482	0.00160823	Chtf18/E2f7/E2f8/Dbf4/Fbxo5/Rfc4/Ticrr/Timeless/Pcna/Gins2/Gins1/Cdk2/Cdt1	13
GO:0140353	lipid export from cell	13/1512	48/15699	0.000450105	0.00243482	0.00160823	Dab2/Runx1/Il1a/Il1b/Nos2/Pla2g4a/Spp1/C1qtnf1/Igfbp3/Ptges/P2ry2/P2rx7/Tspo	13
GO:0006310	DNA recombination	44/1512	273/15699	0.000456752	0.0024683	0.00163034	Chtf18/Tgfb1/Spidr/Rad51b/Rad54l/Rad54b/Lig1/Trip13/Mcm7/Mcm3/Mcm4/Mcm5/Mcm6/Mcm2/Parpbp/Clcf1/Samhd1/Aunip/Rmi2/Rad51ap1/Chek1/Eme1/Cdc45/Rad51/Fignl1/Ankle1/Exo1/Parp3/Ezh2/Was/Brca1/Brip1/Batf/Timeless/Hmgb2/Tep1/Ptprc/Il27ra/Recql4/Stat6/Top2a/Gins2/Cd40/Pif1	44
GO:0001946	lymphangiogenesis	8/1512	21/15699	0.0004695	0.00252703	0.00166914	Foxc1/Epha2/Acvrl1/Flt4/Nfatc1/Tie1/Sox18/Pdpn	8
GO:0002726	positive regulation of T cell cytokine production	8/1512	21/15699	0.0004695	0.00252703	0.00166914	Il1r1/Arid5a/Il1b/B2m/Il6/Rsad2/Sash3/Nlrp3	8
GO:0035743	CD4-positive, alpha-beta T cell cytokine production	8/1512	21/15699	0.0004695	0.00252703	0.00166914	Il1r1/Arid5a/Il1b/Il6/Il18rap/Rsad2/Arg1/Nlrp3	8
GO:0060544	regulation of necroptotic process	8/1512	21/15699	0.0004695	0.00252703	0.00166914	Cflar/Zbp1/Ripk3/Ripk1/Fadd/Birc3/Cav1/Casp8	8
GO:2000406	positive regulation of T cell migration	9/1512	26/15699	0.000476741	0.00256344	0.00169318	Cxcl10/Dock8/Adam8/Aif1/Fadd/Adam17/Pycard/Ccr2/Lgals9	9
GO:0045132	meiotic chromosome segregation	18/1512	80/15699	0.000492324	0.00264458	0.00174678	Plk1/Syde1/Espl1/Trip13/Bub1b/Eme1/Nuf2/Ttk/Sgo1/Haspin/Smc4/Smc2/Brip1/Ncaph/Bub1/Top2a/Stag3/Pttg1	18
GO:0010639	negative regulation of organelle organization	52/1512	339/15699	0.000498252	0.00267375	0.00176605	Plk1/Spdl1/Cdk5rap2/Nupr1/Ndc80/Kifc1/Capza1/Ckap2/Lima1/Trip13/Mcm2/Vat1/Mid1/Cgnl1/Kntc1/Bub1b/Ier3/Dysf/Mtbp/Prkcd/Fbxo5/Zwilch/Ccnb1/Aurkb/Chek1/Lif/Osm/Trp53/Arap1/Ttk/Map3k1/Was/Birc5/Arrb2/Svil/Cenpe/Bub1/Recql4/Top2a/Tlr2/Wasf2/Pttg1/Tpx2/Pfn1/Gmfg/Tspo/Capg/Pif1/Cdh5/Gpx1/Cdt1/Pecam1	52
GO:0022612	gland morphogenesis	26/1512	136/15699	0.000508055	0.00272364	0.001799	Tgfb1/Stat5a/Cflar/Csf1/Lrp5/Cdkn2a/Sulf1/B4galt1/Mmp2/Ccl11/Rps6ka1/Ceacam1/Epha2/Tgfbr2/Il6/Msn/Mki67/Smo/Tnc/Tnf/Vdr/Cebpb/Tgm2/Stat6/Cav1/Cd44	26
GO:1900182	positive regulation of protein localization to nucleus	19/1512	87/15699	0.000517652	0.00277233	0.00183116	Tgfb1/Uaca/Tnfrsf1a/Cdkn2a/Mavs/Dtx3l/Prkcd/Ect2/Zc3h12a/Il6/Lif/Parp9/Hcls1/Smo/Brca1/Flna/Bag3/Wwtr1/Cdk1	19
GO:1902532	negative regulation of intracellular signal transduction	70/1512	491/15699	0.000529324	0.00283202	0.00187058	Rnf125/Uaca/Hells/Creb3l1/Pde3a/Dab2/Cdc42se1/Litaf/Thbs1/Mcl1/Emilin1/Aplnr/Dok1/Dok2/Hspb1/Fbln1/Nfe2l2/Rasal3/Cgnl1/Ifi35/Mmp9/Foxm1/Il1b/Prkcd/Ceacam1/Epha2/Rhoh/Aurka/Chek2/Ripk1/Itgb1/Zc3h12a/Bdkrb2/Trem2/Snai1/Fignl1/Lif/Lyn/Nmi/Pbk/Arap3/Ddias/Map2k3/Atf3/Dhx58/Xdh/Rasa4/Spi1/Sfrp4/Cd300a/Ptprc/Ptpn6/Pycard/P2rx7/Lilrb4a/Stat1/Tlr4/Twist1/Nlrp12/Cav1/Plaur/Cd22/Cd44/Cd74/Gpx1/Cdt1/Irak3/N…	70
GO:0014013	regulation of gliogenesis	23/1512	115/15699	0.000542145	0.00289773	0.00191399	Tgfb1/Zcchc24/Cxcr4/Tnfrsf1b/Clcf1/Il33/Il1b/Prkch/Fas/Trem2/Il6/Lif/Lyn/Myc/Ezh2/Tnf/Atf5/Vim/Hmga2/Cers2/Gfap/Tlr2/Tspo	23
GO:0048260	positive regulation of receptor-mediated endocytosis	14/1512	55/15699	0.000549345	0.0029303	0.0019355	C3/Dab2/B2m/Ldlrap1/Hfe/Sele/Serpine1/Syk/Arrb2/Sfrp4/Anxa2/Cd63/Plcg2/Pld2	14
GO:0034113	heterotypic cell-cell adhesion	12/1512	43/15699	0.000549874	0.0029303	0.0019355	Vcam1/Ninj1/Il1b/Itga5/Itgax/Itgb7/Itgb1/Itgb2/Tnf/Ptprc/Cd200r1/Cd44	12
GO:0085029	extracellular matrix assembly	12/1512	43/15699	0.000549874	0.0029303	0.0019355	Tgfb1/Has2/Emilin1/Fbln5/Lamb2/Col3a1/Col1a2/Ihh/Efemp2/Lox/Fkbp10/Tie1	12
GO:0070229	negative regulation of lymphocyte apoptotic process	10/1512	32/15699	0.000592269	0.0031531	0.00208266	Dock8/Il7r/Aurkb/Ada/Jak3/Pnp/Fadd/Bcl2a1a/Cd44/Cd74	10
GO:0006525	arginine metabolic process	7/1512	17/15699	0.00061819	0.00327166	0.00216097	Cln3/Slc7a7/Nos3/Nos2/Slc39a8/Ddah2/Arg1	7
GO:0032693	negative regulation of interleukin-10 production	7/1512	17/15699	0.00061819	0.00327166	0.00216097	Cd274/Mmp8/Fcgr2b/Jak3/Tyrobp/Lilrb4a/Cd84	7
GO:0033033	negative regulation of myeloid cell apoptotic process	7/1512	17/15699	0.00061819	0.00327166	0.00216097	Stat5a/Cxcr2/Fcgr2b/Itpkb/Clec5a/Fcer1g/Ccr5	7
GO:0033630	positive regulation of cell adhesion mediated by integrin	7/1512	17/15699	0.00061819	0.00327166	0.00216097	Cd24a/Lif/Syk/Podxl/Piezo1/Nckap1l/Ptpn6	7
GO:0062099	negative regulation of programmed necrotic cell death	7/1512	17/15699	0.00061819	0.00327166	0.00216097	Nupr1/Cflar/Ripk1/Fadd/Birc3/Cav1/Casp8	7
GO:0071359	cellular response to dsRNA	7/1512	17/15699	0.00061819	0.00327166	0.00216097	Zc3hav1/Mavs/Ifih1/Ralb/Ddx58/P2rx7/Cav1	7
GO:0043491	protein kinase B signaling	31/1512	175/15699	0.000620092	0.0032785	0.00216549	F7/Tgfb1/Pik3cg/Thbs1/Hbegf/Clcf1/Pear1/Ccl12/Rcn3/Il1b/Epha2/Adam8/Itgb1/Rras/Axl/Chil1/Eng/Il6/Kdr/Lox/Osm/Hcls1/Tnf/Xdh/Fgf2/Gdf15/Arrb2/C1qtnf1/Cd40/Ccl2/Gpx1	31
GO:0051310	metaphase plate congression	15/1512	62/15699	0.000633005	0.00334349	0.00220842	Spdl1/Ndc80/Kif14/Kif2c/Kif18a/Ccnb1/Aurkb/Fam83d/Cdca8/Cdca5/Nuf2/Cenpq/Cenpf/Cenpe/Cdt1	15
GO:0002861	regulation of inflammatory response to antigenic stimulus	9/1512	27/15699	0.00065452	0.00344697	0.00227677	C3/Cd24a/Fcgr2b/Fcgr1/Fcgr3/Trem2/Tnf/Fcer1g/Gpx1	9
GO:0006910	phagocytosis, recognition	9/1512	27/15699	0.00065452	0.00344697	0.00227677	C3/Ptx3/Colec12/Clec7a/Pear1/Fcgr1/Fcgr3/Trem2/Cd36	9
GO:0032967	positive regulation of collagen biosynthetic process	9/1512	27/15699	0.00065452	0.00344697	0.00227677	Tgfb1/Creb3l1/Ddr2/Ihh/Serpinf2/Serpine1/Vim/Arrb2/Ccl2	9
GO:0007520	myoblast fusion	11/1512	38/15699	0.000661203	0.00346857	0.00229104	Cflar/Cxcl10/Il4ra/Myh9/Myof/Ehd2/Cd9/Scgb3a1/Gdf15/Adamts5/Cd53	11
GO:0045601	regulation of endothelial cell differentiation	11/1512	38/15699	0.000661203	0.00346857	0.00229104	Tnfrsf1a/Il1b/Ceacam1/Acvrl1/Id1/Apold1/Tnf/Xdh/S1pr3/S1pr2/Cdh5	11
GO:0061844	antimicrobial humoral immune response mediated by antimicrobial peptide	11/1512	38/15699	0.000661203	0.00346857	0.00229104	Cxcl11/Cxcl10/Cxcl1/Cxcl5/Pglyrp1/Ccl12/B2m/Adm/Pf4/S100a9/Lgals3	11
GO:1904645	response to amyloid-beta	11/1512	38/15699	0.000661203	0.00346857	0.00229104	Lgmn/Vcam1/Mmp2/Mmp9/Fcgr2b/Trem2/Icam1/Fpr2/Tlr6/Tlr4/Cd36	11
GO:0032673	regulation of interleukin-4 production	8/1512	22/15699	0.000675922	0.00353544	0.0023352	Cd1d1/Havcr2/Il33/Syk/Sash3/Cebpb/Fcer1g/Nlrp3	8
GO:0032691	negative regulation of interleukin-1 beta production	8/1512	22/15699	0.000675922	0.00353544	0.0023352	Zc3h12a/Trem2/Aqp4/Arrb2/Lilrb4a/Cd33/Nlrc3/Nlrp3	8
GO:0050765	negative regulation of phagocytosis	8/1512	22/15699	0.000675922	0.00353544	0.0023352	Tgfb1/Cnn2/Fcgr2b/Dysf/Siglece/Cd300a/Tlr2/Cd300lf	8
GO:0046849	bone remodeling	19/1512	89/15699	0.000697126	0.00364281	0.00240612	Enpp1/Ctss/Ptger4/Lrp5/Lrrk1/Rac2/Ceacam1/Epha2/Adam8/Inpp5d/Fcgr4/Tcirg1/Ihh/Il6/Syk/Tnfrsf11b/Spp1/P2rx7/Cd38	19
GO:0042542	response to hydrogen peroxide	23/1512	117/15699	0.000698002	0.00364384	0.0024068	Lcn2/Lig1/Cdkn2a/Ddr2/Nfe2l2/Mmp2/Prkcd/Ect2/Ripk3/Ripk1/Cyp1b1/Axl/Hk3/Il6/Ezh2/Trp53/Aqp1/Anxa1/Stat6/Pawr/Hmox1/Gpx1/Pld2	23
GO:0043154	negative regulation of cysteine-type endopeptidase activity involved in apoptotic process	16/1512	69/15699	0.000699702	0.00364917	0.00241033	Cflar/Thbs1/Mmp9/Rps6ka1/Naip2/Naip5/Naip6/Il6/Aqp1/Tnf/Bcl2a1d/Birc5/Arrb2/Plaur/Cd44/Gpx1	16
GO:0006027	glycosaminoglycan catabolic process	6/1512	13/15699	0.000746911	0.00387659	0.00256054	Tgfb1/Pglyrp1/Hyal1/Fgf2/Lyve1/Cd44	6
GO:0032308	positive regulation of prostaglandin secretion	6/1512	13/15699	0.000746911	0.00387659	0.00256054	Il1a/Il1b/Pla2g4a/Ptges/P2ry2/P2rx7	6
GO:0033083	regulation of immature T cell proliferation	6/1512	13/15699	0.000746911	0.00387659	0.00256054	Cdkn2a/Cd1d1/Il1a/Il1b/Ihh/Erbb2	6
GO:0048245	eosinophil chemotaxis	6/1512	13/15699	0.000746911	0.00387659	0.00256054	Ccl11/Ccl12/Ccl7/Ccl4/Ccl2/Lgals3	6
GO:0051315	attachment of mitotic spindle microtubules to kinetochore	6/1512	13/15699	0.000746911	0.00387659	0.00256054	Ndc80/Kif2c/Aurkb/Nuf2/Cenpe/Cdt1	6
GO:0070997	neuron death	58/1512	395/15699	0.00074887	0.003883	0.00256478	Enpp1/Lcn2/Nupr1/Cln3/Lgmn/Kif14/Csf1/Ctsz/Tnfrsf1b/Tnfrsf1a/Tnfrsf23/Ddr2/Mcl1/Fcgr2b/Clcf1/Ccl12/G6pdx/Il1b/Rest/Adam8/Ncf2/Itgam/Axl/Rab29/Fas/Trem2/Grn/Gpnmb/Bcl2l11/Il6/Kdr/Mt1/Nes/Trp53/Tyrobp/C1qa/Smo/Tnf/Fadd/Six1/Birc5/Arrb2/Mybl2/Cebpb/C5ar1/Il27ra/Cd200r1/Stat3/Tlr6/Tlr4/Pawr/Hmox1/Nlrp1b/Ccl3/Ccl2/Ccr5/Gpx1/Casp8	58
GO:0051303	establishment of chromosome localization	17/1512	76/15699	0.000749744	0.00388379	0.00256529	Spdl1/Ndc80/Kif14/Kif2c/Kif18a/Ccnb1/Aurkb/Fam83d/Nde1/Cdca8/Cdca5/Nuf2/Birc5/Cenpq/Cenpf/Cenpe/Cdt1	17
GO:0045670	regulation of osteoclast differentiation	15/1512	63/15699	0.000758015	0.00392285	0.0025911	Csf1/Ninj1/Ceacam1/Adam8/Inpp5d/Trem2/Tyrobp/Tnf/Tnfrsf11b/Clec2i/Clec2d/Cebpb/Lilrb4a/Ccl3/Ccr1	15
GO:2001242	regulation of intrinsic apoptotic signaling pathway	29/1512	162/15699	0.000768419	0.00397288	0.00262414	Nupr1/Hells/Creb3l1/Mcl1/Hspb1/Nfe2l2/Mmp9/Steap3/Ripk3/Bdkrb2/Trem2/Snai1/Bcl2l11/Plekhf1/Fignl1/P4hb/Myc/Trp53/Ddias/Bub1/Pycard/S100a9/S100a8/Plscr1/Cav1/Plaur/Cd44/Cd74/Gpx1	29
GO:0043406	positive regulation of MAP kinase activity	23/1512	118/15699	0.000789569	0.0040783	0.00269377	Tgfb1/Pik3r5/Pik3cg/Cd24a/Thbs1/Il1b/Prkcd/Ceacam1/Adam8/Iqgap1/Tirap/Ezh2/Syk/Tnf/Map3k1/Arhgef5/Fgf2/Erbb2/Ptprc/P2rx7/Tlr6/Tlr4/Cd40	23
GO:0071897	DNA biosynthetic process	30/1512	170/15699	0.000802442	0.00414082	0.00273506	Chtf18/Pole/Lig1/Parp10/Fgfr4/Prkd2/C3ar1/Rfc4/Smoc2/Aurkb/Chek1/Nek2/Acvrl1/Cyp1b1/Lox/Parp3/Myc/Trp53/Tk1/Fgf2/Pola1/Pold2/Pold1/Pole2/Arrb2/Pcna/Gins2/Gins1/Pif1/Pclaf	30
GO:0006022	aminoglycan metabolic process	19/1512	90/15699	0.000805373	0.00415196	0.00274242	Tgfb1/Has2/Ptger4/Chst14/Pglyrp1/Foxc1/Il1b/Ccnd3/Itih4/Itih2/Bgn/Chil1/Chil3/Dse/Hyal1/Chst7/Fgf2/Lyve1/Cd44	19
GO:2001238	positive regulation of extrinsic apoptotic signaling pathway	14/1512	57/15699	0.000808795	0.0041656	0.00275144	Ltbr/Runx3/Thbs1/Ripk1/Siglec1/Jak3/Tnf/Fadd/Atf3/Tnfrsf12a/Ptprc/Pycard/Cav1/Casp8	14
GO:0051052	regulation of DNA metabolic process	65/1512	456/15699	0.000826743	0.00424868	0.00280631	Chtf18/Tgfb1/Esco2/Spidr/E2f7/E2f8/Cdkn2a/Dbf4/Dna2/Parpbp/Foxm1/Ier3/Clcf1/Dtx3l/Fgfr4/Prkd2/C3ar1/Prkcd/Fbxo5/Rfc4/Aunip/Ccna2/Smoc2/Aurkb/Rmi2/Rad51ap1/Chek1/Ticrr/Nek2/Acvrl1/Cyp1b1/H19/Rad51/Il6/Fignl1/Ankle1/Parp3/Parp9/Myc/Trp53/Pnp/Was/Fgf2/Brca1/Spi1/Arrb2/Igfbp3/Timeless/Hmga2/Ptprc/Il27ra/Anxa3/Stat6/Pcna/Pfn1/Twist1/Gmnn/Gins2/Gins1/Cd40/Pif1/Baz1a/Cdk2/Cdk1/Cdt1	65
GO:0001885	endothelial cell development	16/1512	70/15699	0.000827296	0.00424868	0.00280631	Abcb1b/Tnfrsf1a/Il1b/Clic4/Col18a1/Id1/Icam1/Msn/Tnf/S1pr3/S1pr2/Myd88/Sox18/Cdh5/Gpx1/Pecam1	16
GO:0046824	positive regulation of nucleocytoplasmic transport	16/1512	70/15699	0.000827296	0.00424868	0.00280631	Tgfb1/Uaca/Tnfrsf1a/Mavs/Anp32b/Prkcd/Ect2/Zc3h12a/Il6/Hcls1/Smo/Brca1/Wipf1/Flna/Bag3/Cdk1	16
GO:0001782	B cell homeostasis	11/1512	39/15699	0.000841803	0.00431906	0.00285279	Enpp1/Dock11/Ada/Bcl2l11/Lyn/Tnfrsf13b/Bcl2a1a/Nckap1l/Cd44/Cd74/Pirb	11
GO:0044089	positive regulation of cellular component biogenesis	69/1512	491/15699	0.000859145	0.00440383	0.00290879	Abca1/Cdk5rap2/Lcp1/Tgfb1/Spidr/S100a10/Dock11/Cdc42ep4/Cd24a/Thbs2/Emilin1/Isg15/Vasp/Rac2/Ralb/Adgre5/Epha2/Rhoc/Col16a1/Iqgap1/Pdlim4/Hyal1/Fas/Fes/Id1/Bcl2l11/Gpr65/Kdr/Ikzf1/Icam1/Tirap/Msn/Trp53/Sdc4/Sdc1/Arap1/Aqp1/Serpinf2/Syk/Tnf/Map3k1/Arhgef5/Fhod1/Snx18/Flna/Stil/Sh3pxd2b/Myd88/Piezo1/Nckap1l/Tal1/Cenpj/Myo1c/Gbp5/Pycard/P2rx7/Tlr6/Tlr4/Wasf2/Pfn1/Cav1/Cd36/Plcg2/Plce1/Lgals3/Cdh5/Cdk…	69
GO:1903426	regulation of reactive oxygen species biosynthetic process	12/1512	45/15699	0.000860392	0.00440603	0.00291024	Lcn2/Cflar/Cyba/Mmp8/Alox5/Rab27a/Slc5a3/Stat3/Tlr6/Tlr4/Cd36/Plcg2	12
GO:1901216	positive regulation of neuron death	24/1512	126/15699	0.000864947	0.00442514	0.00292286	Lcn2/Nupr1/Ctsz/Tnfrsf1a/Ddr2/Mcl1/Fcgr2b/Il1b/Rest/Ncf2/Itgam/Fas/Grn/Bcl2l11/Trp53/Tyrobp/C1qa/Tnf/Mybl2/Tlr6/Tlr4/Pawr/Ccl3/Casp8	24
GO:0015908	fatty acid transport	17/1512	77/15699	0.000877362	0.00448439	0.002962	Fabp4/Fabp7/Plin2/Thbs1/Rbp1/Crabp1/Crabp2/Il1a/Il1b/Bdkrb2/Syk/Pla2g4a/Ptges/Anxa1/P2ry2/P2rx7/Cd36	17
GO:0031640	killing of cells of another organism	9/1512	28/15699	0.000882925	0.00450426	0.00297512	Cxcl10/Lyz2/Pglyrp1/Clec7a/Ccl12/Bcl2l11/Nos2/Syk/Lgals3	9
GO:0032480	negative regulation of type I interferon production	9/1512	28/15699	0.000882925	0.00450426	0.00297512	Rnf125/Havcr2/Acod1/Relb/Nmi/Dhx58/Gbp4/Pycard/Nlrc3	9
GO:0030330	DNA damage response, signal transduction by p53 class mediator	15/1512	64/15699	0.000903353	0.0046041	0.00304107	E2f7/Rps27l/Hic1/Cdkn2a/Acer2/Foxm1/Chek2/Snai1/Trp53/Sp100/Batf/Bcl3/Twist1/Cd44/Cd74	15
GO:0051225	spindle assembly	22/1512	112/15699	0.000912512	0.00464564	0.00306851	Plk1/Prc1/Ndc80/Kif11/Kif23/Kifc1/Haus8/Fbxo5/Ccdc69/Ccnb2/Aurka/Aurkb/Racgap1/Chek2/Nek2/Cdc20/Aspm/Flna/Togaram2/Mybl2/Cenpe/Tpx2	22
GO:0051054	positive regulation of DNA metabolic process	44/1512	282/15699	0.000913232	0.00464564	0.00306851	Chtf18/Tgfb1/Spidr/E2f7/E2f8/Dbf4/Dna2/Foxm1/Clcf1/Dtx3l/Fgfr4/Prkd2/C3ar1/Prkcd/Rfc4/Smoc2/Aurkb/Rad51ap1/Nek2/Cyp1b1/Rad51/Il6/Parp3/Parp9/Myc/Pnp/Was/Fgf2/Brca1/Arrb2/Igfbp3/Timeless/Ptprc/Anxa3/Stat6/Pcna/Pfn1/Gins2/Gins1/Cd40/Baz1a/Cdk2/Cdk1/Cdt1	44
GO:0051101	regulation of DNA binding	21/1512	105/15699	0.000926847	0.00470726	0.0031092	Tgfb1/Mmp8/Mmp9/Foxc1/Rest/Nek2/Ifi207/Ifi204/Id1/Lif/Myc/Sp100/Smo/Hmgb2/Hmga2/Tlr4/Hmox1/Twist1/Plaur/Lgals9/Cdt1	21
GO:0032310	prostaglandin secretion	7/1512	18/15699	0.000927969	0.00470726	0.0031092	Il1a/Il1b/Nos2/Pla2g4a/Ptges/P2ry2/P2rx7	7
GO:1901739	regulation of myoblast fusion	7/1512	18/15699	0.000927969	0.00470726	0.0031092	Cflar/Cxcl10/Il4ra/Ehd2/Scgb3a1/Gdf15/Cd53	7
GO:0006302	double-strand break repair	40/1512	250/15699	0.000935528	0.00474113	0.00313158	Esco2/Spidr/Rad51b/Rad54l/Rad54b/Lig1/Trip13/Mcm7/Mcm3/Mcm4/Mcm5/Mcm6/Mcm2/Dna2/Parpbp/Foxm1/Dtx3l/Samhd1/Aunip/Rmi2/Rad51ap1/Chek1/Chek2/Eme1/Cdc45/Cdca5/Rad51/Fignl1/Parp3/Parp9/Trp53/Was/Brca1/Pola1/Brip1/Timeless/Hmga2/Recql4/Twist1/Gins2	40
GO:0002438	acute inflammatory response to antigenic stimulus	8/1512	23/15699	0.000949628	0.00477657	0.00315498	C3/Cxcr2/Fcgr2b/Fcgr1/Fcgr3/Bdkrb2/Icam1/Fcer1g	8
GO:0003176	aortic valve development	8/1512	23/15699	0.000949628	0.00477657	0.00315498	Tgfb1/Tnfrsf1b/Tnfrsf1a/Emilin1/Nos3/Nfatc1/Tie1/Twist1	8
GO:0010742	macrophage derived foam cell differentiation	8/1512	23/15699	0.000949628	0.00477657	0.00315498	Csf1/Msr1/Prkch/Apob/Soat1/Stat1/Cd36/Nfkbia	8
GO:0010884	positive regulation of lipid storage	8/1512	23/15699	0.000949628	0.00477657	0.00315498	C3/Plin3/Plin2/Msr1/Ikbke/Zc3h12a/Apob/Cd36	8
GO:0018149	peptide cross-linking	8/1512	23/15699	0.000949628	0.00477657	0.00315498	Thbs1/Col3a1/Bgn/Fn1/F13a1/Tgm1/Tgm2/Anxa1	8
GO:0042104	positive regulation of activated T cell proliferation	8/1512	23/15699	0.000949628	0.00477657	0.00315498	Stat5a/Cd24a/Jak3/Fadd/Igfbp2/Il27ra/Pycard/Cd86	8
GO:0060547	negative regulation of necrotic cell death	8/1512	23/15699	0.000949628	0.00477657	0.00315498	Nupr1/Cflar/Ddr2/Ripk1/Fadd/Birc3/Cav1/Casp8	8
GO:0070498	interleukin-1-mediated signaling pathway	8/1512	23/15699	0.000949628	0.00477657	0.00315498	Zbp1/Il1r2/Il1r1/Il1a/Il1b/Il6/Myd88/Irak3	8
GO:0033559	unsaturated fatty acid metabolic process	16/1512	71/15699	0.000974144	0.0048953	0.00323341	Tnfrsf1a/Hpgd/Tbxas1/Alox5/Il1b/Cyp1b1/Hpgds/Pla2g4a/Atp6v1b1/Ptgr1/Ptges/Anxa1/Pdpn/Cd74/Cyp4f18/Gpx1	16
GO:0030851	granulocyte differentiation	10/1512	34/15699	0.00100714	0.00505169	0.00333671	Gata2/Runx1/Rbp1/Ceacam1/Inpp5d/Ikzf1/C1qc/Hcls1/Spi1/Cebpa	10
GO:1904037	positive regulation of epithelial cell apoptotic process	10/1512	34/15699	0.00100714	0.00505169	0.00333671	Cd248/Thbs1/Ccl12/Col18a1/Ecscr/Ano6/Arrb2/Sfrp4/Cd40/Ccl2	10
GO:0050000	chromosome localization	17/1512	78/15699	0.00102304	0.00512663	0.00338621	Spdl1/Ndc80/Kif14/Kif2c/Kif18a/Ccnb1/Aurkb/Fam83d/Nde1/Cdca8/Cdca5/Nuf2/Birc5/Cenpq/Cenpf/Cenpe/Cdt1	17
GO:0002762	negative regulation of myeloid leukocyte differentiation	12/1512	46/15699	0.00106351	0.00531953	0.00351362	Gata2/Runx1/Ceacam1/Inpp5d/Lyn/Myc/C1qc/Tnfrsf11b/Clec2i/Clec2d/Lilrb4a/Cdk6	12
GO:0009262	deoxyribonucleotide metabolic process	12/1512	46/15699	0.00106351	0.00531953	0.00351362	Tyms/Upp1/Dera/Shmt1/Samhd1/Rrm1/Rrm2/Ada/Ak2/Pnp/Xdh/Dnph1	12
GO:0048146	positive regulation of fibroblast proliferation	15/1512	65/15699	0.00107157	0.00535488	0.00353697	Tgfb1/Tgif1/Ddr2/Fbln1/Ccna2/Ccnb1/Fn1/Myc/Aqp1/Serpine1/Anxa2/Cd74/Cdc6/Cdk6/Cdk4	15
GO:0033157	regulation of intracellular protein transport	35/1512	212/15699	0.00108234	0.00540365	0.00356918	Lcp1/Mdfic/Tgfb1/Uaca/Tcaf2/Tnfrsf1a/Cdkn2a/Mavs/Ifi27/Anp32b/Kif20b/Prkcd/Peg12/Ect2/Itgam/Zc3h12a/Rab29/Il6/Apod/Sp100/Hcls1/Smo/Edem1/Brca1/Wipf1/Flna/Bag3/Stom/Erbb2/Myo1c/Gbp4/Bard1/Cd36/Ccl2/Cdk1	35
GO:0006887	exocytosis	52/1512	351/15699	0.00112037	0.00558834	0.00369117	Lat2/Tpcn2/Stx11/Syde1/Rab3il1/Gata2/Sytl4/Sytl3/Trim72/Milr1/Syngr2/Il4ra/Foxf1/Rac2/Ralb/Ccl12/Rest/Steap3/Myh9/Itgam/Itgb2/Rab27a/Fes/Fgr/Hck/Lyn/Sdc4/Sdc1/Syk/Spi1/Ptafr/Tnfaip2/Fcer1g/Vamp8/Vamp3/Nckap1l/Ptgdr/Myo1g/Myo1f/Cd300a/Anxa3/Anxa1/P2ry2/P2rx7/Hmox1/Cd84/Ccr1/Ccr2/Lgals9/Gnai2/Pld2/Plek	52
GO:0048844	artery morphogenesis	16/1512	72/15699	0.0011425	0.00569346	0.0037606	Stra6/Ptger4/Hpgd/Dll4/Foxc1/Foxf1/Col3a1/Prrx1/Prrx2/Acvrl1/Eng/Efemp2/Fkbp10/Apob/Six1/Adamts9	16
GO:0010971	positive regulation of G2/M transition of mitotic cell cycle	9/1512	29/15699	0.00117202	0.00582437	0.00384707	Rad51b/Lmnb1/Fbxo5/Ccnd1/Ccnb1/Rrm1/Cdc25c/Cdk4/Cdk1	9
GO:0045648	positive regulation of erythrocyte differentiation	9/1512	29/15699	0.00117202	0.00582437	0.00384707	Gata2/Isg15/Inpp5d/Ets1/Nckap1l/Tal1/Hmgb2/Stat3/Stat1	9
GO:1905314	semi-lunar valve development	9/1512	29/15699	0.00117202	0.00582437	0.00384707	Stra6/Tgfb1/Tnfrsf1b/Tnfrsf1a/Emilin1/Nos3/Nfatc1/Tie1/Twist1	9
GO:0051216	cartilage development	30/1512	174/15699	0.00118155	0.00586629	0.00387476	Enpp1/Tgfb1/Pbxip1/Runx3/Runx1/Sulf1/Thbs1/Shox2/Hspg2/Col3a1/Arid5a/Col1a1/Ecm1/Prrx1/Prrx2/Tgfbr2/Bgn/Cfh/Epyc/Snai1/Ihh/Efemp1/Mgp/Loxl2/Trpv4/Serpinh1/Six2/Fgf2/Rflna/Hmga2	30
GO:0009128	purine nucleoside monophosphate catabolic process	6/1512	14/15699	0.00120101	0.00590837	0.00390256	Ada/Nt5e/Ampd3/Pnp/Xdh/Dnph1	6
GO:0030213	hyaluronan biosynthetic process	6/1512	14/15699	0.00120101	0.00590837	0.00390256	Tgfb1/Has2/Ptger4/Il1b/Ccnd3/Hyal1	6
GO:0033079	immature T cell proliferation	6/1512	14/15699	0.00120101	0.00590837	0.00390256	Cdkn2a/Cd1d1/Il1a/Il1b/Ihh/Erbb2	6
GO:0038065	collagen-activated signaling pathway	6/1512	14/15699	0.00120101	0.00590837	0.00390256	Enpp1/Ddr2/Col4a1/Col4a5/Col1a1/Syk	6
GO:0045655	regulation of monocyte differentiation	6/1512	14/15699	0.00120101	0.00590837	0.00390256	Csf1/Inpp5d/Fes/Myc/Cd74/Cdk6	6
GO:0045779	negative regulation of bone resorption	6/1512	14/15699	0.00120101	0.00590837	0.00390256	Ceacam1/Inpp5d/Il6/Tnfrsf11b/P2rx7/Cd38	6
GO:0070234	positive regulation of T cell apoptotic process	6/1512	14/15699	0.00120101	0.00590837	0.00390256	Pdcd1/Cd274/Ceacam1/Adam8/Siglec1/Trp53	6
GO:1902337	regulation of apoptotic process involved in morphogenesis	6/1512	14/15699	0.00120101	0.00590837	0.00390256	Tnfrsf1b/Tnfrsf1a/Cdkn2a/B4galt1/Foxc1/Vdr	6
GO:1903587	regulation of blood vessel endothelial cell proliferation involved in sprouting angiogenesis	6/1512	14/15699	0.00120101	0.00590837	0.00390256	Mmrn2/Gata2/Thbs1/Aplnr/Dll4/Hmox1	6
GO:1903671	negative regulation of sprouting angiogenesis	6/1512	14/15699	0.00120101	0.00590837	0.00390256	E2f2/Creb3l1/Thbs1/Alox5/Klf2/Adamts9	6
GO:0015718	monocarboxylic acid transport	18/1512	86/15699	0.00121372	0.00596543	0.00394025	Abcc3/Slco1a5/Slc16a3/Slc16a9/Slc16a1/Il1a/Il1b/Ceacam1/Bdkrb2/Nos2/Myc/Syk/Pla2g4a/Ptges/Anxa1/P2ry2/P2rx7/Cd36	18
GO:0051604	protein maturation	42/1512	270/15699	0.00125255	0.00615063	0.00406257	F5/F7/Hp/Cln3/Cln5/Lgmn/S100a10/Lmf2/Cst7/Ctse/Ctsh/Ctsl/Ctss/Ctsz/Asprv1/Mmp14/Thbs1/Il1r2/Myh9/Dhh/Ifi207/Ifi204/Ihh/Myc/C1rb/C1ra/C1rl/Serpinf2/Serpine1/Serpinh1/Fadd/Fam111a/Srgn/Adam17/Ctla2a/Pycard/P2rx7/Pawr/Cast/Casp12/Casp8/Casp4	42
GO:0008217	regulation of blood pressure	29/1512	167/15699	0.00126107	0.00618685	0.0040865	Lrp5/Cyba/Rarres2/Emilin1/Agtrap/Ier3/G6pdx/Col1a2/C3ar1/Ncf2/Adm/Acvrl1/Eng/Bdkrb2/Nos3/Nos2/Kdr/Npr1/Serpinf2/Avpr2/Scpep1/Ptafr/Kcnk6/Erap1/Anpep/Gch1/Hmox1/Cd36/Plcb3	29
GO:0046456	icosanoid biosynthetic process	10/1512	35/15699	0.00128986	0.00632231	0.00417597	Tbxas1/Alox5/Il1b/Hpgds/Syk/Pla2g4a/Ptges/Anxa1/Alox5ap/Cd74	10
GO:0001783	B cell apoptotic process	8/1512	24/15699	0.00130533	0.0063865	0.00421837	Cd24a/Aurkb/Ada/Lyn/Myc/Bcl2a1a/Cd44/Cd74	8
GO:0036303	lymph vessel morphogenesis	8/1512	24/15699	0.00130533	0.0063865	0.00421837	Foxc1/Epha2/Acvrl1/Flt4/Nfatc1/Tie1/Sox18/Pdpn	8
GO:0010883	regulation of lipid storage	11/1512	41/15699	0.00132613	0.00648235	0.00428168	C3/Plin3/Plin2/Msr1/Ikbke/Zc3h12a/Trem2/Apob/Nr1h3/Cd36/Nfkbia	11
GO:0045638	negative regulation of myeloid cell differentiation	16/1512	73/15699	0.00133481	0.00651887	0.0043058	Stat5a/Zfp36/Gata2/Runx1/Ceacam1/Inpp5d/Itpkb/Lyn/Myc/C1qc/Tnfrsf11b/Clec2i/Clec2d/Lilrb4a/Nfkbia/Cdk6	16
GO:0033008	positive regulation of mast cell activation involved in immune response	7/1512	19/15699	0.00134804	0.0065656	0.00433666	Gata2/Il4ra/Fgr/Syk/Fcer1g/Vamp8/Pld2	7
GO:0043306	positive regulation of mast cell degranulation	7/1512	19/15699	0.00134804	0.0065656	0.00433666	Gata2/Il4ra/Fgr/Syk/Fcer1g/Vamp8/Pld2	7
GO:2001026	regulation of endothelial cell chemotaxis	7/1512	19/15699	0.00134804	0.0065656	0.00433666	Lgmn/Thbs1/Hspb1/Prkd2/Smoc2/Kdr/Fgf2	7
GO:0034446	substrate adhesion-dependent cell spreading	21/1512	108/15699	0.00135024	0.00657037	0.00433981	S100a10/Kif14/Akip1/Has2/Dock1/Lpxn/Dab2/Triobp/Fbln1/Lamb2/Itgb7/Axl/Fn1/P4hb/Parvg/Flna/Fermt3/Vamp3/Fzd7/Micall2/Pdpn	21
GO:0003013	circulatory system process	65/1512	465/15699	0.00136983	0.00658187	0.00434741	Abcb1b/F5/Tgfb1/Cxcr2/Cxcr4/Lrp5/Cyba/Pde3a/Rarres2/Emilin1/Tbxas1/Shox2/Agtrap/Mmp2/Hbegf/Foxc1/Ier3/Alox5/G6pdx/Col1a2/Fxyd1/C3ar1/Ceacam1/Akap12/Ncf2/Ada/Adm/Acvrl1/Zc3h12a/Eng/Bdkrb2/Nos3/Nos2/Kdr/Npr1/Icam1/Trpv4/Serpinf2/Map2k3/Shc1/Avpr2/Scpep1/Fli1/Flna/Slc1a5/Ptafr/Kcnj8/Kcnk6/Erap1/Anpep/Klf2/Gch1/P2ry2/Wwtr1/Hmox1/Gjc1/Cysltr1/Cav1/Cd38/Cd36/Plcb3/Ccl4/Cdh5/Gpx1/Gnai2	65
GO:0001660	fever generation	5/1512	10/15699	0.00137097	0.00658187	0.00434741	Il1a/Il1b/Tnf/Ptges/Ccr5	5
GO:0002524	hypersensitivity	5/1512	10/15699	0.00137097	0.00658187	0.00434741	C3/Fcgr2b/Fcgr1/Fcgr3/Fcer1g	5
GO:0007135	meiosis II	5/1512	10/15699	0.00137097	0.00658187	0.00434741	Bub1b/Mastl/Sgo1/Bub1/Stag3	5
GO:0019835	cytolysis	5/1512	10/15699	0.00137097	0.00658187	0.00434741	Tgfb1/Lyz2/Ninj1/Lbp/Fgl2	5
GO:0032610	interleukin-1 alpha production	5/1512	10/15699	0.00137097	0.00658187	0.00434741	S100a13/Ptger4/Il1r2/P2rx7/Nlrp1b	5
GO:0032645	regulation of granulocyte macrophage colony-stimulating factor production	5/1512	10/15699	0.00137097	0.00658187	0.00434741	Il1b/Syk/Ddx58/Cd84/Card9	5
GO:0034145	positive regulation of toll-like receptor 4 signaling pathway	5/1512	10/15699	0.00137097	0.00658187	0.00434741	Ninj1/Ifi35/Lbp/Tirap/Nr1h3	5
GO:0034154	toll-like receptor 7 signaling pathway	5/1512	10/15699	0.00137097	0.00658187	0.00434741	Havcr2/Unc93b1/Rsad2/Pik3ap1/Tlr7	5
GO:0038063	collagen-activated tyrosine kinase receptor signaling pathway	5/1512	10/15699	0.00137097	0.00658187	0.00434741	Ddr2/Col4a1/Col4a5/Col1a1/Syk	5
GO:0046598	positive regulation of viral entry into host cell	5/1512	10/15699	0.00137097	0.00658187	0.00434741	Trim21/P4hb/Cd74/Lgals1/Trim30a	5
GO:0061983	meiosis II cell cycle process	5/1512	10/15699	0.00137097	0.00658187	0.00434741	Bub1b/Mastl/Sgo1/Bub1/Stag3	5
GO:0071609	chemokine (C-C motif) ligand 5 production	5/1512	10/15699	0.00137097	0.00658187	0.00434741	Mavs/Mcoln2/Trpv4/Oas3/Ticam2	5
GO:0075294	positive regulation by symbiont of entry into host	5/1512	10/15699	0.00137097	0.00658187	0.00434741	Trim21/P4hb/Cd74/Lgals1/Trim30a	5
GO:2000389	regulation of neutrophil extravasation	5/1512	10/15699	0.00137097	0.00658187	0.00434741	Ptger4/Il1r1/Il1a/Adam8/Pawr	5
GO:0030203	glycosaminoglycan metabolic process	17/1512	80/15699	0.0013767	0.00660348	0.00436168	Tgfb1/Has2/Ptger4/Chst14/Pglyrp1/Foxc1/Il1b/Ccnd3/Itih4/Itih2/Bgn/Dse/Hyal1/Chst7/Fgf2/Lyve1/Cd44	17
GO:0032370	positive regulation of lipid transport	14/1512	60/15699	0.00138684	0.0066462	0.0043899	Dab2/Runx1/Il1a/Il1b/Prkcd/Ldlrap1/Pla2g4a/Spp1/C1qtnf1/Ptges/Nr1h3/Anxa2/P2ry2/P2rx7	14
GO:0120162	positive regulation of cold-induced thermogenesis	18/1512	87/15699	0.00139531	0.00667848	0.00441122	Fabp4/Lcn2/Ucp2/Cpt2/Cxcr4/Acadl/Cmklr1/Il4ra/Syk/Cebpb/Gadd45g/Gatm/Zbtb7b/Stat6/Plac8/Cav1/Cd36/Ccr2	18
GO:0008202	steroid metabolic process	36/1512	223/15699	0.00139606	0.00667848	0.00441122	Abca1/Enpp1/Stat5a/Lipa/Sgpl1/Ch25h/Lrp5/Lima1/Dab2/Acadl/Pmp22/Apobr/Cyp39a1/G6pdx/Fgfr4/Il1a/Rest/Adm/Cyp1b1/Ldlrap1/Dhh/Snai1/Saa1/Dhrs9/Apob/Tnf/Cyb5r3/Spp1/Ugt1a7c/Soat2/Soat1/Cebpa/Igfbp7/Pctp/Akr1c13/Tspo	36
GO:0006820	anion transport	55/1512	380/15699	0.00141524	0.00676422	0.00446785	Abcc3/Abcb1b/Enpp1/Slco1a5/Cln3/Slc4a11/Slc16a3/Slc16a9/Slc16a1/Tcaf2/Clca3a1/Slc12a7/Slc12a4/Slc12a3/Slc11a1/Slc52a3/Folr2/Fxyd1/Fgfr4/Il1a/Il1b/Prkcd/Ceacam1/Clic1/Clic4/Slc25a24/Racgap1/Ripk1/Itgb1/Bdkrb2/Nos2/Slc39a8/Myc/Ano6/Arg1/Syk/Pla2g4a/Slc38a5/Slc37a2/Slc1a5/Slc2a9/Ptafr/Cebpb/Slc26a2/Mgst1/Ptges/Sfrp4/Anxa1/P2ry6/P2ry2/P2rx7/Gfap/Tspo/Cd36/Nfkbie	55
GO:0090316	positive regulation of intracellular protein transport	25/1512	138/15699	0.00144238	0.00688782	0.0045495	Tgfb1/Uaca/Tcaf2/Tnfrsf1a/Mavs/Anp32b/Kif20b/Prkcd/Ect2/Itgam/Zc3h12a/Rab29/Il6/Hcls1/Smo/Edem1/Brca1/Wipf1/Flna/Bag3/Stom/Erbb2/Myo1c/Ccl2/Cdk1	25
GO:1901214	regulation of neuron death	52/1512	355/15699	0.00144484	0.00689343	0.0045532	Lcn2/Nupr1/Cln3/Lgmn/Kif14/Csf1/Ctsz/Tnfrsf1b/Tnfrsf1a/Ddr2/Mcl1/Fcgr2b/Clcf1/Ccl12/G6pdx/Il1b/Rest/Adam8/Ncf2/Itgam/Axl/Rab29/Fas/Trem2/Grn/Gpnmb/Bcl2l11/Il6/Kdr/Mt1/Nes/Trp53/Tyrobp/C1qa/Smo/Tnf/Six1/Birc5/Arrb2/Mybl2/Cebpb/C5ar1/Il27ra/Cd200r1/Stat3/Tlr6/Tlr4/Pawr/Hmox1/Ccl3/Ccl2/Casp8	52
GO:0033209	tumor necrosis factor-mediated signaling pathway	15/1512	67/15699	0.00148795	0.00708652	0.00468074	Tnfrsf1a/Naip2/Naip5/Naip6/Ripk1/Aim2/Trp53/Eda2r/Syk/Tnf/Laptm5/Adam17/Pycard/Stat1/Nfkbia	15
GO:0051781	positive regulation of cell division	15/1512	67/15699	0.00148795	0.00708652	0.00468074	Tgfb1/Kif14/Kif23/Kif20b/Il1a/Il1b/Ect2/Aurkb/Racgap1/Pgf/Fgf2/Tal1/Cdc14a/Ybx1/Cdc6	15
GO:0007009	plasma membrane organization	24/1512	131/15699	0.00151659	0.00721653	0.00476661	Cln3/Cxcr4/A4galt/Sytl4/Trim72/Folr2/Dysf/Prkcd/Myh9/Myof/Ehd2/Cd9/Ano6/Snx18/Bin2/Xkr5/Ptprc/Tie1/P2rx7/S100a9/Plscr1/Plscr4/Plscr2/Cav1	24
GO:0010714	positive regulation of collagen metabolic process	9/1512	30/15699	0.00153296	0.00728156	0.00480957	Tgfb1/Creb3l1/Ddr2/Ihh/Serpinf2/Serpine1/Vim/Arrb2/Ccl2	9
GO:0039528	cytoplasmic pattern recognition receptor signaling pathway in response to virus	9/1512	30/15699	0.00153296	0.00728156	0.00480957	Rnf125/Zc3hav1/Mavs/Ifih1/Oasl1/Dhx58/Oas3/Ddx60/Ddx58	9
GO:1902903	regulation of supramolecular fiber organization	52/1512	356/15699	0.00153787	0.00729842	0.0048207	Cdk5rap2/S100a10/Capza1/Cdc42ep4/Ptger4/Ckap2/Lima1/Cotl1/Emilin1/Hspg2/Vasp/Mid1/Cgnl1/Dysf/Prkcd/Rhoc/Pdlim4/Fes/Trem2/Id1/Plekhg2/Gpr65/Icam1/Efemp2/Sdc4/Trpv4/Arap1/Hcls1/Serpinf2/Map3k1/Was/Arhgef5/Fhod1/Flna/Svil/Clec2i/Sh3pxd2b/Nckap1l/Arpc1b/Asap3/Myo1c/Pycard/Tlr2/Wasf2/Tpx2/Pfn1/Gmfg/Capg/Cav1/Cdh5/Pecam1/Plek	52
GO:0032388	positive regulation of intracellular transport	30/1512	177/15699	0.00156005	0.00739719	0.00488594	Tgfb1/Uaca/Tcaf2/Tnfrsf1a/Dab2/Mavs/Anp32b/Kif20b/Prkcd/Ect2/Ehd2/Itgam/Ldlrap1/Zc3h12a/Rab29/Il6/Msn/Hcls1/Smo/Edem1/Brca1/Wipf1/Flna/Bag3/Stom/Erbb2/Myo1c/Anxa2/Ccl2/Cdk1	30
GO:0050852	T cell receptor signaling pathway	20/1512	102/15699	0.00156286	0.00740397	0.00489042	Lcp2/Prkd2/Elf1/Ada/Zc3h12a/Rab29/Fyb/Tec/Laptm5/Bcl2a1d/Clec2i/Cd300a/Ptprc/Ptpn6/Themis2/Lilrb4a/Pawr/Plcg2/Nfkbiz/Lgals3	20
GO:0030218	erythrocyte differentiation	23/1512	124/15699	0.00158826	0.00751767	0.00496552	Stat5a/Zfp36/Gata2/Ncapg2/Isg15/G6pdx/Inpp5d/B2m/Jak3/Ets1/Ikzf1/Lyn/Hcls1/Dnase2a/Spi1/Ptbp3/Nckap1l/Tal1/Hmgb2/Klf2/Stat3/Stat1/Cdk6	23
GO:0007080	mitotic metaphase plate congression	12/1512	48/15699	0.00158981	0.00751839	0.00496599	Spdl1/Ndc80/Kif14/Kif2c/Kif18a/Ccnb1/Aurkb/Cdca8/Cdca5/Nuf2/Cenpe/Cdt1	12
GO:0072006	nephron development	25/1512	139/15699	0.00160149	0.00756698	0.00499809	Tgfb1/Hs3st3b1/Cflar/Cd24a/Sulf1/Il6ra/Lamb2/Foxc1/Foxd1/C3ar1/Cfh/Nid1/Lif/Myc/Pgf/Aqp1/Smo/Six1/Six2/Fgf2/Timeless/Wwtr1/Angpt2/Cd44/Plce1	25
GO:0110053	regulation of actin filament organization	39/1512	249/15699	0.00161206	0.00761021	0.00502664	S100a10/Capza1/Cdc42ep4/Ptger4/Lima1/Cotl1/Vasp/Cgnl1/Prkcd/Rhoc/Pdlim4/Id1/Plekhg2/Gpr65/Icam1/Sdc4/Arap1/Hcls1/Serpinf2/Map3k1/Was/Arhgef5/Fhod1/Flna/Svil/Clec2i/Sh3pxd2b/Nckap1l/Arpc1b/Asap3/Myo1c/Pycard/Tlr2/Wasf2/Pfn1/Gmfg/Capg/Pecam1/Plek	39
GO:0022616	DNA strand elongation	10/1512	36/15699	0.00163394	0.00770677	0.00509042	Pole/Lig1/Mcm7/Mcm3/Mcm4/Dna2/Pola1/Pold2/Pcna/Gins1	10
GO:0003179	heart valve morphogenesis	11/1512	42/15699	0.00164269	0.00773039	0.00510603	Stra6/Tgfb1/Emilin1/Fgfrl1/Tgfbr2/Erg/Nos3/Nfatc1/Adamts9/Tie1/Twist1	11
GO:0045124	regulation of bone resorption	11/1512	42/15699	0.00164269	0.00773039	0.00510603	Ptger4/Ceacam1/Adam8/Inpp5d/Fcgr4/Il6/Syk/Tnfrsf11b/Spp1/P2rx7/Cd38	11
GO:1990874	vascular associated smooth muscle cell proliferation	14/1512	61/15699	0.00164327	0.00773039	0.00510603	Enpp1/Hpgd/Ddr2/Mmp2/Mmp9/Ldlrap1/Efemp2/Tnf/Fgf2/S1pr2/Adamts1/P2ry6/Hmox1/Gnai2	14
GO:0019216	regulation of lipid metabolic process	46/1512	307/15699	0.00166604	0.00783068	0.00517226	C3/Rnf213/Angptl4/Tgfb1/Stat5a/Apobec1/Pik3cg/Dab2/Acadl/Rarres2/Vav3/Golm1/Gimap5/Fgfr4/Cpt1a/Il1a/Il1b/Prkcd/Rest/Ceacam1/Ormdl2/Dhh/Hcar2/Fgr/Trem2/Trib3/Snai1/Lsr/Lyn/Apod/Apob/Tnf/Pla2g4a/Fgf2/Brca1/Igfbp7/Nr1h3/Anxa1/Cers2/Twist1/Tspo/Cav1/Cd36/Cd74/Plcg2/Cdk4	46
GO:0010563	negative regulation of phosphorus metabolic process	59/1512	417/15699	0.00167683	0.00786766	0.00519669	Plk1/Fabp4/Enpp1/Nupr1/Tgfb1/Lrp5/Slfn1/Hhex/Cd109/Cdkn2a/Cdkn2c/Ddr2/Lrrk1/Emilin1/Hspb1/Parp14/Fbln1/Ier3/Il1b/Prkcd/Ceacam1/Ccnb1/Mastl/Irf1/Iqgap1/Samsn1/Zc3h12a/Eng/Bdkrb2/Trib3/Il6/Lyn/Mvp/Trp53/Pbk/Tnf/Xdh/Birc3/Arrb2/Socs1/Socs3/Igfbp3/Nckap1l/Gadd45g/Cd300a/Ptprc/Ptpn6/Gbp4/Pycard/Lilrb4a/Stat3/Wwtr1/Twist1/Nlrp12/Cav1/Gnai2/Irak3/Pecam1/Plek	59
GO:0045936	negative regulation of phosphate metabolic process	59/1512	417/15699	0.00167683	0.00786766	0.00519669	Plk1/Fabp4/Enpp1/Nupr1/Tgfb1/Lrp5/Slfn1/Hhex/Cd109/Cdkn2a/Cdkn2c/Ddr2/Lrrk1/Emilin1/Hspb1/Parp14/Fbln1/Ier3/Il1b/Prkcd/Ceacam1/Ccnb1/Mastl/Irf1/Iqgap1/Samsn1/Zc3h12a/Eng/Bdkrb2/Trib3/Il6/Lyn/Mvp/Trp53/Pbk/Tnf/Xdh/Birc3/Arrb2/Socs1/Socs3/Igfbp3/Nckap1l/Gadd45g/Cd300a/Ptprc/Ptpn6/Gbp4/Pycard/Lilrb4a/Stat3/Wwtr1/Twist1/Nlrp12/Cav1/Gnai2/Irak3/Pecam1/Plek	59
GO:0008015	blood circulation	61/1512	435/15699	0.00175395	0.00821168	0.00542392	F5/Tgfb1/Cxcr2/Cxcr4/Lrp5/Cyba/Pde3a/Rarres2/Emilin1/Tbxas1/Shox2/Agtrap/Mmp2/Hbegf/Foxc1/Ier3/Alox5/G6pdx/Col1a2/Fxyd1/C3ar1/Ceacam1/Akap12/Ncf2/Ada/Adm/Acvrl1/Zc3h12a/Eng/Bdkrb2/Nos3/Nos2/Kdr/Npr1/Icam1/Trpv4/Serpinf2/Map2k3/Shc1/Avpr2/Scpep1/Fli1/Flna/Ptafr/Kcnj8/Kcnk6/Erap1/Anpep/Klf2/Gch1/P2ry2/Hmox1/Gjc1/Cysltr1/Cav1/Cd38/Cd36/Plcb3/Ccl4/Cdh5/Gpx1	61
GO:0010955	negative regulation of protein processing	8/1512	25/15699	0.00175932	0.00821168	0.00542392	Cst7/Ctsz/Thbs1/Il1r2/Serpinf2/Serpine1/Ctla2a/Cast	8
GO:0033005	positive regulation of mast cell activation	8/1512	25/15699	0.00175932	0.00821168	0.00542392	Gata2/Il4ra/Fgr/Syk/Fcer1g/Vamp8/Cd300lb/Pld2	8
GO:0040020	regulation of meiotic nuclear division	8/1512	25/15699	0.00175932	0.00821168	0.00542392	Pde3a/Trip13/Fbxo5/Rad51ap1/Cdc20/Lif/Osm/Psma8	8
GO:0090077	foam cell differentiation	8/1512	25/15699	0.00175932	0.00821168	0.00542392	Csf1/Msr1/Prkch/Apob/Soat1/Stat1/Cd36/Nfkbia	8
GO:1903318	negative regulation of protein maturation	8/1512	25/15699	0.00175932	0.00821168	0.00542392	Cst7/Ctsz/Thbs1/Il1r2/Serpinf2/Serpine1/Ctla2a/Cast	8
GO:0014015	positive regulation of gliogenesis	16/1512	75/15699	0.00180191	0.00840317	0.0055504	Tgfb1/Cxcr4/Tnfrsf1b/Clcf1/Il33/Il1b/Prkch/Il6/Lif/Lyn/Myc/Tnf/Vim/Gfap/Tlr2/Tspo	16
GO:0007076	mitotic chromosome condensation	6/1512	15/15699	0.00183957	0.00849774	0.00561287	Nusap1/Cdca5/Smc4/Smc2/Ncapg/Ncaph	6
GO:0017121	plasma membrane phospholipid scrambling	6/1512	15/15699	0.00183957	0.00849774	0.00561287	Ano6/Xkr5/P2rx7/Plscr1/Plscr4/Plscr2	6
GO:0023035	CD40 signaling pathway	6/1512	15/15699	0.00183957	0.00849774	0.00561287	Fanca/Itga5/Itgb1/Trem2/Cd40/Cd86	6
GO:0032306	regulation of prostaglandin secretion	6/1512	15/15699	0.00183957	0.00849774	0.00561287	Il1a/Il1b/Pla2g4a/Ptges/P2ry2/P2rx7	6
GO:0033194	response to hydroperoxide	6/1512	15/15699	0.00183957	0.00849774	0.00561287	Prkcd/Ddias/Mgst1/Cd38/Cd36/Gpx1	6
GO:0033623	regulation of integrin activation	6/1512	15/15699	0.00183957	0.00849774	0.00561287	Kif14/Ptger4/Cd24a/Fblim1/Piezo1/Plek	6
GO:0033631	cell-cell adhesion mediated by integrin	6/1512	15/15699	0.00183957	0.00849774	0.00561287	Cd24a/Itga5/Ada/Podxl/Fermt3/Piezo1	6
GO:0048143	astrocyte activation	6/1512	15/15699	0.00183957	0.00849774	0.00561287	Il1b/Trem2/Grn/C1qa/Smo/C5ar1	6
GO:0051132	NK T cell activation	6/1512	15/15699	0.00183957	0.00849774	0.00561287	Cd1d1/Rasal3/Elf4/Myc/Cd300a/Zbtb7b	6
GO:0071404	cellular response to low-density lipoprotein particle stimulus	6/1512	15/15699	0.00183957	0.00849774	0.00561287	Itgb1/Itgb2/Cd9/Syk/Fcer1g/Cd36	6
GO:1904748	regulation of apoptotic process involved in development	6/1512	15/15699	0.00183957	0.00849774	0.00561287	Tnfrsf1b/Tnfrsf1a/Cdkn2a/B4galt1/Foxc1/Vdr	6
GO:0002043	blood vessel endothelial cell proliferation involved in sprouting angiogenesis	7/1512	20/15699	0.00190307	0.00873104	0.00576697	Mmrn2/Gata2/Thbs1/Aplnr/Dll4/Epha2/Hmox1	7
GO:0003159	morphogenesis of an endothelium	7/1512	20/15699	0.00190307	0.00873104	0.00576697	Lcn2/Cxcl10/Cxcr4/Dll4/Itgax/Acvrl1/Kdr	7
GO:0060143	positive regulation of syncytium formation by plasma membrane fusion	7/1512	20/15699	0.00190307	0.00873104	0.00576697	Il4ra/Ehd2/Trem2/Scgb3a1/Tyrobp/Gdf15/Cd53	7
GO:0061154	endothelial tube morphogenesis	7/1512	20/15699	0.00190307	0.00873104	0.00576697	Lcn2/Cxcl10/Cxcr4/Dll4/Itgax/Acvrl1/Kdr	7
GO:0070168	negative regulation of biomineral tissue development	7/1512	20/15699	0.00190307	0.00873104	0.00576697	Enpp1/Tgfb1/Ecm1/Nos3/Srgn/Rflna/Ccr1	7
GO:0071800	podosome assembly	7/1512	20/15699	0.00190307	0.00873104	0.00576697	Lcp1/Hck/Msn/Tnf/Arhgef5/Sh3pxd2b/Bin2	7
GO:0098869	cellular oxidant detoxification	7/1512	20/15699	0.00190307	0.00873104	0.00576697	Dhfr/Fbln5/Nfe2l2/Prdx1/Nos3/Gch1/Cd36	7
GO:1903209	positive regulation of oxidative stress-induced cell death	7/1512	20/15699	0.00190307	0.00873104	0.00576697	Mcl1/Rest/Ripk1/Itgam/Tlr6/Tlr4/Pawr	7
GO:0061028	establishment of endothelial barrier	12/1512	49/15699	0.00192402	0.00881213	0.00582053	Abcb1b/Tnfrsf1a/Il1b/Icam1/Msn/Tnf/S1pr3/S1pr2/Myd88/Sox18/Cdh5/Pecam1	12
GO:1903053	regulation of extracellular matrix organization	12/1512	49/15699	0.00192402	0.00881213	0.00582053	Cflar/Has2/Tnfrsf1b/Tnfrsf1a/Ddr2/Emilin1/Fgfr4/Ets1/Il6/Efemp2/Tie1/Pdpn	12
GO:0014902	myotube differentiation	21/1512	111/15699	0.00192894	0.00882716	0.00583046	Cflar/Cxcl10/Mmp14/Trim72/Pmp22/Shox2/Il4ra/Dysf/Myh9/Myof/Ehd2/Cd9/Scgb3a1/Smo/Six1/Gdf15/Piezo1/Bhlhe41/Adamts5/Cd53/Gpx1	21
GO:0060840	artery development	20/1512	104/15699	0.00199475	0.00912053	0.00602423	Enpp1/Stra6/Cxcr4/Ptger4/Hpgd/Aplnr/Dll4/Foxc1/Foxf1/Col3a1/Prrx1/Prrx2/Acvrl1/Eng/Efemp2/Lox/Fkbp10/Apob/Six1/Adamts9	20
GO:0003197	endocardial cushion development	11/1512	43/15699	0.00201834	0.00921276	0.00608515	Thbs1/Aplnr/Foxf1/Tgfbr2/Acvrl1/Eng/Erg/Snai1/Nos3/Nfatc1/Twist1	11
GO:1904036	negative regulation of epithelial cell apoptotic process	11/1512	43/15699	0.00201834	0.00921276	0.00608515	Angptl4/Nupr1/Cflar/Gata2/Nfe2l2/Kdr/Icam1/Serpine1/Hmox1/Cast/Cdh5	11
GO:0051897	positive regulation of protein kinase B signaling	19/1512	97/15699	0.00204784	0.0093356	0.00616629	F7/Tgfb1/Pik3cg/Thbs1/Hbegf/Adam8/Itgb1/Axl/Chil1/Eng/Il6/Osm/Hcls1/Tnf/Fgf2/Gdf15/Arrb2/C1qtnf1/Gpx1	19
GO:1904707	positive regulation of vascular associated smooth muscle cell proliferation	10/1512	37/15699	0.00204873	0.0093356	0.00616629	Hpgd/Ddr2/Mmp2/Mmp9/Ldlrap1/Tnf/Fgf2/Adamts1/P2ry6/Gnai2	10
GO:0120161	regulation of cold-induced thermogenesis	24/1512	134/15699	0.00208167	0.00947767	0.00626012	Fabp4/Lcn2/Ucp2/Cpt2/Cxcr4/Acadl/Cmklr1/Il4ra/Id1/Syk/Cebpb/Adam17/Gadd45g/Gatm/Adamts5/Nr1h3/Zbtb7b/Stat6/Tlr4/Pctp/Plac8/Cav1/Cd36/Ccr2	24
GO:0070301	cellular response to hydrogen peroxide	18/1512	90/15699	0.00208382	0.00947946	0.00626131	Lcn2/Cdkn2a/Ddr2/Nfe2l2/Prkcd/Ect2/Ripk3/Ripk1/Cyp1b1/Axl/Hk3/Il6/Ezh2/Trp53/Aqp1/Anxa1/Stat6/Pawr	18
GO:0043525	positive regulation of neuron apoptotic process	17/1512	83/15699	0.00209744	0.00952527	0.00629156	Lcn2/Nupr1/Ctsz/Tnfrsf1a/Mcl1/Il1b/Ncf2/Itgam/Fas/Grn/Bcl2l11/Trp53/Tyrobp/Tnf/Mybl2/Pawr/Ccl3	17
GO:0050886	endocrine process	17/1512	83/15699	0.00209744	0.00952527	0.00629156	Ucn2/Cyba/Dab2/Runx1/Foxd1/G6pdx/Fgfr4/Il1b/Hcar2/Nos3/Lif/Aqp1/Serpinf2/Avpr2/Vdr/C1qtnf1/Tspo	17
GO:0001655	urogenital system development	48/1512	328/15699	0.00219524	0.00996101	0.00657938	Enpp1/Stra6/Tgfb1/Stat5a/Hs3st3b1/Cflar/Sgpl1/Hells/Cxcr2/Cxcr4/Gata2/Cd24a/Sulf1/Il6ra/Mmp2/Mmp9/Col4a1/Lamb2/Foxc1/Foxd1/Foxf1/C3ar1/Cfh/Nid1/Bcl2l11/Lif/Myc/Gcnt1/Pgf/Aqp1/Smo/Tnc/Six1/Six2/Fgf2/Odc1/Spp1/Timeless/Cenpf/Adamts1/Anxa4/Anxa1/Stat1/Wwtr1/Angpt2/Plaur/Cd44/Plce1	48
GO:0051259	protein complex oligomerization	34/1512	213/15699	0.00225832	0.0102386	0.00676273	Kctd11/Gsdmd/Trim72/Isg15/Shmt2/Shmt1/Ninj1/Vasp/Mlkl/Col1a2/Steap4/Samhd1/Ect2/Ehd4/B2m/Rrm1/Rrm2/Oas1a/Zc3h12a/Trp53/Trpm6/Aqp4/Tk1/Slc1a5/Shkbp1/Aldh1a3/Scara5/Tgm2/Gbp5/Pycard/Alox5ap/Nlrp1b/Cd74/Card9	34
GO:0106106	cold-induced thermogenesis	24/1512	135/15699	0.00230606	0.0103725	0.00685114	Fabp4/Lcn2/Ucp2/Cpt2/Cxcr4/Acadl/Cmklr1/Il4ra/Id1/Syk/Cebpb/Adam17/Gadd45g/Gatm/Adamts5/Nr1h3/Zbtb7b/Stat6/Tlr4/Pctp/Plac8/Cav1/Cd36/Ccr2	24
GO:0042698	ovulation cycle	12/1512	50/15699	0.00231366	0.0103725	0.00685114	Ptx3/Stat5a/Sgpl1/Ptger4/Runx1/Axl/Nos3/Pla2g4a/Arrb2/Erbb2/Adamts1/Anxa1	12
GO:0010744	positive regulation of macrophage derived foam cell differentiation	5/1512	11/15699	0.00231485	0.0103725	0.00685114	Csf1/Msr1/Prkch/Apob/Cd36	5
GO:0033089	positive regulation of T cell differentiation in thymus	5/1512	11/15699	0.00231485	0.0103725	0.00685114	Il2rg/Il7r/Adam8/Ada/Ihh	5
GO:0033212	iron import into cell	5/1512	11/15699	0.00231485	0.0103725	0.00685114	Lcn2/Steap3/Steap4/Hfe/Slc39a8	5
GO:0034351	negative regulation of glial cell apoptotic process	5/1512	11/15699	0.00231485	0.0103725	0.00685114	Ccl12/Prkch/Prkcd/Trem2/Ccl2	5
GO:0036005	response to macrophage colony-stimulating factor	5/1512	11/15699	0.00231485	0.0103725	0.00685114	Csf1/Dok1/Trem2/Tlr4/Tlr2	5
GO:0036006	cellular response to macrophage colony-stimulating factor stimulus	5/1512	11/15699	0.00231485	0.0103725	0.00685114	Csf1/Dok1/Trem2/Tlr4/Tlr2	5
GO:0045588	positive regulation of gamma-delta T cell differentiation	5/1512	11/15699	0.00231485	0.0103725	0.00685114	Stat5a/Gimap5/Syk/Nckap1l/Ptprc	5
GO:0046645	positive regulation of gamma-delta T cell activation	5/1512	11/15699	0.00231485	0.0103725	0.00685114	Stat5a/Gimap5/Syk/Nckap1l/Ptprc	5
GO:0061299	retina vasculature morphogenesis in camera-type eye	5/1512	11/15699	0.00231485	0.0103725	0.00685114	Lrp5/Col4a1/Clic4/Rhoj/Cyp1b1	5
GO:0070207	protein homotrimerization	5/1512	11/15699	0.00231485	0.0103725	0.00685114	Mlkl/Steap4/Slc1a5/Scara5/Alox5ap	5
GO:2000343	positive regulation of chemokine (C-X-C motif) ligand 2 production	5/1512	11/15699	0.00231485	0.0103725	0.00685114	Mcoln2/Tirap/Tnf/Tlr4/Cd74	5
GO:2000561	regulation of CD4-positive, alpha-beta T cell proliferation	5/1512	11/15699	0.00231485	0.0103725	0.00685114	Cd274/Ceacam1/Tgfbr2/Cd44/Lgals9	5
GO:0002230	positive regulation of defense response to virus by host	8/1512	26/15699	0.00232935	0.0104114	0.00687688	Mavs/Dtx3l/Zc3h12a/Aim2/Parp9/Ddx58/Pycard/Stat1	8
GO:0006760	folic acid-containing compound metabolic process	8/1512	26/15699	0.00232935	0.0104114	0.00687688	Tyms/Mthfd2/Dhfr/Shmt2/Shmt1/Ggh/Aldh1l2/Gch1	8
GO:0039529	RIG-I signaling pathway	8/1512	26/15699	0.00232935	0.0104114	0.00687688	Rnf125/Zc3hav1/Mavs/Oasl1/Dhx58/Oas3/Ddx60/Ddx58	8
GO:0031400	negative regulation of protein modification process	66/1512	484/15699	0.00235498	0.0105172	0.00694675	Plk1/Fabp4/Enpp1/Tgfb1/Lrp5/Slfn1/Hhex/Cd109/Cdkn2a/Cdkn2c/Trim21/Lrrk1/Acer2/Emilin1/Isg15/Hspb1/Parp14/Parp10/Fbln1/Bub1b/Dysf/Dtx3l/G6pdx/Il1b/Prkcd/Fbxo5/Ceacam1/Ccnb1/Mastl/Irf1/Samsn1/Zc3h12a/Eng/Bdkrb2/Cdc20/Trib3/Il6/Lyn/Mvp/Nxn/Pbk/Tnf/Xdh/Brca1/Spi1/Arrb2/Socs1/Socs3/Igfbp3/Nckap1l/Gadd45g/Crtap/Cd300a/Ptprc/Ptpn6/Gbp4/Pycard/Lilrb4a/Wwtr1/Twist1/Tspo/Nlrp12/Cav1/Gnai2/Irak3/Pecam1	66
GO:0061572	actin filament bundle organization	28/1512	166/15699	0.00235993	0.0105306	0.00695559	Lcp1/S100a10/Ptger4/Lima1/Triobp/Cgnl1/Rhoc/Itgb5/Pdlim4/Id1/Aif1/Gpr65/Sdc4/Arap1/Serpinf2/Map3k1/Was/Arhgef5/Fhod1/Flna/Rflna/Sh3pxd2b/Asap3/Wasf2/Pawr/Cald1/Pfn1/Plek	28
GO:0001933	negative regulation of protein phosphorylation	47/1512	321/15699	0.00239975	0.0106994	0.00706707	Plk1/Fabp4/Enpp1/Tgfb1/Lrp5/Slfn1/Hhex/Cd109/Cdkn2a/Cdkn2c/Lrrk1/Emilin1/Hspb1/Parp14/Fbln1/Il1b/Prkcd/Ceacam1/Ccnb1/Irf1/Samsn1/Zc3h12a/Eng/Bdkrb2/Trib3/Il6/Lyn/Mvp/Pbk/Xdh/Arrb2/Socs1/Socs3/Igfbp3/Gadd45g/Cd300a/Ptprc/Ptpn6/Gbp4/Pycard/Lilrb4a/Wwtr1/Twist1/Nlrp12/Cav1/Irak3/Pecam1	47
GO:0010212	response to ionizing radiation	23/1512	128/15699	0.00244098	0.0108742	0.00718255	Tgfb1/Spidr/Rad54l/Rad54b/Apobec1/Ect2/Rad51ap1/Chek2/Ticrr/Rad51/Ifi207/Ifi204/Fignl1/Myc/Trp53/Pnp/Ddias/Brca1/Hmga2/Ptprc/Anxa1/Bard1/Gpx1	23
GO:0009394	2'-deoxyribonucleotide metabolic process	11/1512	44/15699	0.00246091	0.0109267	0.00721726	Tyms/Upp1/Shmt1/Samhd1/Rrm1/Rrm2/Ada/Ak2/Pnp/Xdh/Dnph1	11
GO:0010464	regulation of mesenchymal cell proliferation	11/1512	44/15699	0.00246091	0.0109267	0.00721726	Lrp5/Shox2/Foxf1/Prrx1/Prrx2/Tgfbr2/Ihh/Kdr/Myc/Smo/Six1	11
GO:0019692	deoxyribose phosphate metabolic process	11/1512	44/15699	0.00246091	0.0109267	0.00721726	Tyms/Upp1/Shmt1/Samhd1/Rrm1/Rrm2/Ada/Ak2/Pnp/Xdh/Dnph1	11
GO:0051445	regulation of meiotic cell cycle	11/1512	44/15699	0.00246091	0.0109267	0.00721726	Pde3a/Trip13/Fbxo5/Rad51ap1/Cdc20/Lif/Osm/Psma8/Ttk/Aspm/Cdc25c	11
GO:0110148	biomineralization	26/1512	151/15699	0.00247308	0.0109717	0.00724698	Enpp1/Tgfb1/Ddr2/Isg15/Alox5/Col1a2/Col1a1/Fbxo5/Ecm1/Ada/Tcirg1/Fgr/Nos3/Lox/Mgp/Nt5e/Ano6/Bmp2k/Spp1/Srgn/Rflna/Cebpb/P2rx7/Sbno2/Twist1/Ccr1	26
GO:0051402	neuron apoptotic process	43/1512	288/15699	0.00247843	0.0109864	0.00725668	Enpp1/Lcn2/Nupr1/Cln3/Lgmn/Kif14/Ctsz/Tnfrsf1a/Tnfrsf23/Mcl1/Clcf1/Ccl12/G6pdx/Il1b/Adam8/Ncf2/Itgam/Axl/Fas/Trem2/Grn/Bcl2l11/Kdr/Mt1/Nes/Trp53/Tyrobp/Smo/Tnf/Fadd/Six1/Birc5/Arrb2/Mybl2/Cebpb/C5ar1/Il27ra/Pawr/Hmox1/Nlrp1b/Ccl3/Ccl2/Gpx1	43
GO:1902751	positive regulation of cell cycle G2/M phase transition	9/1512	32/15699	0.00252016	0.0111622	0.00737276	Rad51b/Lmnb1/Fbxo5/Ccnd1/Ccnb1/Rrm1/Cdc25c/Cdk4/Cdk1	9
GO:0019722	calcium-mediated signaling	27/1512	159/15699	0.00253399	0.0112142	0.00740712	Lmcd1/Lat2/Irgm1/Tpcn2/Cxcr2/Cxcr4/Vcam1/Cd24a/Cmklr1/Igtp/Ceacam1/Ccrl2/Itgal/Ada/Trem2/Kdr/Syk/Tnf/Ptbp1/Bst1/Nfatc1/Ptprc/Cd22/Plcg2/Ccr1/Ccr5/Ccr2	27
GO:0032309	icosanoid secretion	10/1512	38/15699	0.00254427	0.0112412	0.00742497	Il1a/Il1b/Bdkrb2/Nos2/Syk/Pla2g4a/Ptges/Anxa1/P2ry2/P2rx7	10
GO:1903670	regulation of sprouting angiogenesis	10/1512	38/15699	0.00254427	0.0112412	0.00742497	E2f2/Creb3l1/Thbs1/Alox5/Ceacam1/Rhoj/Itga5/Fgf2/Klf2/Adamts9	10
GO:1900180	regulation of protein localization to nucleus	24/1512	136/15699	0.00255068	0.0112603	0.00743754	Mdfic/Tgfb1/Uaca/Tnfrsf1a/Cdkn2a/Mavs/Dtx3l/Prkcd/Ect2/Zc3h12a/Il6/Lif/Parp9/Apod/Hcls1/Smo/Brca1/Flna/Bag3/Gbp4/Lilrb4a/Wwtr1/Cd36/Cdk1	24
GO:0015732	prostaglandin transport	7/1512	21/15699	0.00261985	0.0115089	0.00760179	Il1a/Il1b/Nos2/Pla2g4a/Ptges/P2ry2/P2rx7	7
GO:0046641	positive regulation of alpha-beta T cell proliferation	7/1512	21/15699	0.00261985	0.0115089	0.00760179	Cd24a/Rasal3/Ceacam1/Tgfbr2/Syk/Ptprc/Ccr2	7
GO:0046653	tetrahydrofolate metabolic process	7/1512	21/15699	0.00261985	0.0115089	0.00760179	Tyms/Mthfd2/Dhfr/Shmt2/Shmt1/Aldh1l2/Gch1	7
GO:0046782	regulation of viral transcription	7/1512	21/15699	0.00261985	0.0115089	0.00760179	Mdfic/Zfp36/Trim14/Trim21/Sp100/Map3k1/Pfn1	7
GO:0097202	activation of cysteine-type endopeptidase activity	7/1512	21/15699	0.00261985	0.0115089	0.00760179	Lgmn/Ifi207/Ifi204/Fadd/Pycard/Pawr/Casp8	7
GO:0110150	negative regulation of biomineralization	7/1512	21/15699	0.00261985	0.0115089	0.00760179	Enpp1/Tgfb1/Ecm1/Nos3/Srgn/Rflna/Ccr1	7
GO:0042326	negative regulation of phosphorylation	52/1512	365/15699	0.00264125	0.0115935	0.00765763	Plk1/Fabp4/Enpp1/Nupr1/Tgfb1/Lrp5/Slfn1/Hhex/Cd109/Cdkn2a/Cdkn2c/Ddr2/Lrrk1/Emilin1/Hspb1/Parp14/Fbln1/Ier3/Il1b/Prkcd/Ceacam1/Ccnb1/Irf1/Samsn1/Zc3h12a/Eng/Bdkrb2/Trib3/Il6/Lyn/Mvp/Pbk/Xdh/Birc3/Arrb2/Socs1/Socs3/Igfbp3/Gadd45g/Cd300a/Ptprc/Ptpn6/Gbp4/Pycard/Lilrb4a/Stat3/Wwtr1/Twist1/Nlrp12/Cav1/Irak3/Pecam1	52
GO:0051495	positive regulation of cytoskeleton organization	31/1512	191/15699	0.0026527	0.0116342	0.00768455	Cdk5rap2/S100a10/Cdc42ep4/Vasp/Rhoc/Pdlim4/Fes/Hck/Id1/Gpr65/Icam1/Nes/Sdc4/Trpv4/Serpinf2/Map3k1/Was/Arhgef5/Fhod1/Flna/Stil/Sh3pxd2b/Nckap1l/Cenpj/Myo1c/Pycard/P2rx7/Wasf2/Pfn1/Cav1/Plek	31
GO:0002431	Fc receptor mediated stimulatory signaling pathway	6/1512	16/15699	0.00270543	0.0117695	0.00777392	Lyn/Fcer1g/Myo1g/Ptprc/Plscr1/Plscr2	6
GO:0002710	negative regulation of T cell mediated immunity	6/1512	16/15699	0.00270543	0.0117695	0.00777392	Il7r/Hfe/Arg1/Nckap1l/Ptprc/Lilrb4a	6
GO:0010878	cholesterol storage	6/1512	16/15699	0.00270543	0.0117695	0.00777392	Msr1/Trem2/Apob/Soat1/Nr1h3/Cd36	6
GO:0022403	cell cycle phase	6/1512	16/15699	0.00270543	0.0117695	0.00777392	Chek2/Cdc20/Ttk/Haspin/Nfatc1/Cdk6	6
GO:0030730	sequestering of triglyceride	6/1512	16/15699	0.00270543	0.0117695	0.00777392	Plin3/Plin2/Enpp1/Il1b/Trem2/Tnf	6
GO:0046851	negative regulation of bone remodeling	6/1512	16/15699	0.00270543	0.0117695	0.00777392	Ceacam1/Inpp5d/Il6/Tnfrsf11b/P2rx7/Cd38	6
GO:0060546	negative regulation of necroptotic process	6/1512	16/15699	0.00270543	0.0117695	0.00777392	Cflar/Ripk1/Fadd/Birc3/Cav1/Casp8	6
GO:0070102	interleukin-6-mediated signaling pathway	6/1512	16/15699	0.00270543	0.0117695	0.00777392	Il6ra/Ripk1/Il6/Spi1/Cebpa/Stat3	6
GO:0070254	mucus secretion	6/1512	16/15699	0.00270543	0.0117695	0.00777392	Enpp1/Ptger4/Cyba/Ada/Vamp8/P2ry2	6
GO:2001028	positive regulation of endothelial cell chemotaxis	6/1512	16/15699	0.00270543	0.0117695	0.00777392	Lgmn/Hspb1/Prkd2/Smoc2/Kdr/Fgf2	6
GO:0019932	second-messenger-mediated signaling	38/1512	248/15699	0.00272272	0.0118351	0.00781726	Lmcd1/Lat2/Irgm1/Tpcn2/Cxcr2/Cxcr4/Ptger4/Pde3a/Vcam1/Cd24a/Thbs1/Cmklr1/Aplnr/Igtp/Adgrg6/Ceacam1/Ccrl2/Itgal/Ada/Trem2/Nos3/Nos2/Kdr/Npr1/Mt1/Aqp1/Syk/Tnf/Ptbp1/Bst1/Nfatc1/Ptprc/Cd22/Cd36/Plcg2/Ccr1/Ccr5/Ccr2	38
GO:0006066	alcohol metabolic process	40/1512	265/15699	0.0028203	0.0122494	0.00809088	Abca1/Enpp1/Plpp2/Ch25h/Lrp5/Lima1/Dab2/Acadl/Dhfr/Acer2/Pmp22/Apobr/Cyp39a1/Dysf/Rbp1/G6pdx/Fgfr4/Rest/Myof/Naaa/Cyp1b1/Ldlrap1/Itpkb/Saa1/Apob/Pla2g4a/Cyb5r3/Slc37a2/Fgf2/Slc5a3/Ptafr/Soat2/Soat1/Cebpa/Gch1/P2ry6/Pctp/Plcg2/Plcb3/Plek	40
GO:0044703	multi-organism reproductive process	22/1512	122/15699	0.00286261	0.0124231	0.00820563	H2-Q7/Stat5a/Syde1/Ctsb/Ctsl/Mmp12/Hpgd/Havcr2/Pmp22/Acod1/Mmp2/Mmp9/A2m/Grn/Tead4/Timp1/Lif/Vdr/Arhgdib/Pla2g4a/Ptafr/Lgals9	22
GO:0045055	regulated exocytosis	37/1512	241/15699	0.00296857	0.0128726	0.00850252	Lat2/Stx11/Syde1/Gata2/Milr1/Syngr2/Il4ra/Foxf1/Rac2/Rest/Myh9/Itgam/Itgb2/Rab27a/Fes/Fgr/Lyn/Syk/Spi1/Ptafr/Fcer1g/Vamp8/Vamp3/Nckap1l/Ptgdr/Myo1f/Cd300a/Anxa3/P2ry2/P2rx7/Hmox1/Cd84/Ccr2/Lgals9/Gnai2/Pld2/Plek	37
GO:0010812	negative regulation of cell-substrate adhesion	13/1512	58/15699	0.00297178	0.0128761	0.00850485	Mmp12/Mmp14/Cdkn2a/Thbs1/Acer2/Fbln1/Col1a1/Acvrl1/Apod/Serpine1/Fzd7/Angpt2/Lgals1	13
GO:0051606	detection of stimulus	26/1512	153/15699	0.00298066	0.0129042	0.00852338	Cxcr4/Ly96/Pglyrp1/Clec7a/Foxf1/Rest/Naip2/Naip5/Naip6/Rtp4/Eng/Trem2/Lbp/Lpo/Myc/Smo/Arrb2/Clec4n/Piezo2/Piezo1/Tlr1/Tlr6/Tlr4/Tlr2/Pawr/Tspo	26
GO:0044706	multi-multicellular organism process	23/1512	130/15699	0.00299576	0.0129592	0.00855969	H2-Q7/Stat5a/Syde1/Ctsb/Ctsl/Mmp12/Hpgd/B4galt1/Havcr2/Acod1/Mmp2/Mmp9/A2m/Grn/Tead4/Timp1/Lif/Vdr/Arhgdib/Pla2g4a/Ptafr/Sh3pxd2b/Lgals9	23
GO:0030224	monocyte differentiation	8/1512	27/15699	0.00303455	0.0131058	0.00865657	Csf1/Inpp5d/Fes/Ifi207/Ifi204/Myc/Cd74/Cdk6	8
GO:0090382	phagosome maturation	8/1512	27/15699	0.00303455	0.0131058	0.00865657	Cln3/Tcirg1/Rab32/Rab20/Rab7b/Slamf8/Myo7a/P2rx7	8
GO:1903510	mucopolysaccharide metabolic process	14/1512	65/15699	0.00309491	0.0133558	0.00882168	Tgfb1/Has2/Ptger4/Chst14/Il1b/Ccnd3/Itih4/Itih2/Bgn/Dse/Hyal1/Chst7/Fgf2/Cd44	14
GO:0022411	cellular component disassembly	54/1512	385/15699	0.00310339	0.0133817	0.00883876	Plk1/C3/Lcp1/Irgm1/Cln3/Nostrin/Kif2c/Capza1/Ctss/Ckap2/Pbxip1/Cd24a/Lima1/Cdkn2a/Ddr2/Lix1l/Nedd1/Mid1/Kif18a/Kif18b/Lamp2/Dysf/Igtp/Fgfr4/Peg12/Itgam/Eng/Trem2/Hk2/Ets1/Il6/Myc/Nes/Trp53/C1qb/C1qa/C1qc/Trpv4/Tnf/Dnase2a/Svil/Tpsab1/Sh3pxd2b/Igfbp3/Vamp8/Adamts5/Top2a/Tpx2/Pdpn/Tspo/Capg/Cdk1/Irak3/Plek	54
GO:0048705	skeletal system morphogenesis	32/1512	201/15699	0.00311533	0.0134224	0.00886565	Enpp1/Sgpl1/Has2/Lrp5/Mmp14/Thbs1/Shox2/Hspg2/Mmp2/Foxc1/Col3a1/Col1a1/Prrx1/Prrx2/Tgfbr2/Tifab/Hyal1/Fgr/Ihh/Slc39a1/Myc/Trpv4/Serpinh1/Vdr/Six1/Six2/Rflna/Sh3pxd2b/Sfrp4/P2rx7/Recql4/Twist1	32
GO:0055081	anion homeostasis	10/1512	39/15699	0.00313133	0.0134805	0.00890406	Enpp1/Slc12a7/Slc12a4/Slc12a3/Cybrd1/Tbxas1/Fgfr4/Spp1/Atp6v1b1/Sfrp4	10
GO:0071417	cellular response to organonitrogen compound	66/1512	490/15699	0.003173	0.0136304	0.00900307	Enpp1/Spidr/Lgmn/Stat5a/Pik3cg/Pde3a/Vcam1/Trim72/Rarres2/Shmt1/Nfe2l2/Agtrap/Mmp2/Fcgr2b/Col4a1/Col5a2/Col3a1/Col1a2/Col1a1/Il1b/Prkcd/Ceacam1/Ccnd3/Irf1/Col16a1/Trem2/Rad51/Trib3/Jak3/Itpr3/Icam1/Ezh2/Trp53/Aqp1/Tnf/Shc1/Vim/Six1/Brca1/Flna/Gdf15/Lpin3/Eif4ebp1/Fpr2/Cebpb/Socs1/Socs3/Timeless/Myo1c/Tgm2/Anxa5/Zbtb7b/P2ry6/Stat6/Stat3/Tlr6/Tlr4/Tlr2/Cav1/Cd36/Ybx1/Gna15/Cdk4/Cdk2/Gnai2/Nlrp3	66
GO:0048147	negative regulation of fibroblast proliferation	9/1512	33/15699	0.00317376	0.0136304	0.00900307	Nupr1/Parp10/Ifi30/Mmp9/Myc/Trp53/Cd300a/Pawr/Nlrc3	9
GO:1904646	cellular response to amyloid-beta	9/1512	33/15699	0.00317376	0.0136304	0.00900307	Lgmn/Vcam1/Fcgr2b/Trem2/Icam1/Fpr2/Tlr6/Tlr4/Cd36	9
GO:1990845	adaptive thermogenesis	25/1512	146/15699	0.0031958	0.0137141	0.00905837	Fabp4/Lcn2/Ucp2/Cpt2/Cxcr4/Acadl/Cmklr1/Il4ra/Id1/Trpv4/Syk/Cebpb/Adam17/Gadd45g/Gatm/Adamts5/Nr1h3/Zbtb7b/Stat6/Tlr4/Pctp/Plac8/Cav1/Cd36/Ccr2	25
GO:0042246	tissue regeneration	12/1512	52/15699	0.003286	0.01409	0.0093066	Cflar/Ninj1/Dysf/Cd9/Ezh2/Serpine1/Tec/Igsf10/Fzd7/Anxa1/P2rx5/Gpx1	12
GO:0010638	positive regulation of organelle organization	65/1512	482/15699	0.00329978	0.0141378	0.00933819	Cdk5rap2/Lcp1/Irgm1/S100a10/Cdc42ep4/Lrp5/Vasp/Mmp9/Igtp/Ralb/Il1a/Il1b/Fbxo5/Rhoc/Aurka/Aurkb/Rad51ap1/Nusap1/Nek2/Pdlim4/Fas/Fes/Trem2/Grn/Hck/Id1/Bcl2l11/Gpr65/Kdr/Icam1/Msn/Nes/Trp53/Sdc4/Sdc1/Trpv4/Serpinf2/Tnf/Map3k1/Was/Pla2g4a/Arhgef5/Smc4/Smc2/Fhod1/Snx18/Flna/Stil/Sh3pxd2b/Ncapg/Ncaph/Nckap1l/Cenpj/Cenpe/Myo1c/Anxa1/Pycard/P2rx7/Wasf2/Pfn1/Cav1/Plaur/Cdk2/Cdt1/Plek	65
GO:0001952	regulation of cell-matrix adhesion	21/1512	116/15699	0.00335738	0.0143617	0.00948608	S100a10/Csf1/Mmp12/Mmp14/Cdkn2a/Thbs1/Acer2/Ninj1/Col16a1/Iqgap1/Rras/Acvrl1/Trem1/Kdr/Efemp2/Sdc4/Apod/Serpine1/Bst1/Cd36/Cdk6	21
GO:0015698	inorganic anion transport	21/1512	116/15699	0.00335738	0.0143617	0.00948608	Abcb1b/Enpp1/Slc4a11/Clca3a1/Slc12a7/Slc12a4/Slc12a3/Slc11a1/Fxyd1/Fgfr4/Clic1/Clic4/Racgap1/Ano6/Slc37a2/Ptafr/Cebpb/Slc26a2/Sfrp4/P2ry6/Tspo	21
GO:0036473	cell death in response to oxidative stress	18/1512	94/15699	0.00342659	0.0146461	0.00967394	Uaca/Ddr2/Mcl1/Melk/Hspb1/Nfe2l2/Rest/Ripk1/Itgam/Cyp1b1/Trem2/Hk3/P4hb/Trp53/Tlr6/Tlr4/Pawr/Gpx1	18
GO:1904705	regulation of vascular associated smooth muscle cell proliferation	13/1512	59/15699	0.00348248	0.0148732	0.00982391	Hpgd/Ddr2/Mmp2/Mmp9/Ldlrap1/Efemp2/Tnf/Fgf2/S1pr2/Adamts1/P2ry6/Hmox1/Gnai2	13
GO:0014910	regulation of smooth muscle cell migration	17/1512	87/15699	0.00352653	0.0149801	0.00989452	S100a11/Has2/Ptger4/Ddr2/Nfe2l2/Iqgap1/Cyp1b1/Aif1/Myc/Smo/Serpine1/S1pr2/Igfbp3/Adamts1/P2ry6/P2ry2/Tlr4	17
GO:0070167	regulation of biomineral tissue development	17/1512	87/15699	0.00352653	0.0149801	0.00989452	Enpp1/Tgfb1/Ddr2/Isg15/Alox5/Fbxo5/Ecm1/Nos3/Mgp/Ano6/Bmp2k/Srgn/Rflna/Cebpb/P2rx7/Twist1/Ccr1	17
GO:0031579	membrane raft organization	7/1512	22/15699	0.00352701	0.0149801	0.00989452	Cln3/S100a10/Dock2/Pmp22/Clec2i/Ptprc/Cav1	7
GO:0032303	regulation of icosanoid secretion	7/1512	22/15699	0.00352701	0.0149801	0.00989452	Il1a/Il1b/Syk/Pla2g4a/Ptges/P2ry2/P2rx7	7
GO:0042474	middle ear morphogenesis	7/1512	22/15699	0.00352701	0.0149801	0.00989452	Enpp1/Naglu/Prrx1/Prrx2/Myc/Six1/Six2	7
GO:0046426	negative regulation of receptor signaling pathway via JAK-STAT	7/1512	22/15699	0.00352701	0.0149801	0.00989452	Parp14/Irf1/Bcl3/Socs1/Socs3/Hmga2/Cav1	7
GO:0090280	positive regulation of calcium ion import	7/1512	22/15699	0.00352701	0.0149801	0.00989452	Cxcr4/Ccl12/Atp2c2/Serpine1/P2rx5/Ccl2/Lgals3	7
GO:0032231	regulation of actin filament bundle assembly	20/1512	109/15699	0.00353406	0.0149982	0.00990648	S100a10/Ptger4/Cgnl1/Rhoc/Pdlim4/Id1/Gpr65/Sdc4/Arap1/Serpinf2/Map3k1/Was/Arhgef5/Fhod1/Flna/Sh3pxd2b/Asap3/Wasf2/Pfn1/Plek	20
GO:0071478	cellular response to radiation	26/1512	155/15699	0.00357383	0.015155	0.01001	Tgfb1/Spidr/Mmp2/Mmp9/Prkcd/Ect2/Aurkb/Rad51ap1/Chek1/Chek2/Hyal1/Rad51/Timp1/Ifi207/Ifi204/Fignl1/Trp53/Pbk/Aqp1/Ddias/Brca1/Pold1/Crip1/Hmga2/Bard1/Pcna	26
GO:0071715	icosanoid transport	11/1512	46/15699	0.00358064	0.0151719	0.0100212	Abcc3/Il1a/Il1b/Bdkrb2/Nos2/Syk/Pla2g4a/Ptges/Anxa1/P2ry2/P2rx7	11
GO:0048608	reproductive structure development	53/1512	379/15699	0.0035872	0.0151877	0.0100317	C3/Nupr1/Stra6/Ptx3/Stat5a/E2f7/E2f8/Sgpl1/Syde1/Fanca/Ctsb/Ctsl/Ptger4/Gata2/Vcam1/Runx1/Sulf1/Serpinb6b/Mmp2/Kif18a/Foxc1/Il1a/Ccnd1/Tifab/Ada/Adm/Axl/Dhh/Snai1/Bcl2l11/Nos3/Kdr/Icam1/Lif/Serpine1/Tnc/Aspm/Vwf/Pla2g4a/St14/Flna/Brip1/Arrb2/Cebpb/Cebpa/Socs3/Hmgb2/Hmga2/Adamts1/Ptpn6/Anxa1/Plaur/Cd44	53
GO:1903201	regulation of oxidative stress-induced cell death	15/1512	73/15699	0.0036194	0.0152969	0.0101038	Ddr2/Mcl1/Hspb1/Nfe2l2/Rest/Ripk1/Itgam/Trem2/Hk3/P4hb/Trp53/Tlr6/Tlr4/Pawr/Gpx1	15
GO:0006606	protein import into nucleus	27/1512	163/15699	0.00362152	0.0152969	0.0101038	Mdfic/Tgfb1/Uaca/Tnfrsf1a/Mmp12/Mavs/Prkcd/Ect2/Zc3h12a/Il6/Trp53/Apod/Hcls1/Smo/Syk/Six2/Brca1/Pola2/Flna/Bag3/Bcl3/Gbp4/Stat3/Txnip/Cd36/Nfkbia/Cdk1	27
GO:0051017	actin filament bundle assembly	27/1512	163/15699	0.00362152	0.0152969	0.0101038	Lcp1/S100a10/Ptger4/Lima1/Triobp/Cgnl1/Rhoc/Itgb5/Pdlim4/Id1/Aif1/Gpr65/Sdc4/Arap1/Serpinf2/Map3k1/Was/Arhgef5/Fhod1/Flna/Sh3pxd2b/Asap3/Wasf2/Pawr/Cald1/Pfn1/Plek	27
GO:0001820	serotonin secretion	5/1512	12/15699	0.00365561	0.0153086	0.0101115	Fcgr3/Syk/Fcer1g/Cd300a/Lgals3	5
GO:0007100	mitotic centrosome separation	5/1512	12/15699	0.00365561	0.0153086	0.0101115	Kif11/Aurka/Chek1/Nde1/Nek2	5
GO:0009120	deoxyribonucleoside metabolic process	5/1512	12/15699	0.00365561	0.0153086	0.0101115	Dera/Ada/Pnp/Tk1/Xdh	5
GO:0010940	positive regulation of necrotic cell death	5/1512	12/15699	0.00365561	0.0153086	0.0101115	Zbp1/Ripk3/Ripk1/Trp53/Tspo	5
GO:0032060	bleb assembly	5/1512	12/15699	0.00365561	0.0153086	0.0101115	Pmp22/Emp1/Emp3/Ano6/P2rx7	5
GO:0042532	negative regulation of tyrosine phosphorylation of STAT protein	5/1512	12/15699	0.00365561	0.0153086	0.0101115	Parp14/Irf1/Socs1/Socs3/Cav1	5
GO:0045059	positive thymic T cell selection	5/1512	12/15699	0.00365561	0.0153086	0.0101115	Dock2/Cd1d1/Itpkb/Ptprc/Cd74	5
GO:0046085	adenosine metabolic process	5/1512	12/15699	0.00365561	0.0153086	0.0101115	Ada/Nt5e/Pnp/Xdh/Ptgdr	5
GO:0048251	elastic fiber assembly	5/1512	12/15699	0.00365561	0.0153086	0.0101115	Emilin1/Fbln5/Col3a1/Efemp2/Lox	5
GO:0060623	regulation of chromosome condensation	5/1512	12/15699	0.00365561	0.0153086	0.0101115	Ccnb1/Smc4/Smc2/Ncapg/Ncaph	5
GO:0150079	negative regulation of neuroinflammatory response	5/1512	12/15699	0.00365561	0.0153086	0.0101115	Cst7/Tnfrsf1b/Trem2/Grn/Cd200r1	5
GO:2000177	regulation of neural precursor cell proliferation	19/1512	102/15699	0.00370228	0.0154919	0.0102326	Tgfb1/Ctsz/Kctd11/Gata2/Cd24a/Dll4/Il1b/Shcbp1/Wdr62/Lyn/Nes/Trp53/Smo/Aspm/Fgf2/Flna/Gng5/Ccr5/Gnai2	19
GO:0030278	regulation of ossification	21/1512	117/15699	0.00372965	0.0155943	0.0103003	Enpp1/Tgfb1/Csf1/Creb3l1/Ptger4/Ddr2/Isg15/Alox5/Ecm1/Mgp/Ano6/Rsad2/Bmp2k/Vdr/Six2/Srgn/Rflna/P2ry2/P2rx7/Twist1/Ccr1	21
GO:0032814	regulation of natural killer cell activation	10/1512	40/15699	0.00382131	0.0159528	0.010537	Stat5a/Ulbp1/Pglyrp1/Havcr2/Irf1/Axl/Fgr/Tyrobp/Lilrb4a/Lgals9	10
GO:1901031	regulation of response to reactive oxygen species	10/1512	40/15699	0.00382131	0.0159528	0.010537	Ddr2/Dhfr/Fbln5/Nfe2l2/Ripk1/Hk3/Trp53/Gch1/Pawr/Cd36	10
GO:0002923	regulation of humoral immune response mediated by circulating immunoglobulin	6/1512	17/15699	0.00384393	0.0159781	0.0105537	Fcgr2b/Gimap5/Trem2/Tnf/Ptprc/Ptpn6	6
GO:0032305	positive regulation of icosanoid secretion	6/1512	17/15699	0.00384393	0.0159781	0.0105537	Il1a/Il1b/Pla2g4a/Ptges/P2ry2/P2rx7	6
GO:0045591	positive regulation of regulatory T cell differentiation	6/1512	17/15699	0.00384393	0.0159781	0.0105537	Tgfb1/Il2rg/Gimap5/Socs1/Lilrb4a/Lgals9	6
GO:0051382	kinetochore assembly	6/1512	17/15699	0.00384393	0.0159781	0.0105537	Kntc1/Cenpa/Cenpn/Cenph/Cenpe/Dlgap5	6
GO:1901623	regulation of lymphocyte chemotaxis	6/1512	17/15699	0.00384393	0.0159781	0.0105537	Cxcl10/Ccl12/Adam17/Ccl7/Ccl2/Ccr2	6
GO:1901653	cellular response to peptide	41/1512	278/15699	0.00384519	0.0159781	0.0105537	Enpp1/Lgmn/Stat5a/Vcam1/Trim72/Rarres2/Nfe2l2/Agtrap/Fcgr2b/Il1b/Prkcd/Ceacam1/Ccnd3/Irf1/Trem2/Trib3/Jak3/Icam1/Trp53/Shc1/Vim/Gdf15/Lpin3/Eif4ebp1/Fpr2/Socs1/Socs3/Timeless/Myo1c/Anxa5/Zbtb7b/Stat6/Stat3/Tlr6/Tlr4/Cav1/Cd36/Ybx1/Cdk4/Cdk2/Gnai2	41
GO:0032633	interleukin-4 production	8/1512	28/15699	0.0038952	0.0161484	0.0106662	Cd1d1/Havcr2/Il33/Syk/Sash3/Cebpb/Fcer1g/Nlrp3	8
GO:0072574	hepatocyte proliferation	8/1512	28/15699	0.0038952	0.0161484	0.0106662	Cflar/Cdkn2a/Rps6ka1/Ceacam1/Il6/Mki67/Smo/Cebpb	8
GO:0072575	epithelial cell proliferation involved in liver morphogenesis	8/1512	28/15699	0.0038952	0.0161484	0.0106662	Cflar/Cdkn2a/Rps6ka1/Ceacam1/Il6/Mki67/Smo/Cebpb	8
GO:0003018	vascular process in circulatory system	32/1512	204/15699	0.00392933	0.0162741	0.0107493	Abcb1b/Tgfb1/Cxcr2/Pde3a/Tbxas1/Mmp2/Foxc1/Alox5/G6pdx/Ceacam1/Akap12/Adm/Bdkrb2/Nos3/Kdr/Icam1/Trpv4/Serpinf2/Shc1/Avpr2/Scpep1/Slc1a5/Klf2/Gch1/P2ry2/Cysltr1/Cav1/Cd38/Cd36/Ccl4/Cdh5/Gpx1	32
GO:0016042	lipid catabolic process	37/1512	245/15699	0.00393158	0.0162741	0.0107493	Lipa/Sgpl1/Cpt2/Smpdl3b/Pik3cg/Acap1/Acadl/Acads/Rarres2/Acer2/Cyp39a1/Gimap5/Crabp1/Cpt1a/Il1b/Prkcd/Smpd5/Naaa/Cyp1b1/Hcar2/Apob/Tnf/Aspg/Pla2g4c/Pla2g4a/Spp1/Ugt1a7c/Lpin3/Aldh1l2/Plbd1/Twist1/Plcg2/Plcb3/Plce1/Cyp4f18/Cdk4/Pld2	37
GO:0007565	female pregnancy	20/1512	110/15699	0.00393801	0.0162757	0.0107503	H2-Q7/Stat5a/Syde1/Ctsb/Ctsl/Mmp12/Hpgd/Havcr2/Acod1/Mmp2/Mmp9/A2m/Grn/Tead4/Timp1/Lif/Vdr/Arhgdib/Pla2g4a/Lgals9	20
GO:0014812	muscle cell migration	20/1512	110/15699	0.00393801	0.0162757	0.0107503	Enpp1/S100a11/Has2/Ptger4/Ddr2/Nfe2l2/Iqgap1/Cyp1b1/Aif1/Myc/Smo/Serpine1/Six1/S1pr2/Igfbp3/Adamts1/Anxa1/P2ry6/P2ry2/Tlr4	20
GO:0010803	regulation of tumor necrosis factor-mediated signaling pathway	9/1512	34/15699	0.00395374	0.0163156	0.0107767	Tnfrsf1a/Naip2/Naip5/Naip6/Ripk1/Syk/Laptm5/Adam17/Pycard	9
GO:2000036	regulation of stem cell population maintenance	9/1512	34/15699	0.00395374	0.0163156	0.0107767	Rest/Tead4/Tead3/Tead1/Myc/Loxl2/Smo/Tal1/Hmga2	9
GO:0030324	lung development	31/1512	196/15699	0.0039578	0.0163199	0.0107795	Sparc/Stra6/Tgfb1/Lipa/Ctsh/Ctsz/Mmp12/Mmp14/Hhex/Foxf1/Col3a1/Rcn3/Fgfr4/Tgfbr2/Ada/Chil1/Id1/Nos3/Kdr/Lif/Lox/Mgp/Tnc/Tnf/Fgf2/Flt4/Cebpa/Timeless/Hmga2/Klf2/Pdpn	31
GO:0014066	regulation of phosphatidylinositol 3-kinase signaling	17/1512	88/15699	0.00398796	0.0164316	0.0108533	Hcst/Ceacam1/Ror1/Fgr/Fn1/Trem2/Kdr/Osm/Hcls1/Fgf2/Pik3ap1/Erbb2/Cep55/Ptpn6/Twist1/Nlrc3/Pld2	17
GO:0060485	mesenchyme development	39/1512	262/15699	0.00403272	0.0166033	0.0109667	Sema3g/Tgfb1/Has2/Dab2/Thbs1/Aplnr/Foxc1/Foxd1/Foxf1/Col1a1/Il1b/Tgfbr2/Fam83d/Acvrl1/Eng/Erg/Fn1/Glipr2/Snai1/Tead1/Il6/Nos3/Akna/Nrp2/Myc/Ezh2/Loxl2/Smo/Six1/Six2/Flna/Bnc2/Hmga2/Nfatc1/Wwtr1/Pawr/Pdpn/Twist1/Plaur	39
GO:0031102	neuron projection regeneration	13/1512	60/15699	0.00406213	0.0167116	0.0110382	Enpp1/Dhfr/Mmp2/Lamb2/Prrx1/Adm/Fas/Grn/Tnc/Flna/Adam17/Cers2/Gfap	13
GO:0090307	mitotic spindle assembly	14/1512	67/15699	0.00414205	0.0170274	0.0112468	Plk1/Prc1/Kif11/Kif23/Kifc1/Aurkb/Racgap1/Chek2/Nek2/Cdc20/Flna/Togaram2/Mybl2/Tpx2	14
GO:0051223	regulation of protein transport	65/1512	487/15699	0.00419876	0.0172473	0.0113921	Lcp1/Mdfic/Tgfb1/Cln3/Uaca/Ucp2/Slc16a1/Tcaf2/Ptger4/Tnfrsf1a/Lrp5/Cdkn2a/Sytl4/Rhbdf2/Rhbdf1/Mavs/Ifi27/Anp32b/Alox5/Kif20b/Cpt1a/Il1a/Il1b/Prkcd/Peg12/Rest/Ect2/Itgam/Tcirg1/Zc3h12a/Rab29/Hcar2/Trem2/Il6/Nos2/Apod/Sp100/Rsad2/Hcls1/Smo/Tnf/Edem1/Arhgef5/Brca1/Wipf1/Flna/Bag3/Stom/Birc5/Erbb2/Vamp8/Myo1c/Gbp4/Nr1h3/Anxa5/Anxa1/P2rx7/Tlr4/Tlr2/Bard1/Cd38/Cd36/Cd33/Ccl2/Cdk1	65
GO:0061458	reproductive system development	53/1512	382/15699	0.00422351	0.0173357	0.0114505	C3/Nupr1/Stra6/Ptx3/Stat5a/E2f7/E2f8/Sgpl1/Syde1/Fanca/Ctsb/Ctsl/Ptger4/Gata2/Vcam1/Runx1/Sulf1/Serpinb6b/Mmp2/Kif18a/Foxc1/Il1a/Ccnd1/Tifab/Ada/Adm/Axl/Dhh/Snai1/Bcl2l11/Nos3/Kdr/Icam1/Lif/Serpine1/Tnc/Aspm/Vwf/Pla2g4a/St14/Flna/Brip1/Arrb2/Cebpb/Cebpa/Socs3/Hmgb2/Hmga2/Adamts1/Ptpn6/Anxa1/Plaur/Cd44	53
GO:0051302	regulation of cell division	26/1512	157/15699	0.00426353	0.0174867	0.0115502	Plk1/Prc1/Tgfb1/E2f7/E2f8/Kif14/Kif23/Kif18b/Kif20a/Kif20b/Rbl1/Il1a/Il1b/Ect2/Aurka/Aurkb/Racgap1/Myc/Pgf/Aspm/Fgf2/Tal1/Cdc14a/Txnip/Ybx1/Cdc6	26
GO:0014909	smooth muscle cell migration	18/1512	96/15699	0.00432914	0.0177422	0.011719	Enpp1/S100a11/Has2/Ptger4/Ddr2/Nfe2l2/Iqgap1/Cyp1b1/Aif1/Myc/Smo/Serpine1/S1pr2/Igfbp3/Adamts1/P2ry6/P2ry2/Tlr4	18
GO:0110149	regulation of biomineralization	17/1512	89/15699	0.00449792	0.0184199	0.0121666	Enpp1/Tgfb1/Ddr2/Isg15/Alox5/Fbxo5/Ecm1/Nos3/Mgp/Ano6/Bmp2k/Srgn/Rflna/Cebpb/P2rx7/Twist1/Ccr1	17
GO:0031214	biomineral tissue development	24/1512	142/15699	0.00452696	0.0185106	0.0122265	Enpp1/Tgfb1/Ddr2/Isg15/Alox5/Col1a2/Col1a1/Fbxo5/Ecm1/Tcirg1/Fgr/Nos3/Lox/Mgp/Ano6/Bmp2k/Spp1/Srgn/Rflna/Cebpb/P2rx7/Sbno2/Twist1/Ccr1	24
GO:0072331	signal transduction by p53 class mediator	24/1512	142/15699	0.00452696	0.0185106	0.0122265	Nupr1/E2f2/E2f7/Rps27l/Hic1/Cdkn2a/Acer2/Foxm1/Steap3/Chek2/Bdkrb2/Snai1/Ifi207/Ifi204/Myc/Trp53/Eda2r/Sp100/Batf/Bcl3/Pycard/Twist1/Cd44/Cd74	24
GO:0060443	mammary gland morphogenesis	12/1512	54/15699	0.00456425	0.0186348	0.0123085	Tgfb1/Stat5a/Csf1/Lrp5/Cdkn2a/B4galt1/Ccl11/Epha2/Tgfbr2/Vdr/Stat6/Cav1	12
GO:0060986	endocrine hormone secretion	12/1512	54/15699	0.00456425	0.0186348	0.0123085	Ucn2/Dab2/Runx1/Foxd1/Fgfr4/Il1b/Hcar2/Lif/Aqp1/Vdr/C1qtnf1/Tspo	12
GO:0032941	secretion by tissue	10/1512	41/15699	0.00462621	0.0188734	0.0124661	Enpp1/Ptger4/Cyba/Tifab/Ada/Aqp4/Aqp1/Vamp8/Nr1h3/P2ry2	10
GO:0009125	nucleoside monophosphate catabolic process	7/1512	23/15699	0.00465462	0.0189032	0.0124858	Upp1/Ada/Nt5e/Ampd3/Pnp/Xdh/Dnph1	7
GO:0016540	protein autoprocessing	7/1512	23/15699	0.00465462	0.0189032	0.0124858	Ctse/Ctsl/Dhh/Ihh/Fam111a/Casp12/Casp4	7
GO:0031664	regulation of lipopolysaccharide-mediated signaling pathway	7/1512	23/15699	0.00465462	0.0189032	0.0124858	Cd180/Ly86/Ly96/Acod1/Trim12c/Cd84/Trim30a	7
GO:0034104	negative regulation of tissue remodeling	7/1512	23/15699	0.00465462	0.0189032	0.0124858	Cd24a/Ceacam1/Inpp5d/Il6/Tnfrsf11b/P2rx7/Cd38	7
GO:0035988	chondrocyte proliferation	7/1512	23/15699	0.00465462	0.0189032	0.0124858	Mmp14/Pbxip1/Ddr2/Grn/Ihh/Six2/Hmga2	7
GO:1990000	amyloid fibril formation	7/1512	23/15699	0.00465462	0.0189032	0.0124858	Cdkn2a/Hspg2/Ripk3/Ripk1/B2m/Trem2/Cd36	7
GO:0043405	regulation of MAP kinase activity	29/1512	182/15699	0.00467438	0.0189692	0.0125294	Tgfb1/Pik3r5/Pik3cg/Cd24a/Thbs1/Il1b/Prkcd/Ceacam1/Adam8/Iqgap1/Trib3/Lyn/Tirap/Ezh2/Syk/Tnf/Map3k1/Arhgef5/Fgf2/Erbb2/Cd300a/Ptprc/Ptpn6/P2rx7/Tlr6/Tlr4/Cav1/Cd40/Irak3	29
GO:0014911	positive regulation of smooth muscle cell migration	13/1512	61/15699	0.00471724	0.0191142	0.0126252	S100a11/Has2/Ptger4/Ddr2/Iqgap1/Cyp1b1/Aif1/Myc/Smo/Adamts1/P2ry6/P2ry2/Tlr4	13
GO:0032835	glomerulus development	13/1512	61/15699	0.00471724	0.0191142	0.0126252	Cflar/Cd24a/Sulf1/Il6ra/Lamb2/Foxc1/C3ar1/Cfh/Nid1/Aqp1/Wwtr1/Angpt2/Plce1	13
GO:0055088	lipid homeostasis	22/1512	127/15699	0.00473786	0.0191833	0.0126709	Abca1/Fabp4/Angptl4/Tgfb1/Lrp5/Cd24a/Lima1/Cyp39a1/Rbp1/Rcn3/Fgfr4/Ormdl2/Ldlrap1/Trem2/Apob/Pold1/Soat2/Soat1/Cebpa/Nr1h3/Tspo/Cav1	22
GO:0042632	cholesterol homeostasis	14/1512	68/15699	0.00476421	0.0192755	0.0127317	Abca1/Fabp4/Lrp5/Cd24a/Lima1/Cyp39a1/Fgfr4/Ldlrap1/Apob/Soat2/Soat1/Nr1h3/Tspo/Cav1	14
GO:0060541	respiratory system development	34/1512	223/15699	0.00477187	0.019292	0.0127426	Sparc/Stra6/Tgfb1/Lipa/Ctsh/Ctsz/Mmp12/Mmp14/Hhex/Foxf1/Fgfrl1/Col3a1/Rcn3/Fgfr4/Tgfbr2/Ada/Chil1/Id1/Nos3/Kdr/Lif/Lox/Mgp/Tnc/Tnf/Six1/Fgf2/Flt4/Aldh1a3/Cebpa/Timeless/Hmga2/Klf2/Pdpn	34
GO:0071260	cellular response to mechanical stimulus	9/1512	35/15699	0.00487585	0.0196976	0.0130105	Cnn2/Ptger4/Col1a1/Nos3/Aqp1/Bag3/Piezo2/Piezo1/Cav1	9
GO:0032467	positive regulation of cytokinesis	8/1512	29/15699	0.00493259	0.0198969	0.0131422	Kif14/Kif23/Kif20b/Ect2/Aurkb/Racgap1/Cdc14a/Cdc6	8
GO:0048566	embryonic digestive tract development	8/1512	29/15699	0.00493259	0.0198969	0.0131422	Stra6/Rarres2/Shox2/Foxf1/Ada/Hlx/Ihh/Six2	8
GO:0030323	respiratory tube development	31/1512	199/15699	0.00497559	0.0200553	0.0132468	Sparc/Stra6/Tgfb1/Lipa/Ctsh/Ctsz/Mmp12/Mmp14/Hhex/Foxf1/Col3a1/Rcn3/Fgfr4/Tgfbr2/Ada/Chil1/Id1/Nos3/Kdr/Lif/Lox/Mgp/Tnc/Tnf/Fgf2/Flt4/Cebpa/Timeless/Hmga2/Klf2/Pdpn	31
GO:0046777	protein autophosphorylation	35/1512	232/15699	0.00502443	0.0202348	0.0133653	Enpp1/Ddr2/Melk/Eif2ak2/Fgfr4/Prkd2/Prkcd/Stk17b/Iqgap1/Chek2/Ripk3/Ripk1/Nek2/Nek6/Eng/Fes/Fgr/Hck/Gpnmb/Kdr/Lyn/Mvp/Map4k1/Syk/Tec/Ttk/Map3k1/Mapkapk3/Flt4/Erbb2/Ptprc/Nlrp12/Cav1/Pim1/Irak3	35
GO:0043523	regulation of neuron apoptotic process	38/1512	257/15699	0.00502764	0.0202348	0.0133653	Lcn2/Nupr1/Cln3/Lgmn/Kif14/Ctsz/Tnfrsf1a/Mcl1/Clcf1/Ccl12/G6pdx/Il1b/Adam8/Ncf2/Itgam/Axl/Fas/Trem2/Grn/Bcl2l11/Kdr/Mt1/Nes/Trp53/Tyrobp/Smo/Tnf/Six1/Birc5/Arrb2/Mybl2/Cebpb/C5ar1/Il27ra/Pawr/Hmox1/Ccl3/Ccl2	38
GO:2001237	negative regulation of extrinsic apoptotic signaling pathway	17/1512	90/15699	0.0050601	0.0203502	0.0134416	Cflar/Tnfrsf23/Tnfrsf22/Dab2/Mcl1/Il1b/Ripk1/Itga6/Icam1/Serpine1/Tnf/Brca1/Tmbim1/Hmgb2/Hmox1/Lgals3/Gpx1	17
GO:0043618	regulation of transcription from RNA polymerase II promoter in response to stress	11/1512	48/15699	0.00507461	0.0203933	0.01347	Creb3l1/Nfe2l2/Chek1/Trp53/Atf3/Bag3/Cebpb/Bach1/Klf2/Hmox1/Cd36	11
GO:0051170	import into nucleus	27/1512	167/15699	0.00507911	0.0203961	0.0134719	Mdfic/Tgfb1/Uaca/Tnfrsf1a/Mmp12/Mavs/Prkcd/Ect2/Zc3h12a/Il6/Trp53/Apod/Hcls1/Smo/Syk/Six2/Brca1/Pola2/Flna/Bag3/Bcl3/Gbp4/Stat3/Txnip/Cd36/Nfkbia/Cdk1	27
GO:0003180	aortic valve morphogenesis	6/1512	18/15699	0.00530191	0.0211958	0.0140001	Tgfb1/Emilin1/Nos3/Nfatc1/Tie1/Twist1	6
GO:0043129	surfactant homeostasis	6/1512	18/15699	0.00530191	0.0211958	0.0140001	Tgfb1/Ctsh/Rcn3/Oas1a/Kdr/Pla2g4a	6
GO:0060339	negative regulation of type I interferon-mediated signaling pathway	6/1512	18/15699	0.00530191	0.0211958	0.0140001	Mmp12/Isg15/Samhd1/Oas1a/Oas3/Nlrc5	6
GO:1901550	regulation of endothelial cell development	6/1512	18/15699	0.00530191	0.0211958	0.0140001	Tnfrsf1a/Il1b/Tnf/S1pr3/S1pr2/Cdh5	6
GO:1903140	regulation of establishment of endothelial barrier	6/1512	18/15699	0.00530191	0.0211958	0.0140001	Tnfrsf1a/Il1b/Tnf/S1pr3/S1pr2/Cdh5	6
GO:1903902	positive regulation of viral life cycle	6/1512	18/15699	0.00530191	0.0211958	0.0140001	Trim21/Axl/P4hb/Cd74/Lgals1/Trim30a	6
GO:0010463	mesenchymal cell proliferation	12/1512	55/15699	0.00533769	0.021323	0.0140841	Lrp5/Shox2/Foxf1/Prrx1/Prrx2/Tgfbr2/Ihh/Kdr/Myc/Smo/Six1/Six2	12
GO:0032368	regulation of lipid transport	18/1512	98/15699	0.00541883	0.0215772	0.014252	Dab2/Runx1/Thbs1/Il1a/Il1b/Prkcd/Ldlrap1/Syk/Pla2g4a/Spp1/C1qtnf1/Igfbp3/Ptges/Nr1h3/Anxa2/P2ry2/P2rx7/Tspo	18
GO:0055092	sterol homeostasis	14/1512	69/15699	0.00545971	0.0215772	0.014252	Abca1/Fabp4/Lrp5/Cd24a/Lima1/Cyp39a1/Fgfr4/Ldlrap1/Apob/Soat2/Soat1/Nr1h3/Tspo/Cav1	14
GO:0071479	cellular response to ionizing radiation	14/1512	69/15699	0.00545971	0.0215772	0.014252	Tgfb1/Spidr/Ect2/Rad51ap1/Chek2/Rad51/Ifi207/Ifi204/Fignl1/Trp53/Ddias/Brca1/Hmga2/Bard1	14
GO:0045137	development of primary sexual characteristics	29/1512	184/15699	0.00546673	0.0215772	0.014252	Nupr1/Ptx3/Stat5a/Sgpl1/Fanca/Ptger4/Runx1/Serpinb6b/Mmp2/Kif18a/Foxc1/Il1a/Ccnd1/Dhh/Bcl2l11/Nos3/Kdr/Icam1/Serpine1/Aspm/Pla2g4a/Lhfpl2/Flna/Brip1/Arrb2/Cebpb/Hmgb2/Hmga2/Adamts1	29
GO:0002638	negative regulation of immunoglobulin production	5/1512	13/15699	0.00547355	0.0215772	0.014252	Fcgr2b/Il33/Parp3/Lilrb4a/Cd22	5
GO:0002756	MyD88-independent toll-like receptor signaling pathway	5/1512	13/15699	0.00547355	0.0215772	0.014252	Irf7/Tlr6/Tlr4/Cd300lf/Cd40	5
GO:0002903	negative regulation of B cell apoptotic process	5/1512	13/15699	0.00547355	0.0215772	0.014252	Aurkb/Ada/Bcl2a1a/Cd44/Cd74	5
GO:0002921	negative regulation of humoral immune response	5/1512	13/15699	0.00547355	0.0215772	0.014252	Cd59a/Fcgr2b/A2m/Serping1/Ptpn6	5
GO:0007096	regulation of exit from mitosis	5/1512	13/15699	0.00547355	0.0215772	0.014252	Tgfb1/Cdca5/Birc5/Ube2c/Cdc14a	5
GO:0009169	purine ribonucleoside monophosphate catabolic process	5/1512	13/15699	0.00547355	0.0215772	0.014252	Ada/Nt5e/Ampd3/Pnp/Xdh	5
GO:0030502	negative regulation of bone mineralization	5/1512	13/15699	0.00547355	0.0215772	0.014252	Enpp1/Ecm1/Srgn/Rflna/Ccr1	5
GO:0035999	tetrahydrofolate interconversion	5/1512	13/15699	0.00547355	0.0215772	0.014252	Tyms/Mthfd2/Dhfr/Shmt2/Shmt1	5
GO:0045342	MHC class II biosynthetic process	5/1512	13/15699	0.00547355	0.0215772	0.014252	Tmem106a/Slc11a1/Il33/Spi1/Tlr4	5
GO:0051299	centrosome separation	5/1512	13/15699	0.00547355	0.0215772	0.014252	Kif11/Aurka/Chek1/Nde1/Nek2	5
GO:0051447	negative regulation of meiotic cell cycle	5/1512	13/15699	0.00547355	0.0215772	0.014252	Trip13/Fbxo5/Lif/Osm/Ttk	5
GO:0060263	regulation of respiratory burst	5/1512	13/15699	0.00547355	0.0215772	0.014252	Rac2/Ncf1/Grn/Lbp/Slamf8	5
GO:0060707	trophoblast giant cell differentiation	5/1512	13/15699	0.00547355	0.0215772	0.014252	E2f7/E2f8/Snai1/Lif/Socs3	5
GO:2000402	negative regulation of lymphocyte migration	5/1512	13/15699	0.00547355	0.0215772	0.014252	Ccl12/Apod/Il27ra/Cd200r1/Ccl2	5
GO:0045332	phospholipid translocation	10/1512	42/15699	0.00555856	0.0218802	0.0144522	Abca1/Abcb1b/Prkcd/Atp8b4/Ano6/Xkr5/P2rx7/Plscr1/Plscr4/Plscr2	10
GO:0050856	regulation of T cell receptor signaling pathway	10/1512	42/15699	0.00555856	0.0218802	0.0144522	Prkd2/Elf1/Ada/Rab29/Laptm5/Cd300a/Ptpn6/Lilrb4a/Pawr/Lgals3	10
GO:0044070	regulation of anion transport	17/1512	91/15699	0.00567836	0.0223191	0.0147421	Abcb1b/Tcaf2/Fxyd1/Fgfr4/Il1a/Il1b/Ripk1/Itgb1/Arg1/Syk/Pla2g4a/Ptafr/Cebpb/Ptges/Sfrp4/P2ry2/P2rx7	17
GO:0060349	bone morphogenesis	17/1512	91/15699	0.00567836	0.0223191	0.0147421	Enpp1/Has2/Lrp5/Mmp14/Thbs1/Shox2/Hspg2/Foxc1/Col3a1/Col1a1/Tgfbr2/Tifab/Ihh/Trpv4/Serpinh1/Sfrp4/Twist1	17
GO:0031623	receptor internalization	22/1512	129/15699	0.00573028	0.0225067	0.014866	Cacng5/Cxcr2/Calcrl/Dab2/Ceacam1/Rin3/Itgb1/Itgb2/Adm/Cd9/Ldlrap1/Sele/Syk/Arrb2/Fcer1g/Sfrp4/Lilrb4a/Cav1/Cd36/Cd63/Plcg2/Pld2	22
GO:0010660	regulation of muscle cell apoptotic process	16/1512	84/15699	0.00591125	0.0231909	0.0153179	Nupr1/Cflar/Cxcr2/Cdkn2a/Hspb6/Nfe2l2/Acot1/Zc3h12a/Trem1/Trp53/Bag3/Arrb2/Igfbp3/Hmox1/Cav1/Casp12	16
GO:0000724	double-strand break repair via homologous recombination	24/1512	145/15699	0.00591741	0.0231909	0.0153179	Spidr/Rad51b/Rad54l/Rad54b/Mcm7/Mcm3/Mcm4/Mcm5/Mcm6/Mcm2/Parpbp/Samhd1/Aunip/Rmi2/Rad51ap1/Chek1/Cdc45/Rad51/Fignl1/Was/Brca1/Timeless/Recql4/Gins2	24
GO:0051100	negative regulation of binding	24/1512	145/15699	0.00591741	0.0231909	0.0153179	Ctsz/Cdkn2a/Dab2/Ifit2/Dysf/Ralb/Rest/Aurka/Aurkb/Nek2/B2m/Hfe/Ifi207/Ifi204/Id1/Myc/Nes/Sp100/Smo/Arrb2/Hmga2/Hmox1/Plscr1/Cav1	24
GO:0071470	cellular response to osmotic stress	9/1512	36/15699	0.00595649	0.023327	0.0154078	Cln3/Slc4a11/Rcsd1/Serpinb6b/Dysf/Relb/Bdkrb2/Trpv4/Aqp1	9
GO:1902905	positive regulation of supramolecular fiber organization	27/1512	169/15699	0.00597453	0.0233807	0.0154432	Cdk5rap2/S100a10/Cdc42ep4/Vasp/Rhoc/Pdlim4/Fes/Id1/Gpr65/Icam1/Efemp2/Sdc4/Trpv4/Serpinf2/Map3k1/Was/Arhgef5/Fhod1/Flna/Sh3pxd2b/Nckap1l/Myo1c/Pycard/Wasf2/Pfn1/Cav1/Plek	27
GO:0007062	sister chromatid cohesion	11/1512	49/15699	0.00598663	0.023411	0.0154633	Esco2/Bub1b/Cdc20/Cdca5/Sgo1/Haspin/Ddx11/Bub1/Recql4/Stag3/Pttg1	11
GO:0071496	cellular response to external stimulus	36/1512	243/15699	0.00601417	0.0235016	0.0155231	Angptl4/Cnn2/Ucn2/Ptger4/Gsdmd/Vcam1/Eif2ak2/Nfe2l2/Mmp9/Lamp2/Ralb/Col1a1/Itga6/Axl/Zc3h12a/Dap/Sipa1/Fas/Fes/Ifi207/Ifi204/Nos3/Trp53/Aqp1/Atf3/Vdr/Bag3/Piezo2/Piezo1/Ptprc/Rnase4/P2rx7/Nuak2/Cav1/Cd68/Pim1	36
GO:0045672	positive regulation of osteoclast differentiation	7/1512	24/15699	0.00603374	0.0235097	0.0155285	Csf1/Ninj1/Trem2/Tyrobp/Tnf/Ccl3/Ccr1	7
GO:1904893	negative regulation of receptor signaling pathway via STAT	7/1512	24/15699	0.00603374	0.0235097	0.0155285	Parp14/Irf1/Bcl3/Socs1/Socs3/Hmga2/Cav1	7
GO:1905820	positive regulation of chromosome separation	7/1512	24/15699	0.00603374	0.0235097	0.0155285	Ncapg2/Smc4/Smc2/Ncapg/Ncaph/Cenpe/Cdt1	7
GO:2000352	negative regulation of endothelial cell apoptotic process	7/1512	24/15699	0.00603374	0.0235097	0.0155285	Angptl4/Gata2/Nfe2l2/Kdr/Icam1/Serpine1/Cdh5	7
GO:0140694	non-membrane-bounded organelle assembly	49/1512	354/15699	0.00604644	0.0235421	0.0155499	Plk1/Cdk5rap2/Lcp1/Rnf213/Rplp0/Prc1/Ndc80/Csrp2/Cflar/Kif11/Rps27l/Kif23/Kifc1/Haus8/Kntc1/Fbxo5/Ccdc69/Ccnb2/Aurka/Aurkb/Racgap1/Chek2/Rpl3/Itgb1/Nek2/Cdc20/Hck/Wdr62/Msn/Tnf/Aspm/Pla2g4c/Arhgef5/Flna/Flnc/Stil/Togaram2/Mybl2/Sh3pxd2b/Bin2/Cenpa/Cenpn/Cenpj/Cenph/Cenpe/Dlgap5/Tpx2/Pgm5/Cdk2	49
GO:0072001	renal system development	42/1512	294/15699	0.00612582	0.0238339	0.0157426	Enpp1/Stra6/Tgfb1/Hs3st3b1/Cflar/Sgpl1/Hells/Cxcr2/Cxcr4/Cd24a/Sulf1/Il6ra/Mmp9/Col4a1/Lamb2/Foxc1/Foxd1/Foxf1/C3ar1/Cfh/Nid1/Bcl2l11/Lif/Myc/Gcnt1/Pgf/Aqp1/Smo/Six1/Six2/Fgf2/Odc1/Spp1/Timeless/Cenpf/Adamts1/Anxa4/Stat1/Wwtr1/Angpt2/Cd44/Plce1	42
GO:0007043	cell-cell junction assembly	21/1512	122/15699	0.00614497	0.0238912	0.0157804	Aplnr/Pmp22/Cldn2/Il1b/Prkch/Epha2/Rhoc/Ect2/Itgb1/Cd9/Snai1/Lsr/Cdh19/Trpv4/Tnf/Myo1c/Micall2/Gjc1/Cav1/Cdh5/Pecam1	21
GO:0000731	DNA synthesis involved in DNA repair	8/1512	30/15699	0.00616882	0.0239148	0.015796	Pole/Parp10/Pola1/Pold2/Pold1/Pole2/Pcna/Pclaf	8
GO:0001779	natural killer cell differentiation	8/1512	30/15699	0.00616882	0.0239148	0.015796	Stat5a/Pglyrp1/Irf1/Axl/Ikzf1/Slamf6/Ptprc/Lgals9	8
GO:0034508	centromere complex assembly	8/1512	30/15699	0.00616882	0.0239148	0.015796	Hells/Kntc1/Cenpa/Cenpn/Cenpi/Cenph/Cenpe/Dlgap5	8
GO:0072576	liver morphogenesis	8/1512	30/15699	0.00616882	0.0239148	0.015796	Cflar/Cdkn2a/Rps6ka1/Ceacam1/Il6/Mki67/Smo/Cebpb	8
GO:0001954	positive regulation of cell-matrix adhesion	12/1512	56/15699	0.00621178	0.0240639	0.0158945	S100a10/Csf1/Ninj1/Col16a1/Iqgap1/Rras/Trem1/Kdr/Efemp2/Sdc4/Cd36/Cdk6	12
GO:0050848	regulation of calcium-mediated signaling	14/1512	70/15699	0.00623453	0.0241347	0.0159413	Lmcd1/Cd24a/Cmklr1/Ceacam1/Itgal/Ada/Trem2/Kdr/Syk/Tnf/Ptbp1/Bst1/Cd22/Plcg2	14
GO:0000725	recombinational repair	24/1512	146/15699	0.00645281	0.0249437	0.0164757	Spidr/Rad51b/Rad54l/Rad54b/Mcm7/Mcm3/Mcm4/Mcm5/Mcm6/Mcm2/Parpbp/Samhd1/Aunip/Rmi2/Rad51ap1/Chek1/Cdc45/Rad51/Fignl1/Was/Brca1/Timeless/Recql4/Gins2	24
GO:0051896	regulation of protein kinase B signaling	24/1512	146/15699	0.00645281	0.0249437	0.0164757	F7/Tgfb1/Pik3cg/Thbs1/Hbegf/Clcf1/Rcn3/Epha2/Adam8/Itgb1/Rras/Axl/Chil1/Eng/Il6/Osm/Hcls1/Tnf/Xdh/Fgf2/Gdf15/Arrb2/C1qtnf1/Gpx1	24
GO:0071241	cellular response to inorganic substance	27/1512	170/15699	0.00646922	0.0249892	0.0165057	Fabp4/Spidr/Lgmn/Cflar/Thbs1/Nfe2l2/Mmp9/Cpne2/Clic4/Slc25a24/Ect2/Iqgap1/B2m/Fas/Fn1/Rad51/Hfe/Itpkb/Mt1/Aqp1/Rasa4/Cebpa/Timeless/Hvcn1/Alox5ap/Hmox1/Plcg2	27
GO:0051928	positive regulation of calcium ion transport	20/1512	115/15699	0.00657513	0.0253801	0.0167639	Cxcl10/Cxcr4/Aplnr/Orai1/Ccl12/Gimap5/G6pdx/Jak3/Atp2c2/Serpine1/Arrb2/P2ry6/P2rx7/P2rx5/Tspo/Cav1/Plcg2/Ccl2/Ccr1/Lgals3	20
GO:0030857	negative regulation of epithelial cell differentiation	10/1512	43/15699	0.00663135	0.0255604	0.016883	Mmp9/Il1a/Ccnd1/Acvrl1/Id1/Ezh2/Smo/Xdh/S1pr3/Cav1	10
GO:0042771	intrinsic apoptotic signaling pathway in response to DNA damage by p53 class mediator	10/1512	43/15699	0.00663135	0.0255604	0.016883	Nupr1/Rps27l/Steap3/Chek2/Ifi204/Trp53/Bcl3/Pycard/Cd44/Cd74	10
GO:0006816	calcium ion transport	50/1512	365/15699	0.00682833	0.0263008	0.017372	Tgfb1/Tpcn2/Cxcl10/Cacng5/Cxcr4/Calcrl/Cyba/Pik3cg/Mcub/Aplnr/Orai1/Dysf/Ccl12/Gimap5/G6pdx/Mcoln2/Ahnak/Jak3/Nos3/Gpr35/Itpr3/Icam1/Lyn/Atp2c2/Ano6/Trpm6/Trpv4/Serpine1/Vdr/Fgf2/Arrb2/Nfatc1/Ptprc/Ptpn6/P2ry6/P2rx7/P2rx5/Pawr/Gja4/Cysltr1/Tspo/Cav1/Cd33/Cd84/Plcg2/Ccl2/Ccr1/Ccr5/Lgals3/Gnai2	50
GO:0072332	intrinsic apoptotic signaling pathway by p53 class mediator	15/1512	78/15699	0.00690046	0.0265596	0.017543	Nupr1/E2f2/Rps27l/Steap3/Chek2/Bdkrb2/Ifi207/Ifi204/Myc/Trp53/Eda2r/Bcl3/Pycard/Cd44/Cd74	15
GO:0010662	regulation of striated muscle cell apoptotic process	11/1512	50/15699	0.00702259	0.026991	0.0178279	Nupr1/Cflar/Cxcr2/Hspb6/Nfe2l2/Acot1/Trem1/Trp53/Bag3/Igfbp3/Casp12	11
GO:0045776	negative regulation of blood pressure	11/1512	50/15699	0.00702259	0.026991	0.0178279	Ier3/G6pdx/Bdkrb2/Nos3/Nos2/Kdr/Scpep1/Ptafr/Kcnk6/Gch1/Cd36	11
GO:0048678	response to axon injury	14/1512	71/15699	0.00709486	0.0272299	0.0179857	Enpp1/Dhfr/Mmp2/Lamb2/Trem2/Grn/Tyrobp/Tnc/Fgf2/Flna/Adam17/Erbb2/Cers2/Plcg2	14
GO:0072089	stem cell proliferation	14/1512	71/15699	0.00709486	0.0272299	0.0179857	Abcb1b/Prg4/Cxcl1/Dab2/Eif2ak2/Fbln1/Nes/Six2/Hmgb2/Hmga2/Nfatc1/Ptprc/Sox18/Pim1	14
GO:0010743	regulation of macrophage derived foam cell differentiation	6/1512	19/15699	0.00712677	0.0272357	0.0179895	Csf1/Msr1/Prkch/Apob/Cd36/Nfkbia	6
GO:0034755	iron ion transmembrane transport	6/1512	19/15699	0.00712677	0.0272357	0.0179895	Lcn2/Steap3/Steap4/Hfe/Slc39a8/Scara5	6
GO:0045954	positive regulation of natural killer cell mediated cytotoxicity	6/1512	19/15699	0.00712677	0.0272357	0.0179895	Stat5a/Ulbp1/Vav1/Gimap5/Il18rap/Slamf6	6
GO:0046629	gamma-delta T cell activation	6/1512	19/15699	0.00712677	0.0272357	0.0179895	Stat5a/Gimap5/Jaml/Syk/Nckap1l/Ptprc	6
GO:0071676	negative regulation of mononuclear cell migration	6/1512	19/15699	0.00712677	0.0272357	0.0179895	Ccl12/Apod/Slamf8/Il27ra/Cd200r1/Ccl2	6
GO:1903798	regulation of production of miRNAs involved in gene silencing by miRNA	6/1512	19/15699	0.00712677	0.0272357	0.0179895	Tgfb1/Ripk1/Zc3h12a/Il6/Trp53/Tnf	6
GO:0014068	positive regulation of phosphatidylinositol 3-kinase signaling	13/1512	64/15699	0.00720459	0.027494	0.0181602	Hcst/Ror1/Fgr/Fn1/Trem2/Kdr/Osm/Hcls1/Fgf2/Pik3ap1/Erbb2/Ptpn6/Pld2	13
GO:2001244	positive regulation of intrinsic apoptotic signaling pathway	13/1512	64/15699	0.00720459	0.027494	0.0181602	Nupr1/Mcl1/Steap3/Ripk3/Bcl2l11/Plekhf1/Myc/Trp53/Bub1/S100a9/S100a8/Plscr1/Cav1	13
GO:0042304	regulation of fatty acid biosynthetic process	9/1512	37/15699	0.00721255	0.0275049	0.0181673	Acadl/Il1b/Ceacam1/Trib3/Pla2g4a/Brca1/Nr1h3/Anxa1/Cd74	9
GO:0010717	regulation of epithelial to mesenchymal transition	16/1512	86/15699	0.00745633	0.0284144	0.0187681	Tgfb1/Dab2/Foxc1/Col1a1/Il1b/Tgfbr2/Eng/Glipr2/Snai1/Il6/Ezh2/Loxl2/Wwtr1/Pawr/Pdpn/Twist1	16
GO:0008406	gonad development	28/1512	180/15699	0.0074847	0.0285023	0.0188261	Nupr1/Ptx3/Stat5a/Sgpl1/Fanca/Ptger4/Runx1/Serpinb6b/Mmp2/Kif18a/Foxc1/Il1a/Ccnd1/Dhh/Bcl2l11/Nos3/Kdr/Icam1/Serpine1/Aspm/Pla2g4a/Flna/Brip1/Arrb2/Cebpb/Hmgb2/Hmga2/Adamts1	28
GO:1903305	regulation of regulated secretory pathway	26/1512	164/15699	0.00761506	0.0289399	0.0191152	Gata2/Il4ra/Foxf1/Rac2/Rest/Itgam/Itgb2/Rab27a/Fes/Fgr/Lyn/Syk/Spi1/Ptafr/Fcer1g/Vamp8/Nckap1l/Cd300a/P2ry2/P2rx7/Hmox1/Cd84/Ccr2/Lgals9/Gnai2/Pld2	26
GO:0006884	cell volume homeostasis	8/1512	31/15699	0.00762652	0.0289399	0.0191152	Cln3/Slc12a7/Slc12a4/Slc12a3/Ano6/Aqp4/Aqp1/P2rx7	8
GO:0033273	response to vitamin	8/1512	31/15699	0.00762652	0.0289399	0.0191152	Enpp1/Eif2ak2/Rbp1/Ada/Fes/Vdr/Spp1/Pim1	8
GO:0042558	pteridine-containing compound metabolic process	8/1512	31/15699	0.00762652	0.0289399	0.0191152	Tyms/Mthfd2/Dhfr/Shmt2/Shmt1/Ggh/Aldh1l2/Gch1	8
GO:0098868	bone growth	8/1512	31/15699	0.00762652	0.0289399	0.0191152	Enpp1/Ddr2/Thbs1/Fbln5/Ecm1/Tgfbr2/Kdr/Bnc2	8
GO:0050857	positive regulation of antigen receptor-mediated signaling pathway	7/1512	25/15699	0.00769601	0.0291624	0.0192621	Prkd2/Prkch/Ada/Nfam1/Rab29/Cmtm3/Ptprc	7
GO:2000178	negative regulation of neural precursor cell proliferation	7/1512	25/15699	0.00769601	0.0291624	0.0192621	Tgfb1/Kctd11/Gata2/Cd24a/Il1b/Trp53/Ccr5	7
GO:0044774	mitotic DNA integrity checkpoint signaling	15/1512	79/15699	0.00777925	0.0293826	0.0194076	Plk1/Rps27l/Ier3/Ccnd1/Chek1/Chek2/Ticrr/Clspn/Eme1/Trp53/Brca1/Orc1/Hmga2/Cdc6/Cdk1	15
GO:2000573	positive regulation of DNA biosynthetic process	15/1512	79/15699	0.00777925	0.0293826	0.0194076	Chtf18/Fgfr4/Prkd2/C3ar1/Rfc4/Smoc2/Aurkb/Nek2/Cyp1b1/Myc/Fgf2/Arrb2/Pcna/Gins2/Gins1	15
GO:0002864	regulation of acute inflammatory response to antigenic stimulus	5/1512	14/15699	0.00784718	0.0293826	0.0194076	C3/Fcgr2b/Fcgr1/Fcgr3/Fcer1g	5
GO:0006924	activation-induced cell death of T cells	5/1512	14/15699	0.00784718	0.0293826	0.0194076	Tnfrsf23/Ceacam1/Ripk3/Fas/Fadd	5
GO:0009155	purine deoxyribonucleotide catabolic process	5/1512	14/15699	0.00784718	0.0293826	0.0194076	Samhd1/Ada/Pnp/Xdh/Dnph1	5
GO:0009886	post-embryonic animal morphogenesis	5/1512	14/15699	0.00784718	0.0293826	0.0194076	Enpp1/Bcl2l11/Kdr/Hmgn1/Myo7a	5
GO:0010755	regulation of plasminogen activation	5/1512	14/15699	0.00784718	0.0293826	0.0194076	S100a10/Ctsz/Thbs1/Serpinf2/Serpine1	5
GO:0010885	regulation of cholesterol storage	5/1512	14/15699	0.00784718	0.0293826	0.0194076	Msr1/Trem2/Apob/Nr1h3/Cd36	5
GO:0032717	negative regulation of interleukin-8 production	5/1512	14/15699	0.00784718	0.0293826	0.0194076	Bcl3/Anxa4/Anxa1/Tlr6/Cd33	5
GO:0032823	regulation of natural killer cell differentiation	5/1512	14/15699	0.00784718	0.0293826	0.0194076	Stat5a/Pglyrp1/Irf1/Axl/Lgals9	5
GO:0034162	toll-like receptor 9 signaling pathway	5/1512	14/15699	0.00784718	0.0293826	0.0194076	Havcr2/Unc93b1/Rab7b/Rsad2/Pik3ap1	5
GO:0045586	regulation of gamma-delta T cell differentiation	5/1512	14/15699	0.00784718	0.0293826	0.0194076	Stat5a/Gimap5/Syk/Nckap1l/Ptprc	5
GO:0046643	regulation of gamma-delta T cell activation	5/1512	14/15699	0.00784718	0.0293826	0.0194076	Stat5a/Gimap5/Syk/Nckap1l/Ptprc	5
GO:0051782	negative regulation of cell division	5/1512	14/15699	0.00784718	0.0293826	0.0194076	E2f7/E2f8/Myc/Aspm/Txnip	5
GO:1900262	regulation of DNA-directed DNA polymerase activity	5/1512	14/15699	0.00784718	0.0293826	0.0194076	Chtf18/Rfc4/Pcna/Gins2/Gins1	5
GO:1900264	positive regulation of DNA-directed DNA polymerase activity	5/1512	14/15699	0.00784718	0.0293826	0.0194076	Chtf18/Rfc4/Pcna/Gins2/Gins1	5
GO:2000105	positive regulation of DNA-templated DNA replication	5/1512	14/15699	0.00784718	0.0293826	0.0194076	E2f7/E2f8/Dbf4/Cdk2/Cdt1	5
GO:0034204	lipid translocation	10/1512	44/15699	0.00785795	0.0293826	0.0194076	Abca1/Abcb1b/Prkcd/Atp8b4/Ano6/Xkr5/P2rx7/Plscr1/Plscr4/Plscr2	10
GO:0043124	negative regulation of I-kappaB kinase/NF-kappaB signaling	10/1512	44/15699	0.00785795	0.0293826	0.0194076	Rhoh/Ripk1/Zc3h12a/Trem2/Pycard/Lilrb4a/Stat1/Nlrp12/Nlrc3/Casp8	10
GO:0061326	renal tubule development	17/1512	94/15699	0.0079099	0.0295563	0.0195223	Tgfb1/Hs3st3b1/Cd24a/Col4a1/Foxd1/Lif/Myc/Pgf/Aqp1/Smo/Six1/Six2/Fgf2/Timeless/Stat1/Wwtr1/Cd44	17
GO:0038034	signal transduction in absence of ligand	14/1512	72/15699	0.00804708	0.0300272	0.0198333	Lcn2/Tnfrsf23/Mcl1/Il1a/Il1b/Ripk1/Fas/Jak3/Bcl2l11/Tnf/Fadd/Bcl2a1d/Bcl2a1a/Bag3	14
GO:0097192	extrinsic apoptotic signaling pathway in absence of ligand	14/1512	72/15699	0.00804708	0.0300272	0.0198333	Lcn2/Tnfrsf23/Mcl1/Il1a/Il1b/Ripk1/Fas/Jak3/Bcl2l11/Tnf/Fadd/Bcl2a1d/Bcl2a1a/Bag3	14
GO:0046850	regulation of bone remodeling	11/1512	51/15699	0.00819334	0.0305094	0.0201519	Ptger4/Ceacam1/Adam8/Inpp5d/Fcgr4/Il6/Syk/Tnfrsf11b/Spp1/P2rx7/Cd38	11
GO:1903307	positive regulation of regulated secretory pathway	11/1512	51/15699	0.00819334	0.0305094	0.0201519	Gata2/Il4ra/Itgam/Itgb2/Rab27a/Fgr/Syk/Ptafr/Fcer1g/Vamp8/Pld2	11
GO:1903793	positive regulation of anion transport	11/1512	51/15699	0.00819334	0.0305094	0.0201519	Abcb1b/Fxyd1/Il1a/Il1b/Itgb1/Pla2g4a/Ptafr/Cebpb/Ptges/P2ry2/P2rx7	11
GO:0032233	positive regulation of actin filament bundle assembly	13/1512	65/15699	0.00823201	0.030611	0.020219	S100a10/Rhoc/Pdlim4/Id1/Gpr65/Sdc4/Serpinf2/Arhgef5/Fhod1/Flna/Sh3pxd2b/Pfn1/Plek	13
GO:0090398	cellular senescence	13/1512	65/15699	0.00823201	0.030611	0.020219	Cdkn2a/Rbl1/Prkcd/Fbxo5/B2m/Trp53/Spi1/Hmga2/Pawr/Twist1/Cav1/Ybx1/Cdk6	13
GO:0009636	response to toxic substance	18/1512	102/15699	0.00827064	0.0307334	0.0202998	Abcb1b/Pon3/Lcn2/Nupr1/Dhfr/Eif2ak2/Fbln5/Nfe2l2/Prdx1/Cyp1b1/Fas/Nos3/Mt1/Trpm6/Gch1/Cd36/Pim1/Gpx1	18
GO:0051260	protein homooligomerization	25/1512	157/15699	0.00828436	0.030753	0.0203127	Kctd11/Gsdmd/Trim72/Shmt2/Shmt1/Ninj1/Vasp/Mlkl/Steap4/Samhd1/Ect2/Ehd4/B2m/Aqp4/Tk1/Slc1a5/Shkbp1/Aldh1a3/Scara5/Tgm2/Gbp5/Pycard/Alox5ap/Nlrp1b/Card9	25
GO:0001837	epithelial to mesenchymal transition	23/1512	141/15699	0.00828735	0.030753	0.0203127	Tgfb1/Has2/Dab2/Foxc1/Col1a1/Il1b/Tgfbr2/Fam83d/Eng/Erg/Glipr2/Snai1/Il6/Akna/Ezh2/Loxl2/Flna/Hmga2/Nfatc1/Wwtr1/Pawr/Pdpn/Twist1	23
GO:0022602	ovulation cycle process	9/1512	38/15699	0.00866133	0.0320743	0.0211855	Ptx3/Stat5a/Sgpl1/Ptger4/Runx1/Nos3/Pla2g4a/Arrb2/Adamts1	9
GO:0048873	homeostasis of number of cells within a tissue	9/1512	38/15699	0.00866133	0.0320743	0.0211855	Lipa/Csf1/Gata2/Col14a1/Nos3/Smo/Sash3/P2rx7/Ccr2	9
GO:0090049	regulation of cell migration involved in sprouting angiogenesis	9/1512	38/15699	0.00866133	0.0320743	0.0211855	Mmrn2/Gata2/Thbs1/Dll4/Rhoj/Kdr/Fgf2/Anxa1/Hmox1	9
GO:0051341	regulation of oxidoreductase activity	15/1512	80/15699	0.00874495	0.0323395	0.0213606	Cnr2/Cyba/Dhfr/Alox5/Il1a/Il1b/Ripk3/Eng/Tnf/Vdr/Slamf8/Gch1/Cav1/Lgals9/Gnai2	15
GO:0071229	cellular response to acid chemical	15/1512	80/15699	0.00874495	0.0323395	0.0213606	S100a10/Mmp2/Col4a1/Col5a2/Col3a1/Col1a2/Col1a1/Col16a1/Sipa1/Tnf/Six1/Cebpb/Socs1/Klf2/Anxa2	15
GO:0002064	epithelial cell development	30/1512	199/15699	0.00899951	0.033258	0.0219673	Abcb1b/Tgfb1/Cxcr4/Tnfrsf1a/B4galt1/Lamb2/Il1a/Il1b/Epha2/Clic4/Col18a1/Palld/Id1/Ihh/Icam1/Msn/Smo/Tnf/Map3k1/Vim/St14/Flna/S1pr3/S1pr2/Myd88/Sox18/Cdh5/Cdk6/Gpx1/Pecam1	30
GO:0030041	actin filament polymerization	24/1512	150/15699	0.00900879	0.0332694	0.0219749	Capza1/Cdc42ep4/Cotl1/Vasp/Pstpip1/Prkcd/Msrb1/Plekhg2/Aif1/Icam1/Hcls1/Map3k1/Was/Svil/Clec2i/Nckap1l/Arpc1b/Myo1c/Pycard/Tlr2/Micall2/Pfn1/Capg/Pecam1	24
GO:0061515	myeloid cell development	14/1512	73/15699	0.00909772	0.0335748	0.0221766	Lrrk1/Ninj1/Nrros/G6pdx/Nbeal2/Itgam/Tyrobp/Fli1/Ptbp3/Tal1/Klf2/Ptpn6/Tlr2/Wasf2	14
GO:0035307	positive regulation of protein dephosphorylation	10/1512	45/15699	0.00925202	0.034074	0.0225063	Tgfb1/Prkcd/Cdca2/Ptbp1/Cd300a/Ptprc/Pawr/Cd33/Pirb/Cdh5	10
GO:0043627	response to estrogen	10/1512	45/15699	0.00925202	0.034074	0.0225063	Cd24a/Trim25/Mmp2/Arid5a/Naip2/Naip6/Brca1/Zfp366/Hmox1/Cav1	10
GO:0045005	DNA-templated DNA replication maintenance of fidelity	10/1512	45/15699	0.00925202	0.034074	0.0225063	Pole/Dna2/Zgrf1/Samhd1/Eme1/Rad51/Pold1/Fam111a/Timeless/Pcna	10
GO:0010657	muscle cell apoptotic process	16/1512	88/15699	0.00930946	0.0341853	0.0225798	Nupr1/Cflar/Cxcr2/Cdkn2a/Hspb6/Nfe2l2/Acot1/Zc3h12a/Trem1/Trp53/Bag3/Arrb2/Igfbp3/Hmox1/Cav1/Casp12	16
GO:0002347	response to tumor cell	8/1512	32/15699	0.00932865	0.0341853	0.0225798	Cd274/Cd24a/Ulbp1/Havcr2/Ceacam1/Laptm5/Spi1/Txnip	8
GO:0043537	negative regulation of blood vessel endothelial cell migration	8/1512	32/15699	0.00932865	0.0341853	0.0225798	Tgfb1/Mmrn2/Thbs1/Dll4/Acvrl1/Tnf/Fgf2/Angpt2	8
GO:0009158	ribonucleoside monophosphate catabolic process	6/1512	20/15699	0.0093655	0.0341853	0.0225798	Upp1/Ada/Nt5e/Ampd3/Pnp/Xdh	6
GO:0045061	thymic T cell selection	6/1512	20/15699	0.0093655	0.0341853	0.0225798	Dock2/Cd1d1/Fas/Itpkb/Ptprc/Cd74	6
GO:0048875	chemical homeostasis within a tissue	6/1512	20/15699	0.0093655	0.0341853	0.0225798	Tgfb1/Ctsh/Rcn3/Oas1a/Kdr/Pla2g4a	6
GO:0050860	negative regulation of T cell receptor signaling pathway	6/1512	20/15699	0.0093655	0.0341853	0.0225798	Elf1/Laptm5/Ptpn6/Lilrb4a/Pawr/Lgals3	6
GO:0055064	chloride ion homeostasis	6/1512	20/15699	0.0093655	0.0341853	0.0225798	Slc12a7/Slc12a4/Slc12a3/Tbxas1/Spp1/Atp6v1b1	6
GO:0060416	response to growth hormone	6/1512	20/15699	0.0093655	0.0341853	0.0225798	Stat5a/Irf1/Jak3/Gdf15/Stat6/Stat3	6
GO:0070233	negative regulation of T cell apoptotic process	6/1512	20/15699	0.0093655	0.0341853	0.0225798	Dock8/Il7r/Ada/Jak3/Pnp/Fadd	6
GO:0070242	thymocyte apoptotic process	6/1512	20/15699	0.0093655	0.0341853	0.0225798	Adam8/Ada/Jak3/Bcl2l11/Trp53/Casp8	6
GO:0070920	regulation of production of small RNA involved in gene silencing by RNA	6/1512	20/15699	0.0093655	0.0341853	0.0225798	Tgfb1/Ripk1/Zc3h12a/Il6/Trp53/Tnf	6
GO:2000773	negative regulation of cellular senescence	6/1512	20/15699	0.0093655	0.0341853	0.0225798	Rbl1/Fbxo5/Hmga2/Twist1/Ybx1/Cdk6	6
GO:0000281	mitotic cytokinesis	13/1512	66/15699	0.00937124	0.0341853	0.0225798	Plk1/Kif23/Ckap2/Kif20a/Kif20b/Rhoc/Ect2/Racgap1/Nusap1/Snx18/Birc5/Cep55/Cenpa	13
GO:0031532	actin cytoskeleton reorganization	19/1512	111/15699	0.00940941	0.0343013	0.0226565	Tgfb1/Syde1/Ctsl/Myh9/Pdlim4/Fes/Hck/Gpr65/Parvg/Trpv4/Shc1/Arhgdib/Flna/S1pr2/Anxa1/S100a9/Micall2/Gmfg/Plek	19
GO:0008154	actin polymerization or depolymerization	27/1512	175/15699	0.00947872	0.0345305	0.0228079	Capza1/Cdc42ep4/Lima1/Cotl1/Vasp/Pstpip1/Prkcd/Msrb1/Plekhg2/Aif1/Icam1/Hcls1/Map3k1/Was/Wipf1/Svil/Clec2i/Nckap1l/Arpc1b/Myo1c/Pycard/Tlr2/Micall2/Pfn1/Capg/Pecam1/Plek	27
GO:0007566	embryo implantation	11/1512	52/15699	0.00950994	0.0345865	0.0228449	H2-Q7/Syde1/Mmp12/Acod1/Mmp2/Mmp9/Grn/Tead4/Timp1/Lif/Arhgdib	11
GO:0048524	positive regulation of viral process	11/1512	52/15699	0.00950994	0.0345865	0.0228449	Mdfic/Trim21/Axl/P4hb/Map3k1/Stom/Top2a/Pfn1/Cd74/Lgals1/Trim30a	11
GO:0035306	positive regulation of dephosphorylation	12/1512	59/15699	0.00952625	0.0345865	0.0228449	Tgfb1/Prkcd/Ripk3/Cdca2/Ptbp1/Cd300a/Ptprc/Pawr/Cd33/Pirb/Cdh5/Plek	12
GO:0060350	endochondral bone morphogenesis	12/1512	59/15699	0.00952625	0.0345865	0.0228449	Enpp1/Mmp14/Thbs1/Shox2/Hspg2/Foxc1/Col3a1/Col1a1/Tgfbr2/Ihh/Trpv4/Serpinh1	12
GO:0120192	tight junction assembly	12/1512	59/15699	0.00952625	0.0345865	0.0228449	Cldn2/Prkch/Epha2/Ect2/Itgb1/Snai1/Lsr/Tnf/Myo1c/Micall2/Cdh5/Pecam1	12
GO:0048568	embryonic organ development	54/1512	407/15699	0.00956063	0.0346879	0.0229118	Enpp1/Stra6/Tgfb1/E2f7/E2f8/Syde1/Mmp14/Hhex/Gata2/Vcam1/Triobp/Runx1/Rarres2/Aplnr/Shox2/Hspg2/Foxc1/Foxf1/Rest/Naglu/Epha2/Prrx1/Prrx2/Tgfbr2/Tifab/Ada/Adm/Eng/Hyal1/Hlx/Snai1/Tead4/Tead3/Tead1/Ihh/Slc39a1/Kdr/Lif/Myc/Trp53/Tubb2b/Smo/Six1/Six2/St14/Stil/Aldh1a3/Cebpb/Cebpa/Socs3/Tal1/Myo7a/Sox18/Twist1	54
GO:0051924	regulation of calcium ion transport	35/1512	242/15699	0.00965014	0.0348611	0.0230262	Tgfb1/Cxcl10/Cxcr4/Cyba/Pik3cg/Aplnr/Orai1/Dysf/Ccl12/Gimap5/G6pdx/Ahnak/Jak3/Nos3/Gpr35/Icam1/Lyn/Atp2c2/Serpine1/Vdr/Arrb2/Ptpn6/P2ry6/P2rx7/P2rx5/Pawr/Tspo/Cav1/Cd33/Cd84/Plcg2/Ccl2/Ccr1/Lgals3/Gnai2	35
GO:0001516	prostaglandin biosynthetic process	7/1512	26/15699	0.0096732	0.0348611	0.0230262	Tbxas1/Il1b/Hpgds/Pla2g4a/Ptges/Anxa1/Cd74	7
GO:0006775	fat-soluble vitamin metabolic process	7/1512	26/15699	0.0096732	0.0348611	0.0230262	Enpp1/Rbp1/Crabp1/Fgfr4/Snai1/Tnf/Cyp4f18	7
GO:0009264	deoxyribonucleotide catabolic process	7/1512	26/15699	0.0096732	0.0348611	0.0230262	Upp1/Dera/Samhd1/Ada/Pnp/Xdh/Dnph1	7
GO:0033081	regulation of T cell differentiation in thymus	7/1512	26/15699	0.0096732	0.0348611	0.0230262	Cdkn2a/Il2rg/Il7r/Adam8/Ada/Ihh/Erbb2	7
GO:0033198	response to ATP	7/1512	26/15699	0.0096732	0.0348611	0.0230262	Enpp1/Il1b/Nt5e/Sell/P2rx7/P2rx5/Plcg2	7
GO:0035767	endothelial cell chemotaxis	7/1512	26/15699	0.0096732	0.0348611	0.0230262	Lgmn/Thbs1/Hspb1/Prkd2/Smoc2/Kdr/Fgf2	7
GO:0046457	prostanoid biosynthetic process	7/1512	26/15699	0.0096732	0.0348611	0.0230262	Tbxas1/Il1b/Hpgds/Pla2g4a/Ptges/Anxa1/Cd74	7
GO:0060218	hematopoietic stem cell differentiation	7/1512	26/15699	0.0096732	0.0348611	0.0230262	Eif2ak2/Nfe2l2/Foxc1/Trp53/Batf/Tal1/Cdk6	7
GO:0071354	cellular response to interleukin-6	7/1512	26/15699	0.0096732	0.0348611	0.0230262	Il6ra/Ripk1/Il6/Spi1/Cebpa/Stat3/Sbno2	7
GO:0007098	centrosome cycle	21/1512	127/15699	0.00971663	0.0349942	0.0231141	Plk1/Cdk5rap2/Ndc80/Kif11/Slc16a1/Kifc1/Haus8/Aurka/Chek1/Nde1/Nek2/Fes/Wdr62/Sgo1/Atf5/Brca1/Stil/Bnip2/Cenpj/Cdk2/Pclaf	21
GO:0051098	regulation of binding	47/1512	346/15699	0.00990324	0.0356424	0.0235423	Plk1/Tgfb1/Cln5/S100a10/Ctsz/Pbxip1/Cdkn2a/Dab2/Trim21/Mfng/Mmp8/Mmp9/Ifit2/Foxc1/Dysf/Ralb/Dtx3l/Rest/Aurka/Aurkb/Nek2/B2m/Ldlrap1/Trib3/Hfe/Ifi207/Ifi204/Id1/Lif/Lox/Parp9/Myc/Nes/Sp100/Smo/Arrb2/Hmgb2/Hmga2/Anxa2/Tlr4/Hmox1/Plscr1/Twist1/Cav1/Plaur/Lgals9/Cdt1	47
GO:0032091	negative regulation of protein binding	16/1512	89/15699	0.010364	0.037251	0.0246048	Ctsz/Cdkn2a/Dab2/Ifit2/Dysf/Ralb/Aurka/Aurkb/B2m/Hfe/Id1/Myc/Nes/Arrb2/Plscr1/Cav1	16
GO:0032147	activation of protein kinase activity	16/1512	89/15699	0.010364	0.037251	0.0246048	Kif14/Slc11a1/Il6ra/Prkcd/Ect2/Tgfbr2/Ripk3/Clspn/Chil1/Tirap/Socs1/Cd300a/Tlr1/Tlr4/Tpx2/Cd86	16
GO:2001234	negative regulation of apoptotic signaling pathway	32/1512	218/15699	0.0104954	0.0376977	0.0248999	Cflar/Hells/Creb3l1/Tnfrsf23/Tnfrsf22/Dab2/Mcl1/Hspb1/Nfe2l2/Mmp9/Ier3/Il1b/Ripk1/Itga6/Bdkrb2/Snai1/Fignl1/Icam1/Serpine1/Tnf/Ddias/Brca1/Arrb2/Tmbim1/Hmgb2/Hmox1/Plaur/Cd44/Cd74/Lgals3/Gpx1/Gnai2	32
GO:0000910	cytokinesis	23/1512	144/15699	0.010623	0.0381308	0.0251859	Plk1/Prc1/E2f7/E2f8/Kif14/Kif23/Ckap2/Pstpip1/Kif20a/Kif20b/Myh9/Rhoc/Ect2/Aurka/Aurkb/Racgap1/Nusap1/Snx18/Birc5/Cep55/Cenpa/Cdc14a/Cdc6	23
GO:0051222	positive regulation of protein transport	39/1512	278/15699	0.0107432	0.0385366	0.0254539	Tgfb1/Cln3/Uaca/Tcaf2/Ptger4/Tnfrsf1a/Sytl4/Mavs/Anp32b/Kif20b/Il1a/Prkcd/Ect2/Itgam/Zc3h12a/Rab29/Hcar2/Trem2/Il6/Hcls1/Smo/Tnf/Edem1/Arhgef5/Brca1/Wipf1/Flna/Bag3/Stom/Erbb2/Vamp8/Myo1c/P2rx7/Tlr4/Tlr2/Cd38/Cd33/Ccl2/Cdk1	39
GO:0010715	regulation of extracellular matrix disassembly	5/1512	15/15699	0.010851	0.0386652	0.0255388	Ddr2/Fgfr4/Ets1/Il6/Pdpn	5
GO:0010818	T cell chemotaxis	5/1512	15/15699	0.010851	0.0386652	0.0255388	Cxcl10/Cxcl16/Gpr183/Adam17/Ccr2	5
GO:0032700	negative regulation of interleukin-17 production	5/1512	15/15699	0.010851	0.0386652	0.0255388	Tgfb1/Nckap1l/Il27ra/Tlr4/Tlr2	5
GO:0032957	inositol trisphosphate metabolic process	5/1512	15/15699	0.010851	0.0386652	0.0255388	Itpkb/Ptafr/P2ry6/Plcg2/Plcb3	5
GO:0042573	retinoic acid metabolic process	5/1512	15/15699	0.010851	0.0386652	0.0255388	Rbp1/Crabp1/Crabp2/Dhrs9/Aldh1a3	5
GO:0046794	transport of virus	5/1512	15/15699	0.010851	0.0386652	0.0255388	Tpcn2/Ctsl/Siglec1/Bst2/Cav1	5
GO:0070243	regulation of thymocyte apoptotic process	5/1512	15/15699	0.010851	0.0386652	0.0255388	Adam8/Ada/Jak3/Trp53/Casp8	5
GO:0071801	regulation of podosome assembly	5/1512	15/15699	0.010851	0.0386652	0.0255388	Lcp1/Hck/Msn/Tnf/Arhgef5	5
GO:1901741	positive regulation of myoblast fusion	5/1512	15/15699	0.010851	0.0386652	0.0255388	Il4ra/Ehd2/Scgb3a1/Gdf15/Cd53	5
GO:1903978	regulation of microglial cell activation	5/1512	15/15699	0.010851	0.0386652	0.0255388	Cst7/Ctsc/Mmp8/Trem2/Grn	5
GO:0070192	chromosome organization involved in meiotic cell cycle	12/1512	60/15699	0.0108923	0.0387866	0.0256191	Syde1/Trip13/Bub1b/Rad51/Sgo1/Haspin/Smc4/Smc2/Brip1/Ncaph/Bub1/Stag3	12
GO:0044344	cellular response to fibroblast growth factor stimulus	15/1512	82/15699	0.0109602	0.0389829	0.0257487	Enpp1/Creb3l1/Zfp36/Sulf1/Thbs1/Dll4/Fgfrl1/Fgfr4/Prkd2/Shcbp1/Smoc2/Iqgap1/Hyal1/Fgf2/Cd44	15
GO:0006879	cellular iron ion homeostasis	11/1512	53/15699	0.0109836	0.0389829	0.0257487	Lcn2/Slc11a1/Cybrd1/Steap3/Steap4/Hfe/Slc39a8/Myc/Scara5/Hmox1/Frrs1	11
GO:0010658	striated muscle cell apoptotic process	11/1512	53/15699	0.0109836	0.0389829	0.0257487	Nupr1/Cflar/Cxcr2/Hspb6/Nfe2l2/Acot1/Trem1/Trp53/Bag3/Igfbp3/Casp12	11
GO:0043620	regulation of DNA-templated transcription in response to stress	11/1512	53/15699	0.0109836	0.0389829	0.0257487	Creb3l1/Nfe2l2/Chek1/Trp53/Atf3/Bag3/Cebpb/Bach1/Klf2/Hmox1/Cd36	11
GO:0070830	bicellular tight junction assembly	11/1512	53/15699	0.0109836	0.0389829	0.0257487	Cldn2/Prkch/Epha2/Ect2/Itgb1/Snai1/Tnf/Myo1c/Micall2/Cdh5/Pecam1	11
GO:0000255	allantoin metabolic process	4/1512	10/15699	0.011191	0.0392523	0.0259267	Ada/Pnp/Xdh/Dnph1	4
GO:0002323	natural killer cell activation involved in immune response	4/1512	10/15699	0.011191	0.0392523	0.0259267	Stx11/Pglyrp1/Rab27a/Lgals9	4
GO:0002396	MHC protein complex assembly	4/1512	10/15699	0.011191	0.0392523	0.0259267	H2-Ab1/B2m/H2-Eb1/Tapbp	4
GO:0002501	peptide antigen assembly with MHC protein complex	4/1512	10/15699	0.011191	0.0392523	0.0259267	H2-Ab1/B2m/H2-Eb1/Tapbp	4
GO:0002664	regulation of T cell tolerance induction	4/1512	10/15699	0.011191	0.0392523	0.0259267	Runx1/Tgfbr2/Lilrb4a/Cd86	4
GO:0006527	arginine catabolic process	4/1512	10/15699	0.011191	0.0392523	0.0259267	Nos3/Nos2/Ddah2/Arg1	4
GO:0009172	purine deoxyribonucleoside monophosphate catabolic process	4/1512	10/15699	0.011191	0.0392523	0.0259267	Ada/Pnp/Xdh/Dnph1	4
GO:0019370	leukotriene biosynthetic process	4/1512	10/15699	0.011191	0.0392523	0.0259267	Alox5/Syk/Pla2g4a/Alox5ap	4
GO:0042117	monocyte activation	4/1512	10/15699	0.011191	0.0392523	0.0259267	Dysf/Fn1/Lilrb4a/Cd33	4
GO:0042359	vitamin D metabolic process	4/1512	10/15699	0.011191	0.0392523	0.0259267	Enpp1/Fgfr4/Snai1/Tnf	4
GO:0070141	response to UV-A	4/1512	10/15699	0.011191	0.0392523	0.0259267	Mmp2/Mmp9/Ccnd1/Timp1	4
GO:0070365	hepatocyte differentiation	4/1512	10/15699	0.011191	0.0392523	0.0259267	E2f7/E2f8/Hhex/Anxa1	4
GO:0071635	negative regulation of transforming growth factor beta production	4/1512	10/15699	0.011191	0.0392523	0.0259267	Cd24a/Fbln1/Fn1/Tyrobp	4
GO:0075509	endocytosis involved in viral entry into host cell	4/1512	10/15699	0.011191	0.0392523	0.0259267	Tpcn2/Ctsl/Siglec1/Cav1	4
GO:1900246	positive regulation of RIG-I signaling pathway	4/1512	10/15699	0.011191	0.0392523	0.0259267	Zc3hav1/Oasl1/Dhx58/Ddx60	4
GO:1903799	negative regulation of production of miRNAs involved in gene silencing by miRNA	4/1512	10/15699	0.011191	0.0392523	0.0259267	Tgfb1/Zc3h12a/Trp53/Tnf	4
GO:1903800	positive regulation of production of miRNAs involved in gene silencing by miRNA	4/1512	10/15699	0.011191	0.0392523	0.0259267	Tgfb1/Ripk1/Il6/Trp53	4
GO:2001280	positive regulation of unsaturated fatty acid biosynthetic process	4/1512	10/15699	0.011191	0.0392523	0.0259267	Il1b/Pla2g4a/Anxa1/Cd74	4
GO:0035909	aorta morphogenesis	8/1512	33/15699	0.0112982	0.0396027	0.0261581	Dll4/Col3a1/Acvrl1/Eng/Efemp2/Fkbp10/Six1/Adamts9	8
GO:0051047	positive regulation of secretion	43/1512	314/15699	0.0115451	0.0404225	0.0266996	Tgfb1/Ptger4/Cyba/Gata2/Dab2/Sytl4/Runx1/Il4ra/Clcf1/Fgfr4/Il1a/Il1b/Itgam/Itgb2/Rab27a/Hcar2/Fgr/Trem2/Hfe/Lif/Sdc4/Sdc1/Aqp1/Syk/Vdr/Pla2g4a/Spp1/Ptafr/C1qtnf1/Fcer1g/Vamp8/Ptges/P2ry2/P2rx7/Tlr4/Tlr2/S100a9/S100a8/Cd38/Cd33/Lgals3/Gnai2/Pld2	43
GO:0006275	regulation of DNA replication	21/1512	129/15699	0.0115471	0.0404225	0.0266996	Chtf18/Esco2/E2f7/E2f8/Dbf4/Dna2/Fbxo5/Rfc4/Ccna2/Ticrr/Il6/Trp53/Timeless/Pcna/Gmnn/Gins2/Gins1/Baz1a/Cdk2/Cdk1/Cdt1	21
GO:0070741	response to interleukin-6	7/1512	27/15699	0.0119967	0.0419037	0.0276779	Il6ra/Ripk1/Il6/Spi1/Cebpa/Stat3/Sbno2	7
GO:0001822	kidney development	39/1512	280/15699	0.0120158	0.0419037	0.0276779	Enpp1/Stra6/Tgfb1/Hs3st3b1/Cflar/Sgpl1/Hells/Cxcr2/Cxcr4/Cd24a/Sulf1/Il6ra/Mmp9/Lamb2/Foxc1/Foxd1/C3ar1/Cfh/Nid1/Bcl2l11/Lif/Myc/Gcnt1/Pgf/Aqp1/Smo/Six1/Six2/Fgf2/Odc1/Spp1/Timeless/Cenpf/Adamts1/Anxa4/Wwtr1/Angpt2/Cd44/Plce1	39
GO:0002717	positive regulation of natural killer cell mediated immunity	6/1512	21/15699	0.0120638	0.0419037	0.0276779	Stat5a/Ulbp1/Vav1/Gimap5/Il18rap/Slamf6	6
GO:0007035	vacuolar acidification	6/1512	21/15699	0.0120638	0.0419037	0.0276779	Cln3/Cln5/Slc11a1/Clic4/Tcirg1/Grn	6
GO:0009151	purine deoxyribonucleotide metabolic process	6/1512	21/15699	0.0120638	0.0419037	0.0276779	Samhd1/Ada/Ak2/Pnp/Xdh/Dnph1	6
GO:0019985	translesion synthesis	6/1512	21/15699	0.0120638	0.0419037	0.0276779	Parp10/Pold2/Pold1/Pole2/Pcna/Pclaf	6
GO:0032703	negative regulation of interleukin-2 production	6/1512	21/15699	0.0120638	0.0419037	0.0276779	Zfp36/Havcr2/Ceacam1/Laptm5/Ptprc/Lilrb4a	6
GO:0055083	monovalent inorganic anion homeostasis	6/1512	21/15699	0.0120638	0.0419037	0.0276779	Slc12a7/Slc12a4/Slc12a3/Tbxas1/Spp1/Atp6v1b1	6
GO:0060706	cell differentiation involved in embryonic placenta development	6/1512	21/15699	0.0120638	0.0419037	0.0276779	E2f7/E2f8/Snai1/Lif/St14/Socs3	6
GO:0061298	retina vasculature development in camera-type eye	6/1512	21/15699	0.0120638	0.0419037	0.0276779	Lrp5/Col4a1/Clic4/Rhoj/Acvrl1/Cyp1b1	6
GO:0090050	positive regulation of cell migration involved in sprouting angiogenesis	6/1512	21/15699	0.0120638	0.0419037	0.0276779	Gata2/Rhoj/Kdr/Fgf2/Anxa1/Hmox1	6
GO:0150146	cell junction disassembly	6/1512	21/15699	0.0120638	0.0419037	0.0276779	C3/Itgam/Trem2/C1qb/C1qa/C1qc	6
GO:0015850	organic hydroxy compound transport	29/1512	195/15699	0.0120889	0.0419639	0.0277177	Abcc3/Abca1/Slco1a5/Stra6/Tpcn2/Stard5/Slc16a3/Slc16a1/Lima1/Dab2/Msr1/Ceacam1/Fcgr3/Ldlrap1/Myc/Apob/Aqp1/Syk/Slc5a3/Spp1/C1qtnf1/Fcer1g/Igfbp3/Cd300a/Nr1h3/Anxa2/Tspo/Cd36/Lgals3	29
GO:0010862	positive regulation of pathway-restricted SMAD protein phosphorylation	9/1512	40/15699	0.0122071	0.0423196	0.0279527	Tgfb1/Dab2/Tgfbr2/Acvrl1/Eng/Hfe/Gdf15/Rbpms/Lgals9	9
GO:2000772	regulation of cellular senescence	9/1512	40/15699	0.0122071	0.0423196	0.0279527	Rbl1/Fbxo5/B2m/Trp53/Hmga2/Pawr/Twist1/Ybx1/Cdk6	9
GO:0030282	bone mineralization	18/1512	106/15699	0.0122213	0.0423415	0.0279671	Enpp1/Ddr2/Isg15/Alox5/Col1a2/Ecm1/Fgr/Lox/Mgp/Ano6/Bmp2k/Spp1/Srgn/Rflna/P2rx7/Sbno2/Twist1/Ccr1	18
GO:0030865	cortical cytoskeleton organization	12/1512	61/15699	0.0124045	0.0428934	0.0283317	Rac2/Rhoh/Rhoc/Ect2/Racgap1/Ehd2/Trpv4/Tnf/Fhod1/Nckap1l/Tln1/Plek	12
GO:0097194	execution phase of apoptosis	12/1512	61/15699	0.0124045	0.0428934	0.0283317	Cd24a/Cdkn2a/Zc3h12a/Il6/Trp53/Dnase2a/Igfbp3/Xkr5/Top2a/Plscr1/Plscr2/Casp8	12
GO:1902750	negative regulation of cell cycle G2/M phase transition	12/1512	61/15699	0.0124045	0.0428934	0.0283317	Plk1/Gpr132/Ier3/Chek1/Ticrr/Clspn/Atf5/Brca1/Orc1/Hmga2/Cdc6/Cdk1	12
GO:2000278	regulation of DNA biosynthetic process	20/1512	122/15699	0.012525	0.0432822	0.0285885	Chtf18/Fgfr4/Prkd2/C3ar1/Rfc4/Smoc2/Aurkb/Chek1/Nek2/Acvrl1/Cyp1b1/Parp3/Myc/Trp53/Fgf2/Arrb2/Pcna/Gins2/Gins1/Pif1	20
GO:0007264	small GTPase mediated signal transduction	54/1512	413/15699	0.0125939	0.0434507	0.0286998	Abca1/Psd4/Kif14/Syde1/Dock11/Csf1/Cdc42ep4/Dock8/Dock1/Dock2/Tax1bp3/Pik3cg/Cdc42se1/Nradd/Vav3/Vav1/Gm5127/Dok1/Dok2/Rasal3/Cgnl1/Rasgrp4/Foxm1/Rac2/Col3a1/Ralb/Col1a2/Rhoh/Rhoc/Rhoj/Cyth4/Iqgap3/Itgb1/Rras/Sipa1/Aif1/Itpkb/Gpr35/Gpr65/Arap3/Was/Arhgdib/Arhgap19/Arhgap30/Lpar6/Rasa4/Arhgap8/Erbb2/Bnip2/Wasf2/Hmox1/Pdpn/Plce1/Pecam1	54
GO:0006826	iron ion transport	10/1512	47/15699	0.012598	0.0434507	0.0286998	Cp/Lcn2/Flvcr2/Slc11a1/Steap3/Steap4/B2m/Hfe/Slc39a8/Scara5	10
GO:0098754	detoxification	10/1512	47/15699	0.012598	0.0434507	0.0286998	Abcb1b/Dhfr/Fbln5/Nfe2l2/Prdx1/Nos3/Mt1/Gch1/Cd36/Pim1	10
GO:0010761	fibroblast migration	11/1512	54/15699	0.0126258	0.0434629	0.0287078	Tgfb1/Cln3/Sgpl1/Ddr2/Thbs1/Pmp22/Akap12/Iqgap1/Itgb1/Sdc4/Fgf2	11
GO:0033619	membrane protein proteolysis	11/1512	54/15699	0.0126258	0.0434629	0.0287078	Tgfb1/Ctsh/Tnfrsf1b/Il1b/Myh9/Adam8/Timp1/Tnf/Adam17/Erap1/P2rx7	11
GO:0050873	brown fat cell differentiation	11/1512	54/15699	0.0126258	0.0434629	0.0287078	Fabp4/Lrg1/Rarres2/Itga6/Trpv4/Six1/Cebpb/Cebpa/Zbtb7b/Plac8/Pim1	11
GO:0042770	signal transduction in response to DNA damage	25/1512	163/15699	0.0131079	0.0450934	0.0297848	Plk1/E2f7/Rps27l/Hic1/Cdkn2a/Acer2/Foxm1/Ier3/Ccnd1/Chek1/Chek2/Ticrr/Clspn/Eme1/Snai1/Trp53/Sp100/Brca1/Batf/Bcl3/Hmga2/Twist1/Cd44/Cd74/Cdk1	25
GO:1903829	positive regulation of protein localization	57/1512	441/15699	0.0132194	0.045448	0.030019	Tgfb1/Cln3/Uaca/Ndc80/Tcaf2/Ptger4/Tnfrsf1a/Cdkn2a/Sytl4/Mavs/Anp32b/Kif20b/Dtx3l/Il1a/Prkcd/Epha2/Ect2/Iqgap1/Itgam/Itgb1/Zc3h12a/Rab29/Hcar2/Trem2/Il6/Lif/Parp9/Msn/Tyrobp/Hcls1/Smo/Tnf/Edem1/Arhgef5/Brca1/Slc5a3/Wipf1/Flna/Bag3/Stom/Fcer1g/Erbb2/Vamp8/Cenpq/Cenpj/Myo1c/P2rx7/Tlr4/Tlr2/Wwtr1/Cd38/Cd33/Ccl2/Lgals3/Cdk1/Cdt1/Pecam1	57
GO:0015849	organic acid transport	36/1512	256/15699	0.0133529	0.0458776	0.0303028	Abcc3/Abcb1b/Fabp4/Fabp7/Plin2/Slco1a5/Cln3/Slc16a3/Slc16a1/Slc11a1/Thbs1/Folr2/Slc7a7/Rbp1/Crabp1/Crabp2/Fxyd1/Il1a/Il1b/Prkcd/Ceacam1/Itgb1/Bdkrb2/Myc/Arg1/Syk/Pla2g4a/Slc38a5/Slc1a5/Ptges/Anxa1/P2ry2/P2rx7/Gfap/Cd36/Nfkbie	36
GO:0000079	regulation of cyclin-dependent protein serine/threonine kinase activity	13/1512	69/15699	0.0135387	0.0463751	0.0306314	Plk1/Hhex/Cdkn2a/Cdkn2c/Ccnd3/Ccnd1/Ccna2/Ccnb2/Ccnb1/Stil/Adam17/Pim1/Cdc6	13
GO:0048536	spleen development	8/1512	34/15699	0.013558	0.0463751	0.0306314	Samd9l/Ripk3/Fas/Bcl2l11/Nfkb2/Fadd/Bcl3/Adam17	8
GO:0060964	regulation of miRNA-mediated gene silencing	8/1512	34/15699	0.013558	0.0463751	0.0306314	Tgfb1/Zfp36/Ripk1/Zc3h12a/Il6/Trp53/Tnf/Stat3	8
GO:0071604	transforming growth factor beta production	8/1512	34/15699	0.013558	0.0463751	0.0306314	Cd24a/Fbln1/Nrros/Col3a1/Fn1/Lum/Tyrobp/Serpinf2	8
GO:0097242	amyloid-beta clearance	8/1512	34/15699	0.013558	0.0463751	0.0306314	C3/Msr1/Itgam/Itgb2/Trem2/Tnf/C5ar1/Cd36	8
GO:1990748	cellular detoxification	8/1512	34/15699	0.013558	0.0463751	0.0306314	Dhfr/Fbln5/Nfe2l2/Prdx1/Nos3/Gch1/Cd36/Pim1	8
GO:2000191	regulation of fatty acid transport	8/1512	34/15699	0.013558	0.0463751	0.0306314	Thbs1/Il1a/Il1b/Syk/Pla2g4a/Ptges/P2ry2/P2rx7	8
GO:0021782	glial cell development	19/1512	115/15699	0.0135724	0.0463947	0.0306443	Enpp1/Tgfb1/Pmp22/Nrros/Lamb2/Il1b/Adgrg6/Itgam/Trem2/Grn/C1qa/Smo/Vim/C5ar1/Gfap/Tlr4/Tlr2/S100a9/S100a8	19
GO:0071774	response to fibroblast growth factor	15/1512	84/15699	0.0135933	0.0464365	0.0306719	Enpp1/Creb3l1/Zfp36/Sulf1/Thbs1/Dll4/Fgfrl1/Fgfr4/Prkd2/Shcbp1/Smoc2/Iqgap1/Hyal1/Fgf2/Cd44	15
GO:0043297	apical junction assembly	12/1512	62/15699	0.0140725	0.0480127	0.031713	Cldn2/Prkch/Epha2/Rhoc/Ect2/Itgb1/Snai1/Tnf/Myo1c/Micall2/Cdh5/Pecam1	12
GO:0070613	regulation of protein processing	12/1512	62/15699	0.0140725	0.0480127	0.031713	Cln3/S100a10/Cst7/Ctsz/Mmp14/Thbs1/Il1r2/Myh9/Serpinf2/Serpine1/Ctla2a/Cast	12
GO:0071559	response to transforming growth factor beta	30/1512	206/15699	0.0143284	0.0488298	0.0322527	Tgfb1/Cflar/Lpxn/Lrg1/Cd109/Dab2/Runx3/Runx1/Hpgd/Thbs1/Emilin1/Nrros/Col3a1/Col1a2/Tgfbr2/Itgb5/Acvrl1/Eng/Nos3/Lox/Trp53/Serpine1/Map3k1/Spi1/Arrb2/Adam17/Stat3/Cav1/Ccl2/Cdh5	30
GO:0030219	megakaryocyte differentiation	9/1512	41/15699	0.0143393	0.0488298	0.0322527	Gata2/Nbeal2/Rab7b/Lox/Fli1/Tal1/Hmgb2/Ptpn6/Wasf2	9
GO:0032768	regulation of monooxygenase activity	9/1512	41/15699	0.0143393	0.0488298	0.0322527	Cnr2/Dhfr/Il1a/Il1b/Eng/Tnf/Vdr/Gch1/Cav1	9
GO:0032465	regulation of cytokinesis	14/1512	77/15699	0.0144196	0.0490721	0.0324128	Plk1/Prc1/E2f7/E2f8/Kif14/Kif23/Kif20a/Kif20b/Ect2/Aurka/Aurkb/Racgap1/Cdc14a/Cdc6	14
GO:0001921	positive regulation of receptor recycling	5/1512	16/15699	0.0145535	0.0492784	0.0325491	Dab2/Rab29/Arap1/Vamp3/Anxa2	5
GO:0002467	germinal center formation	5/1512	16/15699	0.0145535	0.0492784	0.0325491	Ada/Nfkb2/Bcl3/Klhl6/Adam17	5
GO:0002837	regulation of immune response to tumor cell	5/1512	16/15699	0.0145535	0.0492784	0.0325491	Cd274/Cd24a/Ulbp1/Havcr2/Ceacam1	5
GO:0042492	gamma-delta T cell differentiation	5/1512	16/15699	0.0145535	0.0492784	0.0325491	Stat5a/Gimap5/Syk/Nckap1l/Ptprc	5
GO:0042953	lipoprotein transport	5/1512	16/15699	0.0145535	0.0492784	0.0325491	Apobec1/Msr1/Lsr/Apob/Cd36	5
GO:0048557	embryonic digestive tract morphogenesis	5/1512	16/15699	0.0145535	0.0492784	0.0325491	Shox2/Foxf1/Hlx/Ihh/Six2	5
GO:0090231	regulation of spindle checkpoint	5/1512	16/15699	0.0145535	0.0492784	0.0325491	Cdk5rap2/Ndc80/Ccnb1/Aurka/Cdt1	5
GO:2001212	regulation of vasculogenesis	5/1512	16/15699	0.0145535	0.0492784	0.0325491	Ceacam1/Rras/Adm/Kdr/Xdh	5
GO:0043388	positive regulation of DNA binding	10/1512	48/15699	0.0145779	0.049299	0.0325626	Tgfb1/Mmp8/Mmp9/Foxc1/Myc/Hmgb2/Tlr4/Twist1/Plaur/Lgals9	10
GO:0072132	mesenchyme morphogenesis	10/1512	48/15699	0.0145779	0.049299	0.0325626	Aplnr/Foxc1/Foxf1/Tgfbr2/Acvrl1/Eng/Snai1/Nos3/Myc/Twist1	10
GO:0051258	protein polymerization	35/1512	249/15699	0.0146371	0.0494371	0.0326539	Cdk5rap2/Capza1/Cdc42ep4/Cotl1/Nedd1/Vasp/Pstpip1/Prkcd/Fbxo5/Nde1/Fes/Msrb1/Plekhg2/Aif1/Icam1/Trpv4/Hcls1/Map3k1/Was/Svil/Clec2i/Nckap1l/Arpc1b/Cenpj/Myo1c/Pycard/Tlr2/Ube2c/Micall2/Tpx2/Pfn1/Capg/Cav1/Cdh5/Pecam1	35
GO:2001020	regulation of response to DNA damage stimulus	35/1512	249/15699	0.0146371	0.0494371	0.0326539	Spidr/Hic1/Cdkn2a/Mcl1/Parpbp/Foxm1/Ier3/Dtx3l/Prkcd/Fbxo5/Steap3/Aunip/Rmi2/Rad51ap1/Chek1/Chek2/Rad51/Snai1/Fignl1/Ankle1/Parp3/Parp9/Myc/Trp53/Pnp/Ddias/Was/Brca1/Timeless/Hmga2/Pcna/Plscr1/Twist1/Cd44/Cd74	35
GO:0033598	mammary gland epithelial cell proliferation	7/1512	28/15699	0.0146972	0.0495467	0.0327263	Cdkn2a/Ccnd1/Epha2/Iqgap3/Cebpb/Stat6/Gpx1	7
GO:0044319	wound healing, spreading of cells	7/1512	28/15699	0.0146972	0.0495467	0.0327263	Mmp12/Cd151/Hbegf/Acvrl1/Flna/Pdpn/Cd44	7
GO:0090505	epiboly involved in wound healing	7/1512	28/15699	0.0146972	0.0495467	0.0327263	Mmp12/Cd151/Hbegf/Acvrl1/Flna/Pdpn/Cd44	7
GO:0097305	response to alcohol	21/1512	132/15699	0.0147991	0.0498588	0.0329324	F7/Tgfb1/Spidr/Apobec1/Ptger4/Hpgd/G6pdx/Tgfbr2/Ggh/Rad51/Map4k1/Smo/Brca1/Ptgdr/P2ry6/Tlr4/Ccl7/Ccr5/Cdk4/Cdk1/Casp8	21

## Sheet: B2S_vs_S2S-go_down
ID	Description	GeneRatio	BgRatio	pvalue	p.adjust	qvalue	geneID	Count
GO:0002250	adaptive immune response	235/4525	368/16613	9.27864e-50	5.58296e-46	3.54835e-46	Csf2rb2/Lag3/Lat2/Lax1/C2/C3/Rnf125/Tmem98/H2-D1/Enpp1/H2-K1/H2-M3/H2-Ob/H2-Q6/H2-Q7/H2-Q4/Csf2rb/Tgfb1/Stx11/Cr1l/Kmt5c/Ctsc/Ctsh/Nectin2/Tnfrsf1b/Tnfrsf14/Gm11127/Pdcd1/Il17ra/Il18r1/Il18bp/Cd274/Cd247/Cd24a/Cd226/Slc11a1/Cd1d1/Cd79a/Cd79b/Trim27/Eomes/Havcr2/Swap70/H2-Ab1/Orai1/Il21r/Zbtb1/Il12a/Serpina3g/Nedd4/Gpr183/Il1r1/Il4ra/Il6ra/Bcl10/Fcgr2b/Prdm1/Kdelr1/Clcf1/Ighd/Ighm/Igkc/Gimap5/Gima…	235
GO:0001819	positive regulation of cytokine production	254/4525	422/16613	8.7726e-47	2.63924e-43	1.67741e-43	Tyk2/C3/Rnf135/H2-M3/Prg2/Tgfb1/Mapk13/Sphk1/Stat5a/Stat5b/Tmem106a/Polr3d/S100a13/Spon2/Scimp/Ifngr1/Ptger4/Ffar2/Heg1/Tnfrsf1a/Lilra5/Tnfrsf14/Lrp1/Cyba/Mmp12/Zc3hav1/Il17rc/Il17ra/Gsdmd/Il18r1/Gata6/Ly96/Cd276/Cd274/Cd226/Slc11a1/Cd1d1/Runx1/Ulbp1/Ptpn22/Hpse/Trim56/Trim27/Sulf1/Clec9a/Clec7a/Havcr2/Mavs/Thbs1/Isg15/Dlk1/Il12a/Il17c/Mndal/Il1r1/Lacc1/Agtr1a/Hspb1/Eif2ak2/Il4ra/Card11/Ccbe1/Il6…	254
GO:0001525	angiogenesis	280/4525	495/16613	3.74625e-44	7.51373e-41	4.77548e-41	Enpep/Sparc/C3/Cib1/Rnf213/Angptl4/Lepr/Prcp/Tgfb2/Cma1/Cspg4/Sphk1/E2f2/E2f7/E2f8/Cxcl12/Cxcl10/Itga2b/Ctsh/Cxcr2/Cxcr4/Itgb2l/Creb3l1/Col22a1/Kctd10/Tnfrsf1a/Calcrl/Lrg1/Pdcl3/Pik3cg/Slit2/Mmp19/Hhex/Mmrn2/Gata6/Gata2/Pdgfa/Efna1/Runx1/Cd59a/Hpse/Sulf1/B4galt1/Col24a1/Thbs1/Thbs2/Mcam/Emilin1/Emilin2/Tbxa2r/Aplnr/Ninj1/Pofut1/Dll1/Dll4/Il12a/Hspg2/Vav2/Agtr1a/Hspb6/Hspb1/Meis1/Fbln5/Nfe2l2/Ackr…	280
GO:0042110	T cell activation	261/4525	461/16613	2.80427e-41	4.21832e-38	2.68103e-38	Tyk2/Lag3/Lax1/Lmbr1l/Rpl22/Tmem98/Enpp1/H2-M3/H2-Ob/Lcp1/Apbb1ip/Lepr/Tgfb1/Lfng/Stat5a/Stat5b/Stx11/Fanca/Cxcl12/Ctsl/Cxcr4/Dock8/Dock2/Gnrh1/Ptger4/Spta1/Hes1/Tnfrsf1b/Tnfrsf14/Slfn1/Pde5a/Il18r1/Cd151/Vcam1/Cd276/Cd274/Cd24a/Slc11a1/Cdkn2a/Efnb1/Cd1d1/Runx3/Runx1/Runx2/Cd59a/Hsh2d/Ptpn22/Eomes/Mafb/Havcr2/H2-Ab1/Zbtb1/Dll4/Il12a/Il2ra/Il2rg/Nedd4/Gpr183/Vav1/Hspb1/Il4ra/Lrrc32/Rasal3/Card11/I…	261
[truncated: 1,939 more rows]

## Sheet: B2S_vs_S2S-go_up
ID	Description	GeneRatio	BgRatio	pvalue	p.adjust	qvalue	geneID	Count
[truncated: 654 more rows]

## Sheet: B2S_vs_SC-go_down
ID	Description	GeneRatio	BgRatio	pvalue	p.adjust	qvalue	geneID	Count
GO:0001503	ossification	47/915	354/16101	4.88286e-08	0.000190383	0.000179147	Enpp1/Sgms2/Cnmd/Comp/Ucma/Cthrc1/Creb3l1/Kazald1/Dmp1/Shox2/Tfap2a/Adamts12/Smad5/Mmp9/Icmt/Col2a1/Msx2/Fgfr1/Fbxo5/Nab2/Col13a1/Tgfbr3/Ryr1/Mdk/Nog/Omd/Ltbp3/Wnt3/Scx/Sp7/Aspn/H3f3b/Vegfc/Sost/Gdf10/Igsf10/Clec3b/Rflnb/Mtss1/Pth1r/Bmp5/Bmp1/Fzd1/Tob2/Gli1/Tcf7l2/Phex	47
[truncated: 40 more rows]

[truncated: 27 more sheets: B2S_vs_SC-go_up, B6B_vs_B2B-go_down, B6B_vs_B2B-go_up, B6B_vs_BC-go_down, B6B_vs_BC-go_up, B6S_vs_B2S-go_down, B6S_vs_B2S-go_up, B6S_vs_S4S-go_down, B6S_vs_S4S-go_up, B6S_vs_SC-go_down, B6S_vs_SC-go_up, S2B_vs_B2B-go_down, S2B_vs_B2B-go_up, S2B_vs_BC-go_down, S2B_vs_BC-go_up, S2S_vs_SC-go_down, S2S_vs_SC-go_up, S4B_vs_B6B-go_down, S4B_vs_B6B-go_up, S4B_vs_BC-go_down …]
