# Supplementary material for: Systematic analysis of brain and skull ischemic injury expression profiles reveals associations of the tumor immune microenvironment and cell death with ischemic stroke
Source: Front Immunol. 2022 Dec 20;13:1082546. doi: 10.3389/fimmu.2022.1082546 (PMC9809284; doi:10.3389/fimmu.2022.1082546)
Supplement: Supplementary Table 3 — GSVA score of cancer hallmarks for each sample. [file Table_3.xlsx]

## Sheet: HALLMARK GSVA Score
gs_name	BC_1	BC_2	BC_3	SC_1	SC_2	SC_3	B2B_1	B2B_2	B2B_3	B6B_1	B6B_2	B6B_3	B2S_1	B2S_2	B2S_3	B6S_1	B6S_2	B6S_3	S2B_1	S2B_2	S2B_3	S4B_1	S4B_2	S4B_3	S2S_1	S2S_2	S2S_3	S4S_1	S4S_2	S4S_3
HALLMARK_ADIPOGENESIS	3.10384	3.09402	3.04716	3.18898	3.25536	3.23166	3.28736	3.41727	3.33796	3.24116	3.37465	3.31101	3.07379	3.08219	3.07204	3.79438	3.91142	3.84438	3.95008	4.02979	3.89528	3.0478	3.09557	3.04853	3.85124	4.04716	3.90771	3.87204	3.77816	3.81364
HALLMARK_ALLOGRAFT_REJECTION	0.0883477	0.06471	0.0502581	0.0288184	0.0635739	0.040101	0.435793	0.541381	0.502015	0.260542	0.405941	0.337889	0.0615112	0.0568403	0.0482617	0.921837	1.02882	0.848511	0.851748	0.797696	0.826218	0.0937639	0.105138	0.0661094	0.931917	0.913145	1.00455	0.905108	0.925377	0.956346
HALLMARK_ANDROGEN_RESPONSE	3.55815	3.55624	3.56156	3.35873	3.46092	3.45666	3.9343	3.93655	3.96295	3.62209	3.79817	3.69938	3.50373	3.48708	3.51202	4.134	4.22883	4.15047	4.28502	4.2194	4.31826	3.49853	3.49356	3.55895	4.26568	4.35873	4.33816	4.13512	4.18688	4.12499
HALLMARK_ANGIOGENESIS	0.41646	0.360868	0.366335	0.290137	0.364447	0.341162	0.63653	0.734244	0.65863	0.583794	0.767227	0.715235	0.328205	0.388262	0.357338	1.19688	1.11039	1.20884	1.237	1.21822	1.21926	0.331208	0.324982	0.365159	1.25858	1.2609	1.26642	1.29014	1.28588	1.28088
HALLMARK_APICAL_JUNCTION	2.43448	2.4432	2.44965	2.34061	2.41352	2.37428	2.62652	2.878	2.7963	2.61829	2.78294	2.76134	2.32015	2.41729	2.43081	3.19984	3.08149	3.24333	3.23973	3.25482	3.19655	2.38052	2.42567	2.41251	3.0385	3.14625	3.11849	3.32015	3.20363	3.19387
HALLMARK_APICAL_SURFACE	2.04918	1.98677	2.0466	1.81448	1.86589	1.73041	2.11439	2.23125	2.20769	2.18384	2.32667	2.26071	1.94635	2.08043	2.04566	2.54403	2.31122	2.6147	2.69192	2.64986	2.73041	1.99969	2.03566	2.10004	2.63491	2.68142	2.68972	2.72026	2.71241	2.63821
HALLMARK_APOPTOSIS	1.02905	0.981964	0.971291	0.981949	1.00464	1.01592	1.33495	1.48752	1.38795	1.14851	1.34523	1.25182	0.96176	1.00417	1.00048	1.87966	1.89599	1.82274	1.85115	1.81777	1.82931	0.987861	0.997005	1.00825	1.9087	1.91993	1.96176	1.85942	1.84641	1.84165
HALLMARK_BILE_ACID_METABOLISM	3.50739	3.44079	3.33033	3.49519	3.59631	3.66172	3.49778	3.60297	3.45141	3.37753	3.49637	3.41986	3.35914	3.33849	3.44174	3.80255	4.20346	3.98016	3.86995	4.16743	3.75449	3.29931	3.38343	3.26438	3.62602	3.92688	3.74791	4.26438	3.88542	3.91334
HALLMARK_CHOLESTEROL_HOMEOSTASIS	2.55659	2.53359	2.4695	2.39587	2.47957	2.40455	2.7878	2.91464	2.84713	2.52975	2.76739	2.64889	2.50263	2.44347	2.46662	2.86229	3.00799	2.73252	3.38149	3.30158	3.31074	2.43355	2.38149	2.52179	3.2023	3.31664	3.19173	2.72172	2.9698	2.9076
HALLMARK_COAGULATION	0.471237	0.452955	0.440455	0.369304	0.422145	0.385555	0.728561	0.852555	0.764945	0.646794	0.805312	0.774252	0.38623	0.446901	0.442657	1.31025	1.32047	1.30818	1.2671	1.2805	1.27694	0.412116	0.441122	0.418034	1.31314	1.3193	1.31536	1.3693	1.33307	1.35999
HALLMARK_COMPLEMENT	1.11396	1.1011	1.08715	1.00483	1.05878	1.02718	1.4947	1.60257	1.57216	1.36441	1.57126	1.49208	1.09045	1.10532	1.11107	1.94815	2.00483	1.8686	1.86252	1.83292	1.82701	1.13855	1.15847	1.12789	1.89322	1.89788	1.95192	1.9248	1.88492	1.92916
HALLMARK_DNA_REPAIR	3.42841	3.49871	3.42317	3.64456	3.61341	3.65228	3.55418	3.69583	3.50511	3.56994	3.38741	3.42812	3.39693	3.41196	3.35402	3.9184	4.10238	3.94253	4.19385	4.2501	4.27601	3.39203	3.39086	3.3487	4.31164	4.3487	4.17533	3.86687	3.9498	4.04761
HALLMARK_E2F_TARGETS	0.623408	0.659085	0.647842	0.787072	0.741554	0.785608	0.974812	1.01328	0.951809	0.673453	0.759301	0.720621	0.687809	0.662192	0.68987	1.16946	1.34786	1.13207	1.45701	1.40485	1.44934	0.662694	0.664825	0.687774	1.62341	1.53626	1.51328	1.20876	1.23357	1.34781
HALLMARK_EPITHELIAL_MESENCHYMAL_TRANSITION	0.447969	0.385418	0.395989	0.382022	0.442023	0.402153	0.660169	0.77944	0.680056	0.590349	0.78034	0.713343	0.351736	0.4139	0.395367	1.29381	1.13882	1.27049	1.31528	1.28834	1.30789	0.345575	0.351492	0.384537	1.32856	1.33744	1.34558	1.28254	1.29819	1.27017
HALLMARK_ESTROGEN_RESPONSE_EARLY	4.35629	4.29235	4.2236	3.84384	4.05958	3.96008	4.59267	4.84384	4.64686	4.37357	4.57713	4.47098	4.1008	4.24259	4.29289	4.55166	4.71036	4.69013	4.72277	4.68002	4.67033	4.36571	4.27579	4.34004	4.59658	4.79935	4.75587	4.74646	4.60819	4.51473
HALLMARK_ESTROGEN_RESPONSE_LATE	1.54185	1.46821	1.42506	1.25849	1.40206	1.32042	1.69492	1.78087	1.65928	1.58181	1.64992	1.61196	1.40476	1.44572	1.45409	2.04709	2.11637	2.11822	2.10297	2.10413	2.12869	1.45516	1.44546	1.48036	2.14778	2.25849	2.14147	2.19684	2.14227	2.15466
HALLMARK_FATTY_ACID_METABOLISM	4.21564	4.15742	4.10471	4.30899	4.32716	4.36318	4.46316	4.44481	4.44386	4.26103	4.41225	4.33173	4.18794	4.20628	4.18978	4.69624	4.74862	4.72368	4.86148	5.10471	4.86756	4.13519	4.19354	4.1388	4.7244	4.99787	4.87573	4.8412	4.62542	4.65538
HALLMARK_G2M_CHECKPOINT	0.835475	0.844128	0.830563	0.982157	0.942506	0.963978	1.20111	1.24348	1.19333	0.856724	0.978771	0.921062	0.878301	0.844725	0.878375	1.40982	1.6094	1.3958	1.68328	1.62709	1.6632	0.85858	0.856048	0.884363	1.83056	1.7468	1.73884	1.47181	1.4828	1.5906
HALLMARK_GLYCOLYSIS	2.26312	2.21309	2.20449	2.14638	2.22391	2.15869	2.46383	2.57043	2.49237	2.32834	2.44238	2.39224	2.19212	2.22724	2.18037	2.81008	2.81229	2.78106	3.07642	3.02296	3.04449	2.20571	2.20597	2.21693	3.13791	3.14638	3.13447	2.75448	2.81373	2.80725
HALLMARK_HEDGEHOG_SIGNALING	2.61955	2.53127	2.48016	2.52116	2.64236	2.57131	2.56975	2.54227	2.51319	2.47646	2.52736	2.52612	2.56018	2.60574	2.56168	1.97108	2.01986	2.11952	1.93102	1.80966	1.88135	2.5709	2.53653	2.59092	1.64236	1.6464	1.72272	1.94292	1.83146	1.88096
HALLMARK_HEME_METABOLISM	3.79957	3.82909	3.83538	3.97211	3.99633	4.0043	3.86892	3.91116	3.90696	3.88177	3.96785	3.93037	3.81514	3.83618	3.83839	4.78379	4.46778	4.68633	3.90992	4.0769	3.85486	3.84604	3.87027	3.84397	4.09429	4.05381	3.83329	4.75681	4.39958	4.79957
HALLMARK_HYPOXIA	1.55155	1.49664	1.50461	1.49847	1.55292	1.52076	1.79194	1.93263	1.84979	1.6441	1.77376	1.72286	1.45695	1.51734	1.49466	2.19654	2.25184	2.19529	2.32488	2.26885	2.21932	1.54443	1.50722	1.55254	2.35332	2.3725	2.45695	2.18799	2.09348	2.09565
HALLMARK_IL2_STAT5_SIGNALING	0.730284	0.722937	0.720101	0.782483	0.782141	0.797886	1.05347	1.20182	1.16564	0.939655	1.1097	1.02117	0.723406	0.765737	0.751195	1.60027	1.61705	1.55081	1.59854	1.55989	1.55247	0.762248	0.750957	0.764154	1.63799	1.66496	1.7201	1.62761	1.57699	1.60004
HALLMARK_IL6_JAK_STAT3_SIGNALING	-0.00827994	-0.0291896	-0.0402445	-0.00125712	-0.0145556	-0.00418527	0.386187	0.528607	0.462929	0.168484	0.340617	0.280198	-0.0108574	0.0129364	0.0088619	0.808015	0.90707	0.741651	0.81809	0.765437	0.795971	0.00603604	0.019096	0.00730461	0.885997	0.875928	0.959756	0.774362	0.788419	0.793174
HALLMARK_INFLAMMATORY_RESPONSE	0.0650043	0.0373106	0.0548199	-0.0182139	0.0236254	-0.0101811	0.409783	0.523457	0.48717	0.238796	0.384129	0.323636	0.0371773	0.0542033	0.0690211	0.833342	0.848705	0.74296	0.850509	0.753001	0.799715	0.0764267	0.0743115	0.0633347	0.876857	0.870838	0.981786	0.791295	0.812658	0.818056
HALLMARK_INTERFERON_ALPHA_RESPONSE	-0.0131623	-0.0165338	-0.0235822	0.049202	0.00510375	0.000780448	0.285107	0.345975	0.312201	0.135961	0.229942	0.177252	-0.034032	-0.0162544	-0.0111181	0.716658	0.711391	0.848649	0.553987	0.588051	0.616918	0.0719969	0.0943181	-0.0259595	0.677139	0.688594	0.965968	0.710968	0.698113	0.677634
HALLMARK_INTERFERON_GAMMA_RESPONSE	-0.00704678	-0.00959236	-0.0211154	0.0519786	0.0262398	0.0296238	0.290809	0.370925	0.356041	0.133541	0.24453	0.187287	-0.0255827	-0.0188434	-0.00258662	0.763885	0.786252	0.821231	0.642498	0.63507	0.677558	0.0608483	0.0891933	-0.00987843	0.756693	0.74948	0.974417	0.763731	0.751092	0.739454
HALLMARK_KRAS_SIGNALING_DN	0.66811	0.590042	0.581847	0.378116	0.420088	0.390953	0.586359	0.55436	0.541669	0.586164	0.5038	0.526976	0.546188	0.621995	0.607745	-0.0662166	0.0792353	0.0812056	-0.0767125	-0.0695853	-0.135672	0.609788	0.631739	0.639885	-0.33189	-0.160543	-0.0971277	0.0108552	-0.155509	-0.122727
HALLMARK_KRAS_SIGNALING_UP	1.01697	0.972307	0.959576	0.885776	0.942023	0.893042	1.36084	1.50836	1.46261	1.25434	1.43915	1.36048	0.964253	0.973714	1.00165	1.86967	1.86268	1.80561	1.84672	1.73807	1.81173	1.00177	0.980786	1.00575	1.78556	1.84731	1.88578	1.8323	1.80653	1.81372
HALLMARK_MITOTIC_SPINDLE	3.77285	3.76996	3.73216	3.98749	3.90174	3.92684	4.21837	4.30155	4.23228	3.79608	4.01018	3.94989	3.80928	3.76452	3.80487	4.52783	4.70129	4.44801	4.66614	4.61036	4.62274	3.79633	3.79081	3.82072	4.73216	4.60546	4.63784	4.48827	4.46846	4.59021
HALLMARK_MTORC1_SIGNALING	3.78532	3.77686	3.77531	3.81152	3.83497	3.8299	4.1336	4.19919	4.1387	3.82632	3.93416	3.86781	3.77421	3.79063	3.78755	4.12199	4.35221	4.11194	4.75511	4.59688	4.62922	3.80201	3.75511	3.79121	4.72456	4.72692	4.68673	4.08521	4.18962	4.22019
HALLMARK_MYC_TARGETS_V1	3.39756	3.41978	3.36001	3.47367	3.47777	3.46441	3.68623	3.73869	3.68294	3.45194	3.43296	3.40268	3.38908	3.39412	3.38849	3.79175	3.8375	3.74977	4.30165	4.21409	4.262	3.35524	3.34037	3.34513	4.34037	4.32802	4.25864	3.73454	3.84711	3.83752
HALLMARK_MYC_TARGETS_V2	1.35626	1.41391	1.39323	1.40897	1.39482	1.40825	1.53859	1.75421	1.61919	1.43574	1.41404	1.40413	1.33512	1.34266	1.35798	1.67951	1.67086	1.62405	2.2747	2.1391	2.1623	1.37102	1.36077	1.3592	2.33512	2.26242	2.187	1.57622	1.6765	1.73193
HALLMARK_MYOGENESIS	1.02983	1.01726	1.01644	1.00294	1.05066	0.99692	1.0396	1.17276	1.1091	1.11204	1.18775	1.18078	0.893926	0.969487	0.942226	1.36657	1.35435	1.64138	1.77252	1.85587	1.4618	0.927932	0.915115	0.945973	1.28004	1.53995	1.66398	1.89393	1.48427	1.46331
HALLMARK_NOTCH_SIGNALING	1.24973	1.12375	1.08751	1.36758	1.42816	1.42453	1.28177	1.54805	1.35344	1.15005	1.37059	1.27067	1.12587	1.17752	1.12962	2.07363	1.92986	2.08751	2.01057	2.00979	1.99052	1.11865	1.12663	1.16153	2.03322	2.02172	1.99191	2.06369	2.08747	2.07007
HALLMARK_OXIDATIVE_PHOSPHORYLATION	6.97499	6.96535	6.85442	6.87396	7.11054	6.98402	6.74996	6.81015	6.71488	6.97046	6.69358	6.69485	6.77683	6.82955	6.65226	6.57463	6.76084	6.65614	7.20571	7.43793	7.16746	6.69783	6.7164	6.60671	6.75399	7.20444	6.79296	6.46339	6.52482	6.43793
HALLMARK_P53_PATHWAY	1.55362	1.51121	1.4496	1.51819	1.59939	1.54678	1.75554	1.96037	1.83481	1.69382	1.79453	1.75135	1.46239	1.52519	1.47275	2.4193	2.3526	2.40303	2.39134	2.37923	2.35706	1.5095	1.48985	1.50694	2.43808	2.4496	2.43806	2.42928	2.38352	2.38423
HALLMARK_PANCREAS_BETA_CELLS	1.38938	1.39426	1.44135	1.21378	1.30445	1.22923	1.28762	1.20997	1.32233	1.42072	1.41949	1.41858	1.45951	1.46532	1.49111	0.675278	0.623429	0.714929	0.77491	0.620132	0.819023	1.4345	1.47124	1.46015	0.49111	0.625152	0.619554	0.568918	0.598158	0.560429
HALLMARK_PEROXISOME	5.74704	5.83355	5.7448	5.69706	5.76796	5.92713	5.90296	6.08409	6.01762	5.73148	5.94896	5.77456	5.67928	5.6917	5.77731	6.15109	6.43855	6.13942	6.47335	6.63747	6.37534	5.63747	5.72176	5.67917	6.27878	6.44975	6.43888	6.28863	6.21806	6.20878
HALLMARK_PI3K_AKT_MTOR_SIGNALING	6.04379	6.04228	6.04148	6.15415	6.1266	6.16032	6.4114	6.60269	6.47057	6.21286	6.35376	6.27497	6.03831	6.01096	6.05574	6.64089	7.01096	6.60152	6.81599	6.72529	6.69421	6.03145	6.0453	6.05382	6.71298	6.6797	6.70772	6.56422	6.57917	6.66008
HALLMARK_PROTEIN_SECRETION	7.32911	7.27306	7.28675	7.43569	7.45716	7.49497	7.78363	7.65497	7.72692	7.46568	7.69028	7.5401	7.34851	7.3033	7.37159	8.18623	7.85619	8.11181	8.21967	8.14025	8.25256	7.25256	7.30455	7.25551	8.05884	8.13167	8.19055	7.96766	8.0877	7.89415
HALLMARK_REACTIVE_OXYGEN_SPECIES_PATHWAY	2.60192	2.61651	2.60334	2.62628	2.68859	2.66982	2.83372	3.00368	2.8816	2.72102	2.82474	2.78119	2.53663	2.59302	2.52997	3.23032	3.52997	3.15395	3.31315	3.34123	3.29807	2.5834	2.57793	2.55586	3.28284	3.41489	3.28445	3.19158	3.09448	3.23981
HALLMARK_SPERMATOGENESIS	1.77144	1.70879	1.69327	1.71571	1.70811	1.69092	1.85603	1.74929	1.74924	1.63785	1.56297	1.58593	1.85547	1.73874	1.78462	0.959153	1.3417	0.928348	1.18016	1.1444	1.18403	1.77022	1.81612	1.78512	1.0518	1.22057	1.17248	0.94428	0.856028	0.914389
HALLMARK_TGF_BETA_SIGNALING	1.9588	1.89501	1.92967	1.95557	1.96379	1.92051	2.08701	2.25251	2.18412	2.04689	2.15359	2.13326	1.84944	1.88818	1.86688	2.77591	2.69646	2.81365	2.79156	2.7274	2.74491	1.89069	1.82678	1.92671	2.78972	2.79814	2.82678	2.78722	2.78524	2.73232
HALLMARK_TNFA_SIGNALING_VIA_NFKB	0.573166	0.513223	0.521258	0.457921	0.468664	0.448966	0.824974	0.953264	0.907826	0.63026	0.744496	0.686754	0.47173	0.483261	0.493835	1.22037	1.17922	1.1451	1.3226	1.19044	1.25383	0.597379	0.505565	0.57584	1.34472	1.32044	1.44897	1.21236	1.188	1.16494
HALLMARK_UNFOLDED_PROTEIN_RESPONSE	2.72966	2.77456	2.73618	2.71669	2.73746	2.74687	2.94517	3.04346	2.97454	2.75939	2.80168	2.78875	2.7068	2.7094	2.70229	3.3207	3.15721	3.28517	3.63441	3.52657	3.59475	2.71678	2.70587	2.69426	3.69426	3.65932	3.624	3.25839	3.40417	3.34201
HALLMARK_UV_RESPONSE_DN	4.00465	3.88891	3.90881	3.91129	4.00569	3.91463	4.2746	4.37372	4.26612	4.14523	4.41873	4.31179	3.86387	3.90512	3.92295	4.72344	4.60013	4.78196	4.83796	4.77231	4.8136	3.8535	3.83796	3.93087	4.7314	4.68105	4.79877	4.69206	4.66483	4.62362
HALLMARK_UV_RESPONSE_UP	4.80509	4.70461	4.71574	4.56771	4.80096	4.5942	5.01003	5.33844	5.02779	4.99827	5.12106	5.08867	4.60568	4.66412	4.61914	5.42858	5.55245	5.43416	5.56771	5.41999	5.44224	4.74718	4.68293	4.7555	5.29368	5.44125	5.31253	5.49063	5.27266	5.33673
HALLMARK_WNT_BETA_CATENIN_SIGNALING	1.73517	1.6846	1.71465	1.707	1.78476	1.69884	1.66447	1.95506	1.84372	1.73593	1.85394	1.86984	1.59884	1.66482	1.61893	2.45267	2.22629	2.50746	2.36915	2.39023	2.37506	1.66681	1.64448	1.72017	2.47364	2.36601	2.36292	2.52548	2.59884	2.54958
HALLMARK_XENOBIOTIC_METABOLISM	1.25873	1.207	1.16184	1.1934	1.25249	1.21554	1.4862	1.63036	1.51451	1.37045	1.51572	1.46298	1.14462	1.18903	1.16678	2.01863	2.04113	1.96542	2.0038	2.05185	2.02466	1.13703	1.20281	1.1314	1.99645	2.1314	2.05301	1.97601	1.95523	1.95836

## Sheet: HALLMARK GSVA Score t test P 
vs	HALLMARK_ADIPOGENESIS	HALLMARK_ALLOGRAFT_REJECTION	HALLMARK_ANDROGEN_RESPONSE	HALLMARK_ANGIOGENESIS	HALLMARK_APICAL_JUNCTION	HALLMARK_APICAL_SURFACE	HALLMARK_APOPTOSIS	HALLMARK_BILE_ACID_METABOLISM	HALLMARK_CHOLESTEROL_HOMEOSTASIS	HALLMARK_COAGULATION	HALLMARK_COMPLEMENT	HALLMARK_DNA_REPAIR	HALLMARK_E2F_TARGETS	HALLMARK_EPITHELIAL_MESENCHYMAL_TRANSITION	HALLMARK_ESTROGEN_RESPONSE_EARLY	HALLMARK_ESTROGEN_RESPONSE_LATE	HALLMARK_FATTY_ACID_METABOLISM	HALLMARK_G2M_CHECKPOINT	HALLMARK_GLYCOLYSIS	HALLMARK_HEDGEHOG_SIGNALING	HALLMARK_HEME_METABOLISM	HALLMARK_HYPOXIA	HALLMARK_IL2_STAT5_SIGNALING	HALLMARK_IL6_JAK_STAT3_SIGNALING	HALLMARK_INFLAMMATORY_RESPONSE	HALLMARK_INTERFERON_ALPHA_RESPONSE	HALLMARK_INTERFERON_GAMMA_RESPONSE	HALLMARK_KRAS_SIGNALING_DN	HALLMARK_KRAS_SIGNALING_UP	HALLMARK_MITOTIC_SPINDLE	HALLMARK_MTORC1_SIGNALING	HALLMARK_MYC_TARGETS_V1	HALLMARK_MYC_TARGETS_V2	HALLMARK_MYOGENESIS	HALLMARK_NOTCH_SIGNALING	HALLMARK_OXIDATIVE_PHOSPHORYLATION	HALLMARK_P53_PATHWAY	HALLMARK_PANCREAS_BETA_CELLS	HALLMARK_PEROXISOME	HALLMARK_PI3K_AKT_MTOR_SIGNALING	HALLMARK_PROTEIN_SECRETION	HALLMARK_REACTIVE_OXYGEN_SPECIES_PATHWAY	HALLMARK_SPERMATOGENESIS	HALLMARK_TGF_BETA_SIGNALING	HALLMARK_TNFA_SIGNALING_VIA_NFKB	HALLMARK_UNFOLDED_PROTEIN_RESPONSE	HALLMARK_UV_RESPONSE_DN	HALLMARK_UV_RESPONSE_UP	HALLMARK_WNT_BETA_CATENIN_SIGNALING
B2B_vs_BC	0.00937444	0.00228874	0.000411379	0.00239339	0.0478984	0.0284996	0.00563986	0.254406	0.00270787	0.00925437	0.00332118	0.128146	0.000332729	0.00555833	0.0186504	0.0093854	0.00974009	0.000966909	0.00369692	0.968081	0.0139626	0.00669099	0.0110566	0.00519011	0.00434801	0.00219143	0.00391606	0.187401	0.0038717	0.000462278	0.00260461	0.000248439	0.049845	0.153243	0.0739203	0.0259961	0.014498	0.0370696	0.0310867	0.0152568	0.00258651	0.026611	0.241496	0.0241748	0.00360821	0.00575605	0.00173382	0.0591744	0.323916
B2S_vs_SC	0.0146413	0.386777	0.14647	0.407473	0.764087	0.0173223	0.517685	0.0308045	0.245912	0.261847	0.0309872	0.000569185	0.0108118	0.442227	0.0388335	0.108784	0.00703366	0.00395084	0.455691	0.954108	0.000280882	0.220487	0.0653313	0.303528	0.0294207	0.113121	0.00873335	0.00476623	0.0329406	0.0137981	0.0116707	0.000514362	0.00310588	0.0463742	0.000593753	0.0554418	0.0938421	0.00919866	0.36144	0.00302907	0.0106694	0.0165799	0.116216	0.0113828	0.0468401	0.0839545	0.277151	0.773189	0.0432928
B6B_vs_B2B	0.514283	0.0430457	0.0391806	0.85549	0.63972	0.255281	0.102522	0.207923	0.079809	0.550414	0.321802	0.19643	0.00153717	0.868656	0.0882058	0.0965435	0.115184	0.00628682	0.0574905	0.24639	0.352045	0.0603859	0.153883	0.0414543	0.0453685	0.0200284	0.0227154	0.489822	0.253627	0.0226608	0.00292169	0.000382838	0.0702967	0.318816	0.272289	0.794835	0.219172	0.0478354	0.100727	0.042117	0.126556	0.105992	0.0160006	0.344679	0.0145767	0.01019	0.892094	0.659812	0.990847
B6B_vs_BC	0.0151986	0.0184204	0.100901	0.0216292	0.0319593	0.0165132	0.0366861	0.939369	0.192831	0.0242038	0.0233106	0.859632	0.0792057	0.0258551	0.069242	0.0367629	0.035747	0.143477	0.021882	0.506379	0.0356005	0.0210141	0.0255388	0.0258213	0.0215083	0.0172022	0.0228148	0.11462	0.013653	0.122901	0.0894651	0.181672	0.212026	0.0258179	0.247518	0.251841	0.00452873	0.566779	0.597351	0.0280817	0.0478411	0.0280405	0.0169093	0.0145777	0.0254383	0.125015	0.0304048	0.00271619	0.111854
B6S_vs_B2S	0.00177332	0.00339424	0.00110393	0.000133923	0.00033566	0.0227891	2.57346e-05	0.026888	0.0330642	0.000314251	0.00180209	0.00558154	0.0138193	0.00113407	0.00478213	6.333e-05	0.000190542	0.0111733	1.05724e-05	0.00323563	0.012447	9.60028e-06	1.85735e-05	0.00289211	0.000978015	0.00274553	6.84734e-05	0.002339	3.05577e-05	0.00765544	0.0340694	0.00379507	0.00099716	0.0259266	0.00144312	0.302577	5.47799e-06	0.000311299	0.0243096	0.0305426	0.0162213	0.0199705	0.0266737	0.000583656	0.000414791	0.00801663	0.00214165	0.000539407	0.00951387
B6S_vs_SC	0.000377722	0.0025826	8.27949e-05	5.6104e-05	0.00102393	0.00859372	8.89571e-05	0.0550256	0.0220721	0.000138176	0.000522424	0.0222672	0.0177404	0.00131036	0.00117439	0.000394442	6.04063e-05	0.0158375	0.000333938	0.000798096	0.0188539	1.18421e-05	0.000292797	0.00319262	0.000462878	0.00157899	4.47188e-05	0.0131798	4.83205e-06	0.00845952	0.0411774	0.00526584	0.0027953	0.0392338	0.00268603	0.0220985	1.44922e-05	0.000117698	0.0246591	0.0428055	0.0247991	0.0278078	0.0415773	0.000525114	0.000453353	0.0074565	0.000852784	0.00200908	0.0105834
S2B_vs_BC	0.000414813	6.79137e-06	0.00160031	0.000115939	0.00023926	3.2018e-05	2.2547e-05	0.0392419	2.3869e-05	8.41765e-06	2.16663e-06	2.12375e-05	9.84398e-06	7.29084e-05	0.00370708	0.00179509	0.00468238	0.000202075	5.58042e-06	0.000270483	0.197292	0.000159225	0.00016195	9.14165e-06	0.00066429	0.000675378	0.000110445	5.64575e-05	0.000161266	3.97352e-06	0.0028884	2.6456e-05	0.000810173	0.0299494	0.00290027	0.0398277	0.000429277	0.00517619	0.00549418	0.00268465	0.000166866	6.48087e-05	0.000234582	6.45116e-06	0.000529622	0.00026415	0.000190943	0.000383767	6.98319e-05
S2S_vs_SC	0.00343508	0.000258141	4.13512e-05	0.000489826	0.000136576	0.000486333	6.97547e-06	0.161491	0.000184556	0.000241874	4.87291e-06	0.00486812	0.00037407	0.000143426	0.000961162	0.000115443	0.0181116	0.000338574	0.000490465	5.88211e-05	0.97496	0.000175613	0.000454602	0.000654224	0.000518092	0.013325	0.00801049	0.0117436	5.37954e-05	0.000228139	7.54112e-06	0.000719672	0.00224908	0.048913	5.17517e-05	0.682227	0.000541881	0.000522614	0.0029053	2.92465e-06	0.000801602	0.00136271	0.00707135	1.36447e-06	0.00154531	6.2448e-05	7.11704e-05	0.00266864	0.000198122
S4B_vs_BC	0.494815	0.269392	0.185466	0.140787	0.102445	0.65096	0.862048	0.161559	0.213038	0.0686103	0.0268457	0.0757533	0.104073	0.109976	0.483942	0.655844	0.932264	0.0647587	0.443726	0.647906	0.0866818	0.483083	0.00333075	0.0426573	0.128483	0.222042	0.179327	0.672816	0.543489	0.0570976	0.824848	0.113076	0.286717	0.00315375	0.75284	0.00774966	0.93729	0.0871654	0.0676696	0.891552	0.34635	0.0339357	0.0911682	0.262184	0.52296	0.0810709	0.263631	0.753485	0.280199
S4B_vs_S2B	0.000505272	6.42272e-06	6.05832e-05	1.1763e-05	5.76693e-06	9.48091e-05	2.1882e-06	0.0299132	0.000182354	7.0407e-06	1.57002e-06	4.24206e-05	3.6729e-05	1.7618e-06	0.000878799	1.71763e-06	0.00752568	2.15273e-05	0.000172929	0.000588878	0.294421	0.000319904	0.000112892	0.000158751	0.00122381	0.0011063	0.000539514	0.000145527	0.000936379	2.14161e-05	0.00155952	0.000559564	0.00238491	0.0230575	1.32045e-05	0.0107417	1.83026e-06	0.00571402	0.00497351	0.0020868	0.00015414	4.54142e-06	4.91079e-06	5.05207e-05	0.000218461	0.000852221	3.5563e-05	0.000786577	0.000476784
S4S_vs_S2S	0.17933	0.554376	0.0101455	0.0027931	0.0591071	0.532449	0.0278978	0.172853	0.0210778	0.0685571	0.956169	0.0120327	0.00662156	0.00848427	0.361014	0.696142	0.203429	0.00692487	0.00218504	0.00744553	0.0169961	0.00381777	0.0746301	0.0388305	0.0979127	0.478665	0.41434	0.288853	0.533235	0.0559468	0.00289498	0.000596209	0.000670789	0.545885	0.0233422	0.0876076	0.0971913	0.956145	0.0954002	0.0668856	0.111728	0.0677312	0.0230967	0.1727	0.03235	0.00707404	0.140254	0.837626	0.0296162
S4S_vs_SC	0.000121606	3.81097e-06	0.000224219	0.000446515	0.000320465	0.000130771	4.44952e-06	0.0546678	0.0183062	3.18324e-06	2.17479e-06	0.0215045	0.00375724	4.189e-05	0.00192707	0.000736089	0.0258436	0.00252783	5.51025e-05	0.000136876	0.0342264	0.000455733	7.31925e-05	1.43642e-07	4.42375e-06	1.63532e-05	3.80779e-07	0.00790343	4.66125e-05	0.000469152	0.0122358	0.0106982	0.028858	0.0490851	0.00023788	0.00973912	3.12109e-05	0.00043618	0.014203	0.00188367	0.00722006	0.00245041	0.000480366	7.37896e-06	4.97836e-05	0.00360915	0.000127906	0.00203572	2.88397e-05
[truncated: 1 more columns]
