# Supplementary material for: Systematic analysis of brain and skull ischemic injury expression profiles reveals associations of the tumor immune microenvironment and cell death with ischemic stroke
Source: Front Immunol. 2022 Dec 20;13:1082546. doi: 10.3389/fimmu.2022.1082546 (PMC9809284; doi:10.3389/fimmu.2022.1082546)
Supplement: Supplementary Table 4 — Estimated immune cell abundances for each sample. [file Table_4.xlsx]

## Sheet: Sheet1
barcode	B_cell	B1_cell	Basophil	CD4_T_cell	CD4_Tm	CD8_T_cell	CD8_Tc	CD8_Tcm	CD8_Tem	CD8_Tex	cDC1	cDC2	Dendritic_cells	Eosinophil	Follicular_B	Germinal_center_B	Granulocytes	Infiltration_score	M1_macrophage	M2_macrophage	Macrophage	Marginal_Zone_B	mast_cell	Memory_B	MoDC	Monocytes	Naive_CD4_T	Naive_CD8_T	Neutrophils	NK	NKT	pDC	Plasma_cell	T_cell	T_helper_cell	Tgd	Treg
B2B_1	0.0599	0	0.0333	0.0146	0.0029	0.0142	0.0034	0.0038	0.003	0.0039	0.0049	0.0181	0.0534	0.0754	0.012	0.0046	0.2196	0.554	0.1659	0.1055	0.2714	0.0078	0.0311	0.0292	0.012	0.1313	0.0033	0	0.0799	0.1842	0.0185	0.0184	0.0063	0.0801	0.0084	0.0329	0
B2B_2	0.0415	0.0023	0.04	0.0075	0.0025	0.0054	0.0014	0.0016	0.0009	0.0014	0.0129	0.0395	0.1163	0.0454	0.011	0.0009	0.191	0.818	0.1851	0.0982	0.2833	0.0042	0.0337	0.0221	0.0278	0.1517	0.0009	0.0001	0.0719	0.1692	0.0117	0.036	0.0011	0.0469	0.0038	0.0223	0.0003
B2B_3	0.0418	0.0032	0.0406	0.0512	0.0102	0.0133	0.0035	0.0039	0.0021	0.0034	0.0101	0.0261	0.0754	0.07	0.0103	0.0016	0.1848	0.812	0.1785	0.0822	0.2607	0.0042	0.0003	0.0195	0.0159	0.1375	0.0099	0.0004	0.0739	0.1491	0.0585	0.0233	0.0029	0.1507	0.0308	0.0277	0.0004
B2S_1	0.1197	0.0243	0.0009	0.0476	0.0132	0.032	0.0018	0.0102	0.0077	0.011	0.0316	0.054	0.1539	0.0988	0.0084	0.0011	0.256	0.014	0.007	0.0255	0.0325	0.0049	0.0765	0.0505	0.0007	0.0718	0.0123	0.0013	0.0798	0.1978	0.0245	0.0677	0.0306	0.1682	0.0191	0.0641	0.0031
B2S_2	0.0637	0.004	0.0005	0.0236	0.0078	0.0202	0.001	0.0061	0.0049	0.007	0.0386	0.0644	0.1822	0.1129	0.0043	0	0.2508	0	0.0131	0.0168	0.0299	0.0042	0.0597	0.0312	0.0165	0.1429	0.0055	0.0011	0.0777	0.2215	0.0204	0.0626	0.0201	0.1091	0.0092	0.0449	0.0011
B2S_3	0.1164	0.0087	0.0353	0.0269	0.0081	0.028	0.0014	0.0086	0.0069	0.0095	0.0452	0.0593	0.1791	0.0908	0.0068	0.0122	0.2641	0	0.0153	0.02	0.0353	0.0191	0.0798	0.0467	0.0072	0.0727	0.0089	0.0016	0.0582	0.2182	0.0174	0.0674	0.0229	0.1142	0.008	0.0419	0.0019
B6B_1	0.0972	0.0108	0.0289	0.0112	0.0035	0.0159	0.0031	0.0043	0.0033	0.0047	0.0221	0.0733	0.1735	0.0596	0.0063	0.0031	0.1938	0.407	0.0663	0.1572	0.2235	0.0194	0.0436	0.0426	0.0194	0.0945	0.0024	0.0005	0.0618	0.1543	0.0247	0.0587	0.0151	0.0632	0.0045	0.0114	0.0008
B6B_2	0.062	0.002	0.0638	0.0063	0.0019	0.0046	0.0011	0.0012	0.0011	0.0012	0.0175	0.0721	0.1745	0.0525	0.0084	0	0.1943	1.135	0.0927	0.2262	0.3189	0.0139	0.0204	0.0304	0.0274	0.107	0.0012	0	0.0575	0.1131	0.0092	0.0575	0.0073	0.0302	0.0032	0.01	0
B6B_3	0.0632	0.0038	0.0344	0.0114	0.0034	0.0067	0.0015	0.0017	0.0014	0.0019	0.0303	0.0944	0.2418	0.0575	0.0087	0.0017	0.1683	0.398	0.0927	0.2009	0.2936	0.012	0.0221	0.0308	0.0413	0.0632	0.0024	0.0002	0.0543	0.116	0.0168	0.0758	0.0062	0.0539	0.0047	0.019	0.0009
B6S_1	0.1666	0.0332	0.0922	0.0022	0.0001	0.001	0.0003	0.0003	0.0003	0	0.0298	0.0663	0.2669	0.0164	0.0074	0	0.217	2.312	0.1582	0.1562	0.3144	0.0579	0.0124	0.0665	0.1258	0.0023	0.0006	0.0001	0.096	0.0076	0	0.045	0.0016	0.0252	0.0012	0.022	0.0002
B6S_2	0.1564	0.0321	0.0678	0	0	0.0003	0.0001	0.0001	0.0001	0	0.0205	0.0135	0.1282	0.0483	0.0036	0	0.3755	2.798	0.072	0.0453	0.1173	0.0371	0.0317	0.0728	0.073	0.1462	0	0	0.2276	0.0752	0	0.0212	0.0109	0.0012	0	0.0009	0
B6S_3	0.2604	0.0587	0.0983	0.0091	0.0028	0.0148	0.005	0.0051	0.0035	0	0.0006	0.0028	0.0453	0.0538	0.0006	0	0.3292	1.781	0.1245	0.0764	0.2009	0.0772	0.0399	0.1094	0.0292	0.0459	0.0032	0.001	0.1372	0.031	0	0.0127	0.0145	0.0874	0.0019	0.0636	0.0012
BC_1	0.096	0.0081	0.0186	0.0102	0.0041	0.0111	0.0024	0.0028	0.0026	0.0031	0.0516	0.089	0.2663	0.1098	0.0044	0	0.2731	0.266	0.0007	0.0022	0.0029	0.0028	0.0726	0.0511	0.0276	0.1503	0.0026	0.0002	0.0722	0.1617	0.0128	0.0982	0.0297	0.0497	0.0031	0.0156	0.0004
BC_2	0.0739	0.0147	0.0333	0.0322	0.0153	0.0357	0.0075	0.0095	0.0072	0.0105	0.0452	0.0769	0.2068	0.0692	0.0084	0.0045	0.2312	0.362	0.0145	0.0261	0.0406	0	0.0678	0.0348	0.0003	0.1178	0.0064	0.0011	0.0609	0.199	0.0241	0.0844	0.0115	0.1306	0.0094	0.0386	0.001
BC_3	0.0753	0.0106	0.0071	0.0424	0.0131	0.0432	0.0099	0.0108	0.0088	0.013	0.0358	0.0513	0.1438	0.1112	0.0103	0.0029	0.2492	0.311	0.0049	0.0104	0.0153	0.0035	0.0658	0.0328	0.0006	0.1263	0.0108	0.0007	0.0651	0.2282	0.0422	0.056	0.0152	0.1619	0.0148	0.034	0.0037
S2B_1	0.1721	0.0241	0.0837	0	0	0.0047	0.0006	0.002	0.0015	0.0002	0.0054	0.0278	0.1096	0.0229	0.0057	0	0.2686	1.72	0.1974	0.1451	0.3425	0.0463	0.0486	0.0941	0.0571	0.0465	0	0.0004	0.1134	0.0292	0	0.0193	0.002	0.0316	0	0.0269	0
S2B_2	0.1864	0.034	0.0912	0.011	0.002	0	0	0	0	0	0.0021	0.0176	0.0852	0.0386	0.003	0	0.3133	1.442	0.1805	0.1267	0.3072	0.0633	0.0561	0.0783	0.0501	0.0331	0.0043	0	0.1275	0.0086	0	0.0155	0.0078	0.0662	0.0021	0.0552	0.0026
S2B_3	0.1742	0.0302	0.083	0.001	0.0003	0.012	0.0014	0.005	0.0035	0.0008	0.0035	0.0187	0.0844	0.0292	0.005	0	0.2785	1.495	0.1934	0.1478	0.3412	0.0617	0.0639	0.0679	0.0494	0.0591	0.0003	0.0014	0.1024	0.0024	0	0.0128	0.0094	0.0603	0.0003	0.0473	0.0002
S2S_1	0.1831	0.0319	0.0775	0.0015	0.0005	0.0011	0.0004	0.0004	0.0002	0	0.0018	0.0148	0.0594	0.0503	0	0.0032	0.3305	1.386	0.1583	0.1346	0.2929	0.0537	0.0658	0.0834	0.033	0.0885	0.0003	0.0001	0.1369	0.0321	0.0013	0.0099	0.0109	0.0133	0.0004	0.0094	0.0002
S2S_2	0.1647	0.0294	0.0921	0	0	0.0066	0.0023	0.0022	0.0012	0.0005	0.0041	0.0108	0.0476	0.0371	0.0063	0	0.3378	1.432	0.1667	0.1439	0.3106	0.0513	0.066	0.0656	0.0247	0.0953	0	0.0004	0.1426	0.0229	0.0013	0.0081	0.0121	0.0211	0	0.0132	0
S2S_3	0.1474	0.0283	0.0813	0.0013	0.0004	0.0153	0.0056	0.0058	0.0028	0.0006	0.0032	0.0227	0.0826	0.0469	0	0	0.29	1.592	0.1853	0.1314	0.3167	0.0479	0.0417	0.0663	0.0434	0.0594	0.0002	0.0004	0.1201	0.0452	0.0037	0.0133	0.0049	0.0588	0.0006	0.0386	0.0001
S4B_1	0.0908	0.0132	0.0022	0.0293	0.0091	0.0328	0.0056	0.0088	0.0071	0.0099	0.0429	0.0608	0.1659	0.102	0.0079	0.0048	0.2327	0	0.0021	0.0018	0.0039	0.0015	0.0403	0.0426	0	0.1308	0.0087	0.0014	0.0882	0.2433	0.0261	0.0622	0.0208	0.1325	0.0097	0.0444	0.0019
S4B_2	0.0952	0.0053	0.0353	0.0389	0.008	0.0247	0.0038	0.0083	0.0045	0.0074	0.0497	0.091	0.2408	0.0808	0.0051	0	0.2402	0.003	0.0145	0.0057	0.0202	0.0072	0.0432	0.0514	0.0137	0.0448	0.0104	0.0008	0.0808	0.2105	0.0255	0.0864	0.0262	0.1484	0.0175	0.0593	0.003
S4B_3	0.1248	0.023	0.0076	0.0426	0.0129	0.0328	0.0057	0.0101	0.0066	0.0095	0.0349	0.0557	0.1612	0.1083	0.0047	0.0047	0.2389	0	0.0018	0.0083	0.0101	0.0038	0.0482	0.0585	0.0022	0.0929	0.0119	0.0009	0.0748	0.2149	0.0399	0.0684	0.0301	0.1572	0.0162	0.0418	0.0016
S4S_1	0.2203	0.0409	0.0827	0.0062	0.0037	0.0126	0.0038	0.0041	0.0032	0.0008	0.0128	0.0145	0.1568	0.0595	0.0099	0	0.338	1.982	0.086	0.0732	0.1592	0.0796	0.0733	0.09	0.0925	0.0451	0.0016	0.0006	0.1226	0.0268	0	0.037	0	0.0537	0.0009	0.035	0.0001
S4S_2	0.2138	0.0395	0.0901	0.0093	0.0044	0.0205	0.0065	0.0074	0.0043	0.0011	0.0037	0.0045	0.035	0.0433	0	0.0012	0.3317	1.535	0.1217	0.1099	0.2316	0.071	0.0565	0.0934	0.0192	0.0909	0.0022	0.0012	0.1418	0.0197	0.0009	0.0076	0.0087	0.0774	0.0021	0.0466	0.0006
S4S_3	0.2621	0.0624	0.1094	0.0056	0.0028	0.0078	0.0026	0.0028	0.0019	0.0001	0.0009	0.0009	0.017	0.0386	0	0	0.3774	1.955	0.1214	0.096	0.2174	0.0767	0.0578	0.0984	0.0109	0.0592	0.0013	0.0004	0.1716	0.0302	0	0.0042	0.0245	0.0365	0.0011	0.0231	0.0003
SC_1	0.2114	0.0264	0.052	0.0092	0.0025	0.0253	0.0067	0.0084	0.0031	0.0054	0.0131	0.021	0.0651	0.0533	0.0183	0.0264	0.2729	0.022	0.0129	0.0096	0.0225	0.0113	0.0886	0.0916	0.0041	0.1516	0.0023	0.0016	0.079	0.2043	0.0177	0.0268	0.0374	0.0722	0.0037	0.02	0.0007
SC_2	0.1755	0.0206	0.0704	0.0007	0.0003	0.0023	0.0006	0.0007	0.0004	0.0006	0.0234	0.0356	0.1166	0.0985	0.0052	0.0231	0.3034	0.047	0.0297	0.0226	0.0523	0.0113	0.0955	0.0886	0.0173	0.1826	0.0002	0.0001	0.039	0.1636	0.0019	0.0403	0.0267	0.0059	0.0002	0.001	0.0001
SC_3	0.136	0.0237	0.0779	0.0014	0.0007	0.0057	0.0016	0.0018	0.0006	0.0014	0.0325	0.0472	0.1549	0.0568	0.0008	0.0257	0.2392	0	0.0181	0.0203	0.0384	0	0.0518	0.0537	0.0134	0.2014	0.0003	0.0003	0.0527	0.2134	0.0038	0.0618	0.032	0.0166	0.0003	0.0057	0
